# Supplementary material for: Unexpected formation of a co-crystal containing the chalcone (E)-1-(5-chloro­thio­phen-2-yl)-3-(3-methyl­thio­phen-2-yl)prop-2-en-1-one and the keto–enol tautomer (Z)-1-(5-chloro­thio­phen-2-yl)-3-(3-methyl­thio­phen-2-yl)prop-1-en-1-ol
Source: Acta Crystallogr E Crystallogr Commun. 2020 Mar 3;76(Pt 4):477–80. doi: 10.1107/S2056989020002583 (PMC7133035; doi:10.1107/S2056989020002583)
Supplement: Supplementary file 1 [file e-76-00477-sup1.cif]

##############################################################################
#                                                                            #
# This CIF contains the data in a paper accepted for publication in          #
# Acta Crystallographica Section E. It conforms to the requirements of       #
# Notes for Authors for Acta Crystallographica Section E, and has been       #
# peer reviewed under the auspices of the IUCr Commission on Journals.       #
#                                                                            #
# Full details of the Crystallographic Information File format               #
# are given in the paper "The Crystallographic Information File (CIF):       #
# a New Standard Archive File for Crystallography" by S. R. Hall, F. H.      #
# Allen and I. D. Brown [Acta Cryst. (1991), A47, 655-685].                  #
#                                                                            #
# The current version of the core CIF dictionary is obtainable from          #
# ftp://ftp.iucr.org/pub/cif_core.dic.                                       #
#                                                                            #
# Software is freely available for graphical display of the structure(s)     #
# in this CIF. For information consult the CIF software page                 #
# http://www.iucr.org/resources/cif/software.                                #
#                                                                            #
# This file may be used for bona fide research purposes within the           #
# scientific community so long as proper attribution is given to the journal # 
# article from which it was obtained.                                        #
#                                                                            #
##############################################################################
data_I
_audit_creation_method     'SHELXL-2018/3'
_journal_date_recd_electronic     2020-02-17
_journal_date_accepted     2020-02-24
_journal_name_full     'Acta Crystallographica, Section E'
_journal_year     2020
_journal_volume     76
_journal_issue      4
_journal_page_first     477
_journal_page_last     480
_journal_paper_category     GO
_journal_paper_doi     10.1107/S2056989020002583
_journal_coeditor_code     HB7894
loop_
    _publ_contact_author_name
    'Mahmoud Al-Refai'
    'Basem F. Ali'
loop_
    _publ_contact_author_address
    _publ_contact_author_email
;
Department of Chemistry, Al al-Bayt University, Mafraq 25113
;
 'mahmoud_alrefai@aabu.edu.jo'
;
Department of Chemistry, Al al-Bayt University, Mafraq 25113
;
 'bfali@aabu.edu.jo'
_publ_contact_author_fax     ?
_publ_contact_author_phone     ?
_publ_section_title
;
Unexpected formation of a co-crystal containing the chalcone
(<i>E</i>)-1-(5-chlorothiophen-2-yl)-3-(3-methylthiophen-2-yl)prop-2-en-1-one
and the keto--enol tautomer
(<i>Z</i>)-1-(5-chlorothiophen-2-yl)-3-(3-methylthiophen-2-yl)prop-1-en-1-ol
;
loop_
    _publ_author_name
    _publ_author_footnote
    _publ_author_address
    'Al-Refai, Mahmoud' .
;
Department of Chemistry, Al al-Bayt University, Mafraq 25113
Jordan
;
    'Ali, Basem F.' .
;
Department of Chemistry, Al al-Bayt University, Mafraq 25113
Jordan
;
    'Geyer, Armin' .
;
Faculty of Chemistry, Philipps University Marburg,
Hans-Meerwein-Stra\&se 4,
 35032
Marburg,
Germany
;
    'Harms, Klaus' .
;
Faculty of Chemistry, Philipps University Marburg,
Hans-Meerwein-Stra\&se 4,
 35032
Marburg,
Germany
;
    'Marsch, Michael' .
;
Faculty of Chemistry, Philipps University Marburg,
Hans-Meerwein-Stra\&se 4,
 35032
Marburg,
Germany
;
_publ_section_synopsis
;
The crystallization of
(<i>E</i>)-1-(5-chlorothiophen-2-yl)-3-(3-methylthiophen-2-yl)prop-2-en-1-one
furnished a superimposed co-crystal consisting of the expected chalcone and a
minor component identified as
(<i>Z</i>)-1-(5-chlorothiophen-2-yl)-3-(3-methylthiophen-2-yl)prop-1-en-1-ol
tautomer
;
_chemical_name_systematic
;
(<i>E</i>)-1-(5-Chlorothiophen-2-yl)-3-(3-methylthiophen-2-yl)prop-2-en-1-\
one--(<i>Z</i>)-1-(5-chlorothiophen-2-yl)-3-(3-methylthiophen-2-yl)prop-\
1-en-1-ol (0.93/0/07)
;
_chemical_name_common     ?
_chemical_formula_moiety     '0.93(C12 H9 Cl O S2), 0.07(C12 H11 Cl O S2)'
_chemical_formula_sum     'C12 H9.14 Cl O S2'
_chemical_formula_iupac     '0.93C12 H9 Cl O S2, 0.07C12 H11 Cl O S2'
_chemical_formula_weight     268.90
_chemical_melting_point     ?
_space_group_crystal_system     triclinic
_space_group_name_H-M_alt     'P -1'
_space_group_name_Hall     '-P 1'
loop_
    _space_group_symop_operation_xyz
    'x, y, z'
    '-x, -y, -z'
_cell_length_a     7.3709(4)
_cell_length_b     7.5063(4)
_cell_length_c     12.4247(6)
_cell_angle_alpha     84.126(4)
_cell_angle_beta     76.694(4)
_cell_angle_gamma     62.372(4)
_cell_volume     592.69(6)
_cell_formula_units_Z     2
_cell_measurement_reflns_used     17498
_cell_measurement_theta_min     3.66
_cell_measurement_theta_max     75.95
_cell_measurement_temperature     100(2)
_exptl_crystal_description     plate
_exptl_crystal_colour     yellow
_exptl_crystal_size_max     0.250
_exptl_crystal_size_mid     0.210
_exptl_crystal_size_min     0.140
_exptl_crystal_density_diffrn     1.507
_exptl_crystal_density_meas     ?
_exptl_crystal_density_method     'not measured'
_exptl_crystal_F_000     276
_exptl_absorpt_coefficient_mu     5.928
_exptl_absorpt_correction_type     multi-scan
_exptl_absorpt_process_details
;
(<i>LANA</i>; Stoe, 2016)
;
_exptl_absorpt_correction_T_min     0.0785
_exptl_absorpt_correction_T_max     0.3517
_diffrn_ambient_temperature     100(2)
_diffrn_source     'GeniX 3D HF Cu'
_diffrn_radiation_type     CuK\a
_diffrn_radiation_wavelength     1.54186
_diffrn_measurement_device_type     'Stoe Stadivari'
_diffrn_measurement_method     'rotation method, \w scans'
_diffrn_detector_area_resol_mean     5.81
_diffrn_reflns_number     10865
_diffrn_reflns_av_R_equivalents     0.0242
_diffrn_reflns_av_unetI/netI     0.0146
_diffrn_reflns_theta_min     6.657
_diffrn_reflns_theta_max     75.476
_diffrn_reflns_theta_full     67.686
_diffrn_measured_fraction_theta_max     0.971
_diffrn_measured_fraction_theta_full     0.991
_diffrn_reflns_limit_h_min     -5
_diffrn_reflns_limit_h_max     9
_diffrn_reflns_limit_k_min     -8
_diffrn_reflns_limit_k_max     9
_diffrn_reflns_limit_l_min     -13
_diffrn_reflns_limit_l_max     15
_refine_special_details
;
The crystal structure is an overlay of two molecular structure with ratio 93:7.
;
_reflns_number_total     2398
_reflns_number_gt     2221
_reflns_threshold_expression     'I > 2\s(I)'
_refine_ls_structure_factor_coef     Fsqd
_refine_ls_matrix_type     full
_refine_ls_R_factor_all     0.0344
_refine_ls_R_factor_gt     0.0323
_refine_ls_wR_factor_gt     0.0872
_refine_ls_wR_factor_ref     0.0884
_refine_ls_goodness_of_fit_ref     1.061
_refine_ls_restrained_S_all     0.943
_refine_ls_number_reflns     2398
_refine_ls_number_parameters     291
_refine_ls_number_restraints     754
_refine_ls_hydrogen_treatment     constr
_refine_ls_weighting_scheme     calc
_refine_ls_weighting_details
              'w=1/[\s^2^(Fo^2^)+(0.0480P)^2^+0.4005P] where P=(Fo^2^+2Fc^2^)/3'
_atom_sites_solution_hydrogens     geom
_atom_sites_solution_primary     dual
_atom_sites_solution_secondary     difmap
_refine_ls_shift/su_max     0.000
_refine_ls_shift/su_mean     0.000
_refine_diff_density_max     0.268
_refine_diff_density_min     -0.279
_refine_ls_extinction_method     none
_refine_ls_extinction_coef     .
loop_
    _atom_type_symbol
    _atom_type_description
    _atom_type_scat_dispersion_real
    _atom_type_scat_dispersion_imag
    _atom_type_scat_source
    'C' 'C' 0.0181 0.0091
                         'International Tables Vol C Tables 4.2.6.8 and 6.1.1.4'
    'H' 'H' 0.0000 0.0000
                         'International Tables Vol C Tables 4.2.6.8 and 6.1.1.4'
    'O' 'O' 0.0492 0.0322
                         'International Tables Vol C Tables 4.2.6.8 and 6.1.1.4'
    'S' 'S' 0.3331 0.5567
                         'International Tables Vol C Tables 4.2.6.8 and 6.1.1.4'
    'Cl' 'Cl' 0.3639 0.7018
                         'International Tables Vol C Tables 4.2.6.8 and 6.1.1.4'
_computing_data_collection
;
X-Area (Stoe & Cie, 2016)
;
_computing_cell_refinement
;
X-Area (Stoe & Cie, 2016)
;
_computing_data_reduction
;
X-Area (Stoe & Cie, 2016)
;
_computing_structure_solution
;
SHELXT2014 (Sheldrick, 2015a)
;
_computing_structure_refinement
;
SHELXL2018 (Sheldrick, 2015b)
;
_computing_molecular_graphics
;
DIAMOND (Putz & Brandenburg, 2014)
;
_computing_publication_material
;
X-Area (Stoe & Cie, 2016)
;
loop_
    _atom_site_type_symbol
    _atom_site_label
    _atom_site_fract_x
    _atom_site_fract_y
    _atom_site_fract_z
    _atom_site_U_iso_or_equiv
    _atom_site_adp_type
    _atom_site_calc_flag
    _atom_site_occupancy
    _atom_site_disorder_assembly
    _atom_site_disorder_group
    O O1 0.3137(4) 0.2710(3) 0.5851(2) 0.0314(5) Uani d 0.93 A -1
    C C1 0.2726(3) 0.4337(3) 0.53882(16) 0.0247(4) Uani d 0.93 A -1
    C C2 0.2535(3) 0.4652(3) 0.42238(15) 0.0259(4) Uani d 0.93 A -1
    H H2 0.213137 0.595628 0.391242 0.031 Uiso calc 0.93 A -1
    C C3 0.2928(3) 0.3105(3) 0.35969(16) 0.0259(4) Uani d 0.93 A -1
    H H3 0.334120 0.182539 0.394094 0.031 Uiso calc 0.93 A -1
    C C4 0.2784(3) 0.3201(3) 0.24557(16) 0.0256(4) Uani d 0.93 A -1
    S S5 0.21123(9) 0.54296(8) 0.17199(4) 0.03242(16) Uani d 0.93 A -1
    C C6 0.2248(4) 0.4291(4) 0.05595(18) 0.0348(5) Uani d 0.93 A -1
    H H6 0.198313 0.496677 -0.011889 0.042 Uiso calc 0.93 A -1
    C C7 0.2777(4) 0.2310(3) 0.07204(18) 0.0314(4) Uani d 0.93 A -1
    H H7 0.291283 0.145132 0.016418 0.038 Uiso calc 0.93 A -1
    C C8 0.3110(3) 0.1643(3) 0.18065(17) 0.0262(4) Uani d 0.93 A -1
    C C9 0.3748(4) -0.0483(3) 0.21906(19) 0.0312(5) Uani d 0.93 A -1
    H H9A 0.422423 -0.136716 0.154993 0.047 Uiso calc 0.93 A -1
    H H9B 0.254852 -0.057161 0.268618 0.047 Uiso calc 0.93 A -1
    H H9C 0.488738 -0.090123 0.258667 0.047 Uiso calc 0.93 A -1
    C C10 0.2397(3) 0.6067(3) 0.60062(16) 0.0233(4) Uani d 0.93 A -1
    S S11 0.24466(9) 0.57165(8) 0.74011(4) 0.02410(15) Uani d 0.93 A -1
    C C12 0.1984(3) 0.8151(3) 0.75171(17) 0.0251(4) Uani d 0.93 A -1
    C C13 0.1837(3) 0.9193(3) 0.65490(19) 0.0276(4) Uani d 0.93 A -1
    H H13 0.161182 1.054853 0.646974 0.033 Uiso calc 0.93 A -1
    C C14 0.2066(4) 0.7980(3) 0.56787(18) 0.0268(4) Uani d 0.93 A -1
    H H14 0.199724 0.844259 0.494119 0.032 Uiso calc 0.93 A -1
    Cl Cl1 0.17230(10) 0.90570(8) 0.87916(4) 0.03112(15) Uani d 0.93 A -1
    O O1A 0.354(6) 0.286(4) 0.602(3) 0.035(6) Uani d 0.07 B -2
    H H1A 0.343705 0.215573 0.557340 0.053 Uiso calc 0.07 B -2
    C C1A 0.257(5) 0.496(4) 0.569(2) 0.028(3) Uani d 0.07 B -2
    C C2A 0.126(4) 0.535(4) 0.497(2) 0.029(3) Uani d 0.07 B -2
    H H2A 0.031913 0.671106 0.487244 0.035 Uiso calc 0.07 B -2
    C C3A 0.121(5) 0.385(4) 0.435(2) 0.034(3) Uani d 0.07 B -2
    H H3A -0.022191 0.397317 0.458163 0.041 Uiso calc 0.07 B -2
    H H3B 0.216209 0.252274 0.460874 0.041 Uiso calc 0.07 B -2
    C C4A 0.175(5) 0.377(3) 0.3079(17) 0.032(3) Uani d 0.07 B -2
    S S5A 0.1043(15) 0.6046(12) 0.2374(7) 0.0485(18) Uani d 0.07 B -2
    C C6A 0.200(5) 0.482(3) 0.1107(16) 0.034(3) Uani d 0.07 B -2
    H H6A 0.209319 0.547565 0.041533 0.041 Uiso calc 0.07 B -2
    C C7A 0.260(5) 0.281(3) 0.1218(18) 0.035(3) Uani d 0.07 B -2
    H H7A 0.296091 0.192728 0.062046 0.042 Uiso calc 0.07 B -2
    C C8A 0.261(5) 0.219(3) 0.2331(19) 0.032(3) Uani d 0.07 B -2
    C C9A 0.331(5) 0.001(3) 0.272(3) 0.036(5) Uani d 0.07 B -2
    H H9AA 0.370744 -0.086268 0.208833 0.053 Uiso calc 0.07 B -2
    H H9AB 0.214815 -0.008058 0.325911 0.053 Uiso calc 0.07 B -2
    H H9AC 0.450522 -0.041072 0.307367 0.053 Uiso calc 0.07 B -2
    C C10A 0.262(5) 0.615(4) 0.6395(18) 0.029(2) Uani d 0.07 B -2
    S S11A 0.3211(17) 0.5574(13) 0.7707(9) 0.0450(19) Uani d 0.07 B -2
    C C12A 0.238(5) 0.810(3) 0.7933(17) 0.031(3) Uani d 0.07 B -2
    C C13A 0.213(5) 0.918(4) 0.6986(19) 0.032(3) Uani d 0.07 B -2
    H H13A 0.186143 1.054308 0.694311 0.039 Uiso calc 0.07 B -2
    C C14A 0.228(5) 0.812(4) 0.6075(19) 0.029(3) Uani d 0.07 B -2
    H H14A 0.217023 0.865457 0.535253 0.034 Uiso calc 0.07 B -2
    Cl Cl1A 0.255(2) 0.8778(18) 0.9186(11) 0.067(3) Uani d 0.07 B -2
loop_
    _atom_site_aniso_label
    _atom_site_aniso_U_11
    _atom_site_aniso_U_22
    _atom_site_aniso_U_33
    _atom_site_aniso_U_12
    _atom_site_aniso_U_13
    _atom_site_aniso_U_23
    O1 0.0477(13) 0.0282(8) 0.0229(10) -0.0213(8) -0.0077(7) 0.0027(6)
    C1 0.0291(10) 0.0248(10) 0.0217(10) -0.0149(8) -0.0016(8) -0.0017(7)
    C2 0.0297(9) 0.0260(9) 0.0215(9) -0.0130(8) -0.0042(7) 0.0013(7)
    C3 0.0287(10) 0.0281(9) 0.0216(9) -0.0146(8) -0.0034(7) 0.0017(7)
    C4 0.0308(10) 0.0251(9) 0.0214(9) -0.0141(8) -0.0040(8) 0.0013(7)
    S5 0.0476(3) 0.0276(3) 0.0260(3) -0.0194(2) -0.0118(2) 0.0051(2)
    C6 0.0465(12) 0.0405(12) 0.0214(9) -0.0218(10) -0.0108(9) 0.0027(9)
    C7 0.0373(11) 0.0359(11) 0.0224(9) -0.0177(9) -0.0050(8) -0.0031(8)
    C8 0.0273(10) 0.0290(10) 0.0221(9) -0.0132(8) -0.0025(8) -0.0028(8)
    C9 0.0366(12) 0.0267(10) 0.0285(11) -0.0132(9) -0.0047(9) -0.0028(9)
    C10 0.0282(10) 0.0259(9) 0.0156(9) -0.0130(7) -0.0027(8) 0.0001(8)
    S11 0.0318(3) 0.0229(2) 0.0182(2) -0.0139(2) -0.0033(2) 0.00121(18)
    C12 0.0315(10) 0.0249(9) 0.0207(9) -0.0146(8) -0.0030(8) -0.0036(8)
    C13 0.0327(11) 0.0245(9) 0.0252(10) -0.0136(8) -0.0049(9) 0.0016(8)
    C14 0.0329(10) 0.0280(10) 0.0201(9) -0.0154(8) -0.0048(8) 0.0035(8)
    Cl1 0.0378(3) 0.0319(3) 0.0246(3) -0.0173(2) -0.0021(2) -0.00631(19)
    O1A 0.045(11) 0.024(6) 0.034(10) -0.013(7) -0.008(8) -0.002(7)
    C1A 0.033(4) 0.027(4) 0.022(4) -0.013(4) -0.002(4) 0.002(4)
    C2A 0.034(4) 0.028(4) 0.022(4) -0.015(4) -0.002(4) 0.005(4)
    C3A 0.038(5) 0.030(5) 0.027(4) -0.011(4) -0.002(4) 0.000(4)
    C4A 0.039(4) 0.028(4) 0.026(4) -0.014(4) -0.001(4) 0.002(4)
    S5A 0.057(4) 0.035(3) 0.036(3) -0.014(3) 0.006(3) 0.005(3)
    C6A 0.047(4) 0.032(4) 0.022(4) -0.016(4) -0.009(4) -0.002(4)
    C7A 0.041(4) 0.035(4) 0.026(4) -0.015(4) -0.006(4) -0.001(4)
    C8A 0.035(4) 0.032(4) 0.025(4) -0.012(4) -0.005(4) 0.000(3)
    C9A 0.031(9) 0.035(7) 0.039(10) -0.014(7) -0.007(9) -0.002(7)
    C10A 0.034(4) 0.027(3) 0.023(4) -0.013(3) -0.004(3) 0.000(3)
    S11A 0.045(4) 0.040(3) 0.044(4) -0.018(3) -0.005(3) 0.008(3)
    C12A 0.036(4) 0.031(4) 0.027(4) -0.018(4) -0.004(4) 0.001(4)
    C13A 0.038(5) 0.029(4) 0.024(4) -0.012(4) -0.004(4) 0.001(4)
    C14A 0.035(4) 0.028(4) 0.020(4) -0.014(4) -0.003(4) 0.002(4)
    Cl1A 0.059(6) 0.068(6) 0.070(7) -0.030(5) -0.004(5) -0.001(5)
_geom_special_details
;
 All esds (except the esd in the dihedral angle between two l.s. planes)
 are estimated using the full covariance matrix.  The cell esds are taken
 into account individually in the estimation of esds in distances, angles
 and torsion angles; correlations between esds in cell parameters are only
 used when they are defined by crystal symmetry.  An approximate (isotropic)
 treatment of cell esds is used for estimating esds involving l.s. planes.
;
loop_
    _geom_bond_atom_site_label_1
    _geom_bond_atom_site_label_2
    _geom_bond_site_symmetry_2
    _geom_bond_distance
    _geom_bond_publ_flag
    O1 C1 . 1.227(3) n
    C1 C10 . 1.470(3) ?
    C1 C2 . 1.470(3) n
    C2 C3 . 1.344(3) n
    C2 H2 . 0.9500 ?
    C3 C4 . 1.438(3) n
    C3 H3 . 0.9500 ?
    C4 C8 . 1.385(3) ?
    C4 S5 . 1.734(2) ?
    S5 C6 . 1.711(2) ?
    C6 C7 . 1.356(3) ?
    C6 H6 . 0.9500 ?
    C7 C8 . 1.425(3) ?
    C7 H7 . 0.9500 ?
    C8 C9 . 1.499(3) ?
    C9 H9A . 0.9800 ?
    C9 H9B . 0.9800 ?
    C9 H9C . 0.9800 ?
    C10 C14 . 1.374(3) ?
    C10 S11 . 1.732(2) ?
    S11 C12 . 1.712(2) ?
    C12 C13 . 1.364(3) ?
    C12 Cl1 . 1.722(2) ?
    C13 C14 . 1.415(3) ?
    C13 H13 . 0.9500 ?
    C14 H14 . 0.9500 ?
    O1A C1A . 1.453(10) n
    O1A H1A . 0.8400 ?
    C1A C10A . 1.328(10) ?
    C1A C2A . 1.38(4) n
    C2A C3A . 1.44(4) n
    C2A H2A . 0.9500 ?
    C3A C4A . 1.54(3) n
    C3A H3A . 0.9900 ?
    C3A H3B . 0.9900 ?
    C4A C8A . 1.386(18) ?
    C4A S5A . 1.744(16) ?
    S5A C6A . 1.734(18) ?
    C6A C7A . 1.367(18) ?
    C6A H6A . 0.9500 ?
    C7A C8A . 1.414(18) ?
    C7A H7A . 0.9500 ?
    C8A C9A . 1.531(17) ?
    C9A H9AA . 0.9800 ?
    C9A H9AB . 0.9800 ?
    C9A H9AC . 0.9800 ?
    C10A C14A . 1.412(18) ?
    C10A S11A . 1.743(18) ?
    S11A C12A . 1.735(17) ?
    C12A C13A . 1.356(18) ?
    C12A Cl1A . 1.732(17) ?
    C13A C14A . 1.399(19) ?
    C13A H13A . 0.9500 ?
    C14A H14A . 0.9500 ?
loop_
    _geom_angle_atom_site_label_1
    _geom_angle_atom_site_label_2
    _geom_angle_atom_site_label_3
    _geom_angle_site_symmetry_1
    _geom_angle_site_symmetry_3
    _geom_angle
    _geom_angle_publ_flag
    O1 C1 C10 . . 119.75(19) ?
    O1 C1 C2 . . 122.7(2) n
    C10 C1 C2 . . 117.52(17) n
    C3 C2 C1 . . 120.42(18) n
    C3 C2 H2 . . 119.8 ?
    C1 C2 H2 . . 119.8 ?
    C2 C3 C4 . . 126.27(19) n
    C2 C3 H3 . . 116.9 ?
    C4 C3 H3 . . 116.9 ?
    C8 C4 C3 . . 127.20(18) ?
    C8 C4 S5 . . 111.23(14) ?
    C3 C4 S5 . . 121.56(15) ?
    C6 S5 C4 . . 91.72(10) ?
    C7 C6 S5 . . 112.16(16) ?
    C7 C6 H6 . . 123.9 ?
    S5 C6 H6 . . 123.9 ?
    C6 C7 C8 . . 113.4(2) ?
    C6 C7 H7 . . 123.3 ?
    C8 C7 H7 . . 123.3 ?
    C4 C8 C7 . . 111.53(18) ?
    C4 C8 C9 . . 124.48(19) ?
    C7 C8 C9 . . 123.99(19) ?
    C8 C9 H9A . . 109.5 ?
    C8 C9 H9B . . 109.5 ?
    H9A C9 H9B . . 109.5 ?
    C8 C9 H9C . . 109.5 ?
    H9A C9 H9C . . 109.5 ?
    H9B C9 H9C . . 109.5 ?
    C14 C10 C1 . . 131.62(19) ?
    C14 C10 S11 . . 111.50(16) ?
    C1 C10 S11 . . 116.88(14) ?
    C12 S11 C10 . . 90.29(10) ?
    C13 C12 S11 . . 114.16(16) ?
    C13 C12 Cl1 . . 126.56(16) ?
    S11 C12 Cl1 . . 119.28(12) ?
    C12 C13 C14 . . 110.72(18) ?
    C12 C13 H13 . . 124.6 ?
    C14 C13 H13 . . 124.6 ?
    C10 C14 C13 . . 113.32(18) ?
    C10 C14 H14 . . 123.3 ?
    C13 C14 H14 . . 123.3 ?
    C1A O1A H1A . . 109.5 ?
    C10A C1A C2A . . 131(3) n
    C10A C1A O1A . . 112(2) ?
    C2A C1A O1A . . 113(2) n
    C1A C2A C3A . . 126(3) n
    C1A C2A H2A . . 117.2 ?
    C3A C2A H2A . . 117.2 ?
    C2A C3A C4A . . 123(2) n
    C2A C3A H3A . . 106.7 ?
    C4A C3A H3A . . 106.7 ?
    C2A C3A H3B . . 106.7 ?
    C4A C3A H3B . . 106.7 ?
    H3A C3A H3B . . 106.6 ?
    C8A C4A C3A . . 132.5(18) ?
    C8A C4A S5A . . 110.0(13) ?
    C3A C4A S5A . . 117.4(16) ?
    C6A S5A C4A . . 91.4(10) ?
    C7A C6A S5A . . 112.2(15) ?
    C7A C6A H6A . . 123.9 ?
    S5A C6A H6A . . 123.9 ?
    C6A C7A C8A . . 111.7(18) ?
    C6A C7A H7A . . 124.2 ?
    C8A C7A H7A . . 124.2 ?
    C4A C8A C7A . . 113.9(16) ?
    C4A C8A C9A . . 121.3(19) ?
    C7A C8A C9A . . 125(2) ?
    C8A C9A H9AA . . 109.5 ?
    C8A C9A H9AB . . 109.5 ?
    H9AA C9A H9AB . . 109.5 ?
    C8A C9A H9AC . . 109.5 ?
    H9AA C9A H9AC . . 109.5 ?
    H9AB C9A H9AC . . 109.5 ?
    C1A C10A C14A . . 120(2) ?
    C1A C10A S11A . . 128.3(19) ?
    C14A C10A S11A . . 111.9(14) ?
    C12A S11A C10A . . 89.6(10) ?
    C13A C12A Cl1A . . 129.0(16) ?
    C13A C12A S11A . . 111.6(14) ?
    Cl1A C12A S11A . . 117.7(12) ?
    C12A C13A C14A . . 115.1(17) ?
    C12A C13A H13A . . 122.4 ?
    C14A C13A H13A . . 122.4 ?
    C13A C14A C10A . . 109.6(17) ?
    C13A C14A H14A . . 125.2 ?
    C10A C14A H14A . . 125.2 ?
loop_
    _geom_torsion_atom_site_label_1
    _geom_torsion_atom_site_label_2
    _geom_torsion_atom_site_label_3
    _geom_torsion_atom_site_label_4
    _geom_torsion_site_symmetry_1
    _geom_torsion_site_symmetry_2
    _geom_torsion_site_symmetry_3
    _geom_torsion_site_symmetry_4
    _geom_torsion
    _geom_torsion_publ_flag
    O1 C1 C2 C3 . . . . -3.8(3) n
    C10 C1 C2 C3 . . . . 176.41(19) n
    C1 C2 C3 C4 . . . . 179.37(19) n
    C2 C3 C4 C8 . . . . -177.5(2) n
    C2 C3 C4 S5 . . . . 1.6(3) ?
    C8 C4 S5 C6 . . . . 0.42(17) ?
    C3 C4 S5 C6 . . . . -178.88(18) ?
    C4 S5 C6 C7 . . . . 0.04(19) ?
    S5 C6 C7 C8 . . . . -0.5(3) ?
    C3 C4 C8 C7 . . . . 178.5(2) ?
    S5 C4 C8 C7 . . . . -0.7(2) ?
    C3 C4 C8 C9 . . . . -1.9(3) ?
    S5 C4 C8 C9 . . . . 178.87(17) ?
    C6 C7 C8 C4 . . . . 0.8(3) ?
    C6 C7 C8 C9 . . . . -178.8(2) ?
    O1 C1 C10 C14 . . . . 175.0(3) ?
    C2 C1 C10 C14 . . . . -5.2(3) ?
    O1 C1 C10 S11 . . . . -4.2(3) ?
    C2 C1 C10 S11 . . . . 175.62(15) ?
    C14 C10 S11 C12 . . . . 0.86(17) ?
    C1 C10 S11 C12 . . . . -179.83(17) ?
    C10 S11 C12 C13 . . . . -1.24(18) ?
    C10 S11 C12 Cl1 . . . . 178.05(14) ?
    S11 C12 C13 C14 . . . . 1.3(3) ?
    Cl1 C12 C13 C14 . . . . -177.96(16) ?
    C1 C10 C14 C13 . . . . -179.5(2) ?
    S11 C10 C14 C13 . . . . -0.3(2) ?
    C12 C13 C14 C10 . . . . -0.6(3) ?
    C10A C1A C2A C3A . . . . -171(3) n
    O1A C1A C2A C3A . . . . -16(5) n
    C1A C2A C3A C4A . . . . -117(3) n
    C2A C3A C4A C8A . . . . 150(3) n
    C2A C3A C4A S5A . . . . -35(4) ?
    C8A C4A S5A C6A . . . . -2(3) ?
    C3A C4A S5A C6A . . . . -178(3) ?
    C4A S5A C6A C7A . . . . 7(3) ?
    S5A C6A C7A C8A . . . . -10(4) ?
    C3A C4A C8A C7A . . . . 172(3) ?
    S5A C4A C8A C7A . . . . -3(4) ?
    C3A C4A C8A C9A . . . . -2(6) ?
    S5A C4A C8A C9A . . . . -178(2) ?
    C6A C7A C8A C4A . . . . 9(4) ?
    C6A C7A C8A C9A . . . . -177(3) ?
    C2A C1A C10A C14A . . . . -41(6) ?
    O1A C1A C10A C14A . . . . 163(3) ?
    C2A C1A C10A S11A . . . . 143(3) ?
    O1A C1A C10A S11A . . . . -13(5) ?
    C1A C10A S11A C12A . . . . -170(4) ?
    C14A C10A S11A C12A . . . . 13(3) ?
    C10A S11A C12A C13A . . . . -12(3) ?
    C10A S11A C12A Cl1A . . . . -179(2) ?
    Cl1A C12A C13A C14A . . . . 173(3) ?
    S11A C12A C13A C14A . . . . 9(4) ?
    C12A C13A C14A C10A . . . . 2(4) ?
    C1A C10A C14A C13A . . . . 172(3) ?
    S11A C10A C14A C13A . . . . -11(4) ?
loop_
    _geom_hbond_atom_site_label_D
    _geom_hbond_atom_site_label_H
    _geom_hbond_atom_site_label_A
    _geom_hbond_site_symmetry_A
    _geom_hbond_distance_DH
    _geom_hbond_distance_HA
    _geom_hbond_distance_DA
    _geom_hbond_angle_DHA
    _geom_hbond_publ_flag
    C3 H3 O1 . 0.95 2.48 2.818(3) 101 yes
    C2 H2 S5 . 0.95 2.80 3.166(2) 104 yes
    C13 H13 O1 1_565 0.95 2.35 3.184(4) 146 yes
    C9 H9C O1 2_656 0.98 2.58 3.488(4) 154 yes
    C6 H6 S11 1_554 0.95 3.04 3.948(2) 160 yes
_shelx_space_group_comment
;
The symmetry employed for this shelxl refinement is uniquely defined
by the following loop, which should always be used as a source of
symmetry information in preference to the above space-group names.
They are only intended as comments.
;
_shelx_estimated_absorpt_T_min     0.319
_shelx_estimated_absorpt_T_max     0.491
_shelx_hkl_file
;
  -1  -3  -3   22.11    0.48   0
   0   3  -1   12.47    0.46   0
  -3  -1  -2  245.47    1.71   0
  -2   0  -1  672.93    2.44   0
  -1   2  -1  220.78    1.57   0
   1  -1  -1  372.94    1.65   0
   2   0  -1  212.13    1.45   0
   0   1   0  881.21    1.59   0
   3   2  -1  148.13    1.25   0
   1   0   0   32.46    0.34   0
  -3  -2  -3  212.93    1.41   0
  -2   0   4   12.53    0.82   0
   0   0   2  854.73    2.72   0
  -3   0  -3  341.93    2.79   0
  -1   0   4  153.46    1.76   0
  -2   0  -3  129.69    1.47   0
   1  -2   2   35.20    0.74   0
   0   0   3  539.60    2.54   0
   1  -2   3  111.10    1.43   0
  -1  -1  -4   36.41    0.89   0
  -1   0  -2  830.99    2.62   0
   0  -2  -3 1270.76    3.63   0
  -3   0  -2  327.07    2.29   0
   0   0   4   89.44    1.25   0
   1  -1   2 1613.56    3.92   0
  -2   0  -2  512.01    2.32   0
  -2  -1  -4   12.44    0.77   0
  -1  -3   0 1634.70    4.48   0
   0   2  -3   60.83    1.03   0
   3   1  -1   24.94    0.26   0
  -3  -1  -3    8.74    0.46   0
   2   2  -2    0.99    0.28   0
  -1  -1   0   20.70    0.22   0
  -1   0  -1  223.70    0.92   0
   0  -2   1  302.25    1.74   0
   1  -1   1  131.27    1.01   0
  -1   1  -3 1895.71    4.89   0
   1   2  -3   66.75    0.96   0
   3   0   0  178.56    1.22   0
  -2   0  -3  124.93    1.23   0
  -2  -3   0  744.65    2.58   0
   2   2  -3  139.31    1.26   0
  -3  -1  -4  150.20    1.48   0
  -1  -3   1  377.84    2.19   0
   0  -1   1 3144.10    4.00   0
   0   1  -2  135.64    1.08   0
   1   0   3   26.30    0.48   0
  -2  -1  -3   29.56    0.56   0
  -1  -1  -2  279.85    1.43   0
   0  -3   1   11.89    0.57   0
   1   1   5 1998.77    5.79   0
  -2   1  -1   47.76    0.58   0
   0   1   1  570.12    2.00   0
   0   2   3 1230.80    4.83   0
   0  -3   2   55.99    0.96   0
  -1   2   1   84.98    1.22   0
   0  -1   0  880.33    2.03   0
   1   1   3  292.01    1.72   0
  -3  -1  -3    7.43    0.37   0
   0   2   2 1413.15    4.61   0
   0   2  -4   70.72    1.29   0
   1   5  -2  169.99    3.16   0
   1   6   0   34.54    2.03   0
   2   4   3   81.21    1.83   0
   0   5  -4  962.84    7.05   0
   1   6  -1    3.74    1.57   0
   2   5   3  151.59    2.75   0
   2   4   1   95.50    1.92   0
   2   4   4  149.26    2.20   0
   2   5   1    9.85    1.31   0
   2   5   4  122.83    2.63   0
   0   3  -5   11.07    1.14   0
   0   4  -5  326.57    3.81   0
   2   4   0    2.45    0.90   0
   2   5   0    5.71    1.23   0
   1   6  -2   58.13    2.37   0
   2   3   3  838.59    4.10   0
   2   6   2    4.75    1.64   0
   2   6   3   38.48    2.09   0
   1   2  -2  657.23    3.32   0
   2   6   1    1.51    1.51   0
   2   6   4  124.65    3.17   0
   0   5  -5  191.61    3.55   0
   2   3   1 1011.77    4.76   0
   2   5  -1   78.68    2.20   0
   2   6   0   24.76    2.12   0
   2   3   4    7.43    0.77   0
   2   4  -1  244.37    3.02   0
   1   4  -4  114.15    2.30   0
   2   3   0  719.89    4.15   0
   1   5  -4  213.13    3.49   0
   2   6  -1    3.23    1.55   0
   2   5  -2  242.91    3.57   0
   0   2  -5  595.00    3.39   0
   1   3  -4   34.39    1.35   0
   2   4  -2    7.12    1.05   0
   2   3  -1    5.75    0.79   0
   2   6  -2   18.37    2.02   0
   1   2  -3   68.98    1.30   0
   3   5   2  331.86    4.00   0
   1   4  -5  350.41    3.88   0
   1   5  -5    7.82    1.79   0
   3   5   1    8.69    1.52   0
   3   5   3   42.35    1.72   0
   3   6   2  292.86    4.21   0
   0   1  -4   18.05    0.63   0
   2   3  -2    9.58    0.89   0
   3   5   0    0.45    1.17   0
   3   6   0  145.63    3.34   0
   3   6   4  209.97    3.49   0
   3   4   2   11.73    1.21   0
   3   4   1  333.75    3.44   0
   3   4   3   65.90    1.61   0
   1   3  -5   63.40    1.66   0
   2   2   1   13.94    0.68   0
   2   2   2  620.24    2.98   0
   2   5  -4  715.01    6.01   0
   3   5  -1  249.24    3.61   0
   3   6  -1   -0.34    1.43   0
   3   4   0  812.08    5.40   0
   3   4   4   60.43    1.59   0
   1   2  -4 2137.10    6.46   0
   2   2   0   21.30    0.80   0
   2   2   3  690.18    2.93   0
   2   4  -4   82.27    2.18   0
   3   5  -2  228.34    3.54   0
   3   6  -2   89.35    2.71   0
   3   4  -1  421.08    4.05   0
   2   2  -1   18.54    0.82   0
   2   5  -5  379.94    4.58   0
   3   4  -2 1223.34    6.95   0
   3   5  -3  206.92    3.59   0
   3   3   1    9.18    1.02   0
   3   3   2  261.51    2.63   0
   4   6   2    0.77    1.51   0
   1   1  -2 1150.61    3.69   0
   2   2   4  521.85    2.28   0
   2   3  -4  336.62    3.33   0
   2   4  -5    4.28    1.41   0
   3   3   0    8.69    0.89   0
   3   3   3   29.03    1.00   0
   4   5   2   59.52    1.99   0
   4   6   0   19.44    1.77   0
   2   2  -2    0.51    0.61   0
   4   5   3  232.05    3.29   0
   3   3  -1  111.57    2.05   0
   3   4  -3   79.93    2.12   0
   3   5  -4  385.62    4.69   0
   4   5   0    2.19    1.27   0
   4   6  -1   34.09    2.02   0
   1   2  -5  339.91    2.71   0
   3   3   4  547.60    3.23   0
   4   5  -1    4.67    1.34   0
   4   6  -2    4.44    1.54   0
   3   3  -2   70.03    1.69   0
   1   1  -3  643.95    2.98   0
   2   3  -5  146.88    2.31   0
   2   4  -6   44.50    1.99   0
   3   4  -4   59.94    1.94   0
   4   4   2    4.67    1.03   0
   4   5  -2   92.78    2.54   0
   3   5  -5   27.86    2.05   0
   4   4   0   13.30    1.24   0
   4   4   3  109.54    2.05   0
   3   3  -3   34.28    1.53   0
   4   4  -1  204.19    3.10   0
   4   4   4   26.10    1.18   0
   4   5  -3   12.24    1.60   0
   5   6   1  254.48    4.09   0
   2   2  -4   12.78    0.87   0
   3   4  -5  163.88    2.89   0
   4   4  -2   18.91    1.43   0
   2   3  -6  110.88    2.22   0
   3   2   0  364.12    3.01   0
   3   2   1   81.94    1.46   0
   3   3  -4  387.08    3.85   0
   4   5  -4   26.39    2.03   0
   1   1  -4   48.96    1.00   0
   3   2   2    6.11    0.76   0
   4   4  -3  291.99    3.90   0
   5   5   0    5.39    1.70   0
   5   5   2    7.85    1.39   0
   3   2  -1  147.51    2.05   0
   5   5   3   22.73    1.58   0
   4   3   0  365.12    3.60   0
   4   3   2  201.79    2.53   0
   5   5  -1  496.78    5.30   0
   2   1   0 4194.84    7.92   0
   2   1  -1 4852.59    8.98   0
   2   1   1 2299.82    5.48   0
   2   2  -5   59.34    1.49   0
   3   2  -2  559.07    3.96   0
   3   2   3  220.22    1.99   0
   3   4  -6  122.23    2.72   0
   4   3  -1    8.20    1.09   0
   4   3   3 1074.03    5.28   0
   3   3  -5    3.17    1.24   0
   4   4  -4    6.62    1.36   0
   5   5  -2  244.17    3.88   0
   4   3  -2    1.11    0.95   0
   2   1  -2  756.58    3.76   0
   5   4   0  316.87    4.04   0
   5   4   2   33.53    1.55   0
   2   1   2  129.88    1.24   0
   4   3  -3    2.88    1.23   0
   4   3   4    4.06    0.70   0
   5   4  -1    4.26    1.27   0
   5   4   3   42.44    1.56   0
   1   1  -5  137.95    1.56   0
   4   4  -5    4.58    1.59   0
   3   2   4   52.68    0.97   0
   5   4  -2  215.07    3.45   0
   2   2  -6    9.21    1.05   0
   3   2  -4  725.96    4.78   0
   3   3  -6  149.61    2.65   0
   4   3  -4  107.35    2.36   0
   5   4  -3   12.58    1.69   0
   6   5   1   22.30    1.74   0
   6   5   2    3.52    1.65   0
   2   1  -4    5.23    0.81   0
   4   2   0   10.73    1.00   0
   4   2   1   28.50    1.19   0
   6   5   3   77.14    2.22   0
   4   2  -1  870.05    5.40   0
   4   4  -6  158.61    2.97   0
   5   3   0  110.13    2.35   0
   3   2  -5  307.87    3.21   0
   4   2   2    3.59    0.76   0
   5   3  -1    3.91    1.15   0
   5   3   2   48.48    1.58   0
   5   4  -4   14.17    1.77   0
   4   2  -2   35.40    1.43   0
   4   3  -5   97.91    2.31   0
   3   1  -1   27.83    1.07   0
   3   1   0   22.88    0.96   0
   5   3  -2   53.42    1.90   0
   5   3   3   48.17    1.60   0
   3   1   1  136.42    1.76   0
   4   2   3   45.18    1.26   0
   6   4   1  384.82    4.52   0
   3   1  -2  223.54    2.53   0
   4   2  -3   65.99    1.84   0
   6   4   0   53.38    2.06   0
   6   4   2   11.27    1.40   0
   2   1  -5  130.52    1.83   0
   5   3  -3   52.97    1.96   0
   6   4  -1   64.69    2.21   0
   1   0  -2  847.91    3.23   0
   3   1   2  264.76    2.27   0
   6   4   3  195.33    2.96   0
   3   2  -6    0.46    0.95   0
   4   2  -4   74.58    2.09   0
   4   3  -6    1.89    1.27   0
   5   3   4    5.81    0.87   0
   1   0  -3  135.74    1.47   0
   5   3  -4  511.90    5.05   0
   3   1  -4   18.99    1.23   0
   5   2   0   11.32    1.37   0
   2   1  -6   99.37    1.73   0
   3   1   3   10.05    0.69   0
   4   2  -5    6.83    1.17   0
   5   2  -1   43.79    1.71   0
   5   2   2   17.15    1.30   0
   6   3   0   24.10    1.63   0
   6   3   1    0.27    1.18   0
   1   0  -4  158.83    1.66   0
   2   0  -2   20.55    0.99   0
   2   0  -1  207.55    2.06   0
   4   1  -1  835.14    5.39   0
   4   1   0 3063.34    9.84   0
   5   2  -2   91.63    2.29   0
   6   3  -1   14.64    1.48   0
   6   3   2   91.46    2.22   0
   2   0   0 9620.75   12.60   0
   3   1  -5   15.94    1.10   0
   5   2  -3   43.79    1.83   0
   6   3   3  267.09    3.35   0
   5   2   3  133.80    2.14   0
   4   1  -3  208.97    2.97   0
   4   1   2    7.65    0.84   0
   4   2  -6    2.31    1.16   0
   2   0   1  634.49    3.07   0
   5   2  -4   39.13    1.79   0
   2   0  -4   10.92    0.84   0
   1   0  -5  522.84    2.97   0
   3   1  -6  398.43    3.57   0
   4   1  -4   -0.68    0.99   0
   5   2   4    3.72    0.99   0
   3   0  -2  114.44    2.07   0
   3   0  -1   31.79    1.22   0
   3   1   4  158.78    1.46   0
   4   1   3   29.29    1.12   0
   3   0   0  186.73    2.28   0
   6   2  -1  700.29    5.94   0
   6   2   0   38.51    1.80   0
   6   2   1  154.56    2.83   0
   2   0  -5    7.76    0.83   0
   4   1  -5   11.88    1.23   0
   5   1  -1    4.06    1.13   0
   5   1   0    9.95    1.19   0
   2   0   2  527.64    2.54   0
   5   1  -2   21.06    1.47   0
   6   2   2   26.19    1.47   0
   3   0  -4   91.49    1.92   0
   5   1  -3   41.70    1.76   0
   5   1   2   18.69    1.20   0
   6   2   3    0.89    1.22   0
   3   0   2  351.99    2.70   0
   4   1   4   87.38    1.46   0
   4   0  -2    7.58    1.29   0
   4   0  -1   32.70    1.43   0
   4   0   0  583.16    4.55   0
   3   0  -5  505.85    4.15   0
   5   1  -4   24.95    1.57   0
   5   1   3    4.62    1.07   0
   4   0  -3    9.18    1.19   0
   4   0   1  267.35    3.02   0
   4   0  -4  184.81    2.93   0
   4   0   2   46.70    1.36   0
   2  -1  -2  275.04    2.69   0
   3   0   3  364.43    2.53   0
   6   1   0  838.56    6.34   0
   6   1   1   10.53    1.51   0
   2  -1  -1   12.72    0.83   0
   2   0   3  120.62    1.13   0
   5   1   4    2.11    0.81   0
   1  -1  -3  316.13    2.41   0
   1  -1  -2    0.82    0.50   0
   4   0  -5    3.46    1.37   0
   5   0  -1   28.85    1.76   0
   6   1   2   42.51    1.81   0
   1  -1  -1  385.45    2.40   0
   2  -1  -4  926.10    5.20   0
   2  -1   0    0.87    0.60   0
   3  -1  -2   13.54    1.27   0
   5   0  -2    9.47    1.31   0
   1  -1  -4   41.41    1.14   0
   4   0   3    1.04    0.69   0
   3  -1   0    9.71    0.94   0
   5   0  -3   28.98    1.64   0
   6   1   3    7.14    1.39   0
   5   0   2  161.75    2.73   0
   2  -1  -5  411.97    3.58   0
   2  -1   1   44.75    1.05   0
   3  -1  -4    8.16    1.16   0
   3  -1   1   29.49    1.17   0
   4   0  -6  155.60    2.69   0
   1  -1  -5  429.75    3.11   0
   1  -1   0   61.24    0.99   0
   3   0   4  139.75    1.55   0
   4  -1  -2  335.35    4.15   0
   4  -1  -1   13.06    1.33   0
   4  -1   0    2.37    1.33   0
   3  -1  -5   10.40    1.32   0
   4  -1  -3   70.79    2.25   0
   4   0   4    2.93    0.86   0
   5   0   3  361.09    3.71   0
   4  -1   1   34.96    1.58   0
   2  -1  -6    1.34    1.02   0
  -1  -3  -4  789.10    3.12   0
   3   1  -6  439.82    3.47   0
   3   1  -7   77.56    1.73   0
   3   1  -5   14.11    0.83   0
   3   2  -3  141.80    1.42   0
   1  -1  -2    0.91    0.29   0
   2  -1  -6    2.74    0.86   0
   3   1  -8  226.76    2.94   0
   0  -3  -8    1.52    1.13   0
   0  -3  -7  212.14    2.64   0
   2  -1  -8   21.20    1.36   0
   2  -1  -7   72.17    1.69   0
   3   1  -4   17.34    0.76   0
   0  -3  -6   59.86    1.46   0
   2  -1  -5  415.24    3.14   0
   2   1  -1 4846.41    5.61   0
   0  -3  -9    5.94    1.12   0
   2  -1  -4  907.56    4.18   0
   3   1  -3    6.67    0.60   0
   0  -3  -5   21.11    0.85   0
   0  -2  -2 1384.12    3.35   0
   3   0  -6  142.05    2.24   0
   3   2  -2  543.08    2.39   0
   3   0  -7  409.47    3.76   0
   3   0  -5  537.52    3.74   0
  -1  -3  -3   22.20    0.55   0
   2  -1  -3   28.79    0.81   0
   3   0  -4   96.56    1.60   0
   0  -3  -4  138.99    1.59   0
   3   1  -2  208.55    1.67   0
   4   2  -6    3.27    0.94   0
   4   2  -5    7.61    0.97   0
   1  -1  -1  423.87    1.85   0
   2  -2  -7   34.53    1.52   0
   1  -3  -7  146.43    2.45   0
   2  -2  -6   40.39    1.36   0
   2   0  -1  220.03    1.47   0
   3   0  -3    3.21    0.53   0
   1  -3  -8  300.19    3.42   0
   1  -3  -6   37.21    1.42   0
   2  -2  -5    7.70    0.83   0
   2  -1  -2  290.97    2.04   0
   3  -1  -7   20.68    1.23   0
   3  -1  -6    2.24    0.86   0
   4   1  -6   92.37    1.88   0
   4   1  -5   13.81    1.11   0
   1  -3  -5  157.20    2.18   0
   3  -1  -5   10.52    0.92   0
   0  -3  -3   46.30    0.89   0
   4   1  -4    0.60    0.82   0
   3  -1  -4    8.31    0.79   0
   3   0  -2  110.01    1.38   0
   3   2  -1  141.13    1.09   0
   1  -3  -4  145.45    1.90   0
   3   1  -1   25.61    0.62   0
   2  -2  -3  283.00    2.44   0
   3  -1  -3  141.43    1.89   0
   4   0  -6  177.47    2.61   0
   4   1  -3  203.78    2.16   0
   0  -2  -1   45.76    0.59   0
   2   1   0 4218.38    4.63   0
   2  -1  -1   11.26    0.52   0
   4   2  -2   35.35    0.93   0
  -1  -3  -2  495.57    1.79   0
   1  -3  -3   16.31    0.76   0
   2  -3  -6  120.16    2.22   0
   3   0  -1   32.58    0.80   0
   4   1  -2  356.43    2.65   0
   0  -3  -2   35.25    0.76   0
   2  -2  -2  390.46    2.69   0
   2   0   0 9999.99    9.18   0
   3  -2  -5   13.40    1.06   0
   3  -1  -2   13.03    0.71   0
   2  -3  -5  248.84    2.93   0
   0  -4  -4   20.84    1.04   0
   3  -2  -4  180.90    2.44   0
   1  -4  -6   36.03    1.67   0
   1  -1   0   51.51    0.66   0
   2  -3  -4  216.94    2.61   0
   1  -4  -5   86.93    1.96   0
   1  -3  -2  103.60    1.45   0
   3  -2  -3    2.86    0.73   0
   3  -1  -1   31.79    0.90   0
   4   1  -1  815.12    3.70   0
   4   2  -1  805.00    3.21   0
   5   1  -4   26.46    1.23   0
   2  -3  -3    1.44    0.69   0
   2  -2  -1   97.59    1.35   0
   4  -1  -3   75.03    1.65   0
   3   0   0  184.98    1.61   0
   0  -4  -3  119.50    1.62   0
   1  -4  -4  296.95    2.98   0
   3  -2  -2  206.67    2.33   0
   3   2   0  349.10    1.52   0
   4  -1  -2  333.61    3.05   0
   0  -3  -1  502.32    2.29   0
   2  -3  -2   18.76    0.93   0
   5   1  -2   22.66    1.02   0
   1  -4  -3   14.91    1.07   0
   1  -3  -1   93.00    1.33   0
   3  -1   0   11.64    0.65   0
   5   0  -3   35.75    1.34   0
   3  -2  -1   68.61    1.38   0
   4   1   0 2988.40    6.67   0
   2  -2   0  325.65    2.31   0
   2   0   1  665.26    2.35   0
   4   2   0    9.43    0.53   0
   5   0  -2    8.69    0.90   0
   0  -4  -2   57.38    1.13   0
   0  -2   0  471.20    1.70   0
   2  -3  -1   53.06    1.29   0
   5   1  -1    3.98    0.72   0
   2  -1   1   50.48    0.87   0
   3   0   1  362.30    2.16   0
   1  -4  -2  211.57    2.32   0
   3   1   1  124.29    1.10   0
   4  -2  -2   39.08    1.32   0
   2  -4  -3   49.46    1.53   0
   3  -2   0  286.34    2.61   0
   5   0  -1   29.81    1.13   0
   1  -1   1  140.57    1.02   0
   3  -1   1   34.52    0.95   0
   4  -1   0    3.14    0.67   0
   1  -3   0 1831.58    5.21   0
   4  -2  -1   32.97    1.20   0
   4   1   1  489.22    2.62   0
   5   1   0    3.35    0.68   0
   2  -4  -2   17.63    1.08   0
   2  -3   0   49.76    1.22   0
   2  -2   1  143.59    1.54   0
   5  -1  -1   25.91    1.20   0
   5   0   0   81.13    1.59   0
   1  -4  -1    2.06    0.64   0
   0  -4  -1    0.57    0.55   0
   0  -3   0  405.20    1.99   0
   3  -2   1  461.51    3.19   0
   4  -2   0  112.47    1.89   0
   4  -1   1   34.44    1.08   0
   2  -4  -1    8.73    0.91   0
   3   0   2  350.59    2.12   0
   4   2   1   26.79    0.63   0
   5  -1   0    5.32    0.82   0
   5   1   1  320.83    2.61   0
   3  -1   2  260.14    2.14   0
   5   0   1   55.87    1.40   0
   2  -1   2   14.55    0.53   0
   3   2   1   76.98    0.69   0
   2  -3   1  131.10    1.71   0
   2   0   2  505.58    2.07   0
   3   1   2  251.91    1.59   0
   4  -2   1    0.06    0.69   0
   4   1   2    7.46    0.52   0
   1  -4   0   42.41    1.08   0
   2  -2   2  168.77    1.66   0
   4  -1   2   81.95    1.49   0
   2  -4   0    4.58    0.82   0
   3  -2   2   39.02    1.08   0
   5   0   2  169.40    2.11   0
   5   1   2   17.14    0.77   0
   0  -4   0   13.52    0.67   0
   0  -2   1  293.12    1.39   0
   4  -2   2   28.26    1.20   0
   1  -1   2 1621.57    3.53   0
   3  -1   3  524.74    3.05   0
   5  -1   2    6.29    0.95   0
   2  -3   2   35.50    1.01   0
   3   0   3  341.92    2.15   0
   0  -3   1   12.58    0.51   0
   2  -4   1    7.85    0.98   0
   4  -1   3   71.05    1.40   0
   4   2   2    2.51    0.45   0
   1  -4   1  121.31    1.62   0
   2  -1   3   45.72    0.86   0
   1  -3   2 1112.59    4.06   0
   2  -2   3    6.48    0.62   0
   4   1   3   25.76    0.73   0
   5   0   3  380.63    3.00   0
   2   1   2  118.21    0.84   0
   4  -2   3   18.81    0.99   0
   5  -1   3   47.71    1.44   0
   5   1   3    5.06    0.62   0
   2   0   3  124.43    1.11   0
   3   1   3    7.72    0.41   0
   2  -4   2  256.59    2.60   0
   2  -3   3   44.10    1.10   0
   4  -1   4    3.60    0.78   0
   1  -4   2  479.76    3.13   0
   1   0   2  820.29    2.09   0
   3  -2   4    2.41    0.63   0
   5   0   4   22.79    1.02   0
   3   0   4  132.34    1.43   0
   3   2   2    5.86    0.31   0
   4  -2   4  122.09    2.01   0
   5  -1   4   77.89    1.63   0
   1  -3   3  325.87    2.30   0
   2  -2   4  302.37    2.32   0
   2  -1   4   31.90    0.81   0
   4   1   4   91.62    1.27   0
   5   1   4    3.48    0.61   0
   0  -3   2   53.69    0.87   0
   1  -1   3 1897.98    4.15   0
   4   2   3   38.88    0.73   0
   0  -2   2   75.27    0.81   0
   2  -4   3  138.60    1.99   0
   2  -3   4    2.19    0.63   0
   4  -1   5  276.27    2.66   0
   3  -1   5  360.80    2.69   0
   3  -2   5   25.27    0.98   0
   4  -2   5   67.15    1.55   0
   5  -1   5   52.38    1.41   0
   5   0   5   76.54    1.47   0
   0  -4   2  257.13    2.04   0
   1  -4   3    7.00    0.72   0
   2   0   4  141.05    1.28   0
   3   1   4  149.42    1.36   0
   1  -2   4  610.27    2.94   0
   5   1   5   76.57    1.40   0
   1  -3   4   15.80    0.70   0
   2  -4   4  163.18    2.24   0
   2  -2   5  527.44    3.20   0
   2   1   3   29.39    0.52   0
   4   1   5   86.95    1.35   0
   2  -1   5   41.54    0.91   0
   4  -1   6   91.38    1.72   0
   2  -3   5    0.45    0.63   0
   0  -3   3  709.95    3.06   0
   4  -2   6   11.72    0.95   0
   4   2   4  111.46    1.22   0
   5   0   6   18.36    0.96   0
   0  -1   2  139.12    0.94   0
   1  -1   4  202.93    1.54   0
   1   0   3   24.86    0.50   0
   3  -2   6    6.70    0.77   0
   3  -1   6   32.30    0.99   0
   3   2   3  223.75    1.33   0
   1  -4   4   79.14    1.47   0
   0  -4   3   51.08    1.13   0
   0  -2   3   61.06    0.84   0
   2  -4   5  533.07    3.88   0
   3   1   5 1001.00    3.72   0
   5   1   6   66.33    1.38   0
  -1  -3   1  367.92    1.60   0
   2  -2   6    6.53    0.68   0
   2   0   5  210.63    1.72   0
   1  -3   5  167.36    1.90   0
   1  -2   5  122.06    1.49   0
   4  -1   7  151.52    2.15   0
   4   1   6  158.35    1.83   0
   2  -3   6    3.82    0.75   0
   2  -1   6   37.87    0.95   0
   5   0   7    2.61    0.77   0
   3  -2   7   69.59    1.61   0
   1  -4   5  111.66    1.84   0
   3  -1   7    1.91    0.65   0
   4   2   5  350.38    2.23   0
   0  -3   4  154.70    1.61   0
   1  -1   5  632.96    3.01   0
   5   1   7  343.53    3.00   0
   0  -4   4    0.39    0.73   0
   1   0   4    8.86    0.44   0
   0  -1   3   33.61    0.65   0
   2  -2   7  676.45    4.08   0
   3   0   7   81.20    1.44   0
   3   1   6  104.94    1.38   0
   3   2   4   52.52    0.80   0
   4  -1   8    1.68    0.91   0
   1  -3   6   54.15    1.26   0
   1  -2   6    8.63    0.65   0
   2  -3   7  420.13    3.48   0
   2   0   6  191.47    1.81   0
   4   1   7   54.08    1.23   0
   2  -1   7  191.65    2.11   0
  -1  -3   2  588.19    2.37   0
   3  -2   8   66.36    1.56   0
   3  -1   8   71.41    1.60   0
   1  -4   6    1.94    0.95   0
   0  -3   5   10.26    0.75   0
   4   2   6   26.68    0.79   0
   1  -1   6   42.17    0.95   0
   5   1   8   41.83    1.29   0
   0  -4   5  284.04    2.53   0
   1  -3   7   20.27    1.10   0
   1   0   5   30.80    0.74   0
   2  -2   8    5.38    0.78   0
   2   0   7  415.49    2.87   0
   3   1   7  967.99    4.29   0
   3   2   5  294.50    1.93   0
   0  -1   4   17.68    0.57   0
   1  -2   7   95.90    1.56   0
   2  -3   8  253.39    2.76   0
   4   1   8   76.59    1.49   0
   0   0  -3  531.16    2.48   0
   3   4  -5  171.51    3.02   0
  -1   1  -8   12.55    1.22   0
   4   5  -3   11.46    1.60   0
  -1   0  -6  626.85    3.46   0
   1   1  -5  141.50    1.94   0
   2   2  -5   61.67    1.57   0
   3   3  -4  379.69    3.68   0
   2   3  -7  664.65    5.51   0
   3   4  -6  121.59    2.77   0
   4   4  -2   15.80    1.30   0
   4   5  -4   24.05    1.62   0
   0   2  -9   63.20    1.94   0
   1   3  -9   91.82    2.40   0
   3   3  -5    2.76    1.02   0
   4   4  -3  273.89    3.36   0
   1   1  -6   43.97    1.31   0
   1   2  -8  144.96    2.59   0
   2   2  -6   10.26    1.06   0
   0   0  -5  195.73    1.95   0
   0   1  -8   10.39    1.20   0
  -1   0  -7  738.28    4.04   0
   2   3  -8   14.82    1.41   0
   3   4  -7   28.09    1.69   0
   4   4  -4    2.95    1.34   0
   2   1  -2  771.39    3.52   0
   3   2  -1  145.94    1.68   0
   3   3  -6  145.65    2.65   0
   2   1  -3  188.53    1.99   0
   2   1  -1 4819.51    7.61   0
   2   2  -7   69.94    1.88   0
   3   2   0  345.92    2.14   0
   0   0  -6  549.75    3.51   0
   1   2  -9   23.01    1.46   0
   2   1  -4    5.44    0.72   0
   4   4  -5    4.44    1.20   0
   3   2  -4  683.16    4.53   0
   0   1  -9  896.94    5.57   0
   3   3  -7  132.10    2.64   0
   4   3  -2    0.91    0.73   0
   4   3  -1    9.16    0.89   0
   2   1  -5  131.27    2.02   0
   2   1   0 4275.89    5.98   0
   3   2  -5  317.04    3.42   0
   4   3  -3    2.21    0.87   0
   2   2  -8   97.23    2.27   0
   4   3   0  361.54    2.55   0
   0   0  -7   91.43    1.68   0
   1   0  -3  123.14    1.43   0
   4   3  -4  107.75    2.17   0
   1   0  -4  150.41    1.76   0
   2   1  -6   99.63    1.94   0
   3   2   1   77.59    0.86   0
   1   0  -2  870.56    3.16   0
   3   2  -6    0.27    0.93   0
   1   0  -5  484.44    3.36   0
   0   0  -8   58.51    1.62   0
   1   1  -9  148.97    2.55   0
   2   1  -7  383.47    3.77   0
   3   2  -7   -0.14    1.22   0
   4   3  -6    0.97    1.32   0
   5   4  -3   11.14    1.24   0
   5   4  -4   14.07    1.57   0
   1   0  -7 1020.31    5.60   0
   3   1  -3    7.59    0.87   0
   3   1  -4   16.77    0.99   0
   3   2  -8    0.19    1.07   0
   4   2  -3   64.58    1.57   0
   4   2  -2   35.67    1.24   0
  -1  -1  -5 1944.45    4.94   0
   0   0  -9   16.33    1.17   0
   1   1 -10    4.67    1.40   0
   3   1  -5   15.97    1.10   0
   4   2  -1  875.36    4.15   0
  -1  -1  -6    1.47    0.63   0
   1   0  -8   25.07    1.28   0
   2   0  -4   12.04    0.93   0
   3   1  -6  437.00    4.07   0
   3   1  -1   31.04    0.88   0
   2   0  -5    7.90    0.86   0
   2   0  -3   77.81    1.34   0
   2   1  -9  354.73    3.92   0
   4   2  -6    3.95    1.09   0
   5   3  -4  511.47    4.51   0
   5   3  -3   49.92    1.60   0
   5   3  -2   53.20    1.59   0
   0  -1  -5  522.31    3.14   0
   2   0  -6  398.84    3.66   0
   3   1  -7   82.20    2.05   0
   0  -1  -6   77.06    1.46   0
   0  -1  -4  942.98    3.72   0
   1   0  -9  132.86    2.49   0
   2   0  -2   18.84    0.71   0
   4   2   0   10.66    0.67   0
   2   0  -7    3.37    0.94   0
   0  -1  -7   49.77    1.46   0
   3   1  -8  215.24    3.25   0
   3   1   0   21.83    0.65   0
   0  -1  -8  125.32    2.21   0
   2   0  -1  221.53    1.70   0
   1  -1  -4   41.50    1.16   0
   1   0 -10  180.39    2.76   0
   4   1  -3  210.14    2.63   0
   4   1  -5   13.22    1.18   0
   1  -1  -7   84.85    1.86   0
   2   0  -9   -0.35    1.27   0
   3   0  -5  526.04    4.29   0
   3   0  -4   92.25    1.81   0
   4   1  -6   90.98    2.17   0
   4   1  -2  348.19    2.99   0
   5   2  -4   41.25    1.71   0
   5   2  -3   40.53    1.58   0
   1  -1  -3  354.04    2.46   0
   3   0  -6  137.99    2.46   0
   3   0  -3    4.54    0.72   0
   5   2  -2   88.73    1.76   0
   1  -1  -8   25.56    1.38   0
   3   0  -7  387.33    4.10   0
   3   0  -2  116.67    1.72   0
   4   1  -1  780.94    3.94   0
   2  -1  -5  433.88    3.82   0
   1  -1  -9   25.73    1.64   0
   2  -1  -6    3.11    0.94   0
   2  -1  -4  918.60    5.01   0
   3   1   1  125.49    1.07   0
   2  -1  -3   28.47    1.01   0
   4   1   0 2978.98    6.89   0
   2  -1  -8   20.03    1.40   0
   4   0  -5    2.38    1.06   0
   4   0  -4  194.91    2.81   0
   5   1  -4   25.39    1.57   0
   0  -2  -6  425.53    3.44   0
   2  -1  -2  305.59    2.47   0
   4   0  -6  165.98    2.88   0
   5   1  -3   40.64    1.48   0
   0  -2  -7   17.49    1.11   0
   0  -2  -5  288.47    2.58   0
   3  -1  -6   -0.31    1.26   0
   3  -1  -5   11.41    1.16   0
   5   1  -2   23.82    1.17   0
  -1  -2  -6   24.09    0.94   0
   0  -2  -8   44.79    1.60   0
   1  -2  -6  159.57    2.57   0
   1  -1  -1  421.63    2.14   0
   3  -1  -4    6.52    0.99   0
   3   0   0  181.84    1.66   0
   4   0  -2    7.12    0.84   0
   0  -2  -4  205.17    2.03   0
   1  -2  -7  274.71    3.39   0
   3  -1  -7   17.29    1.39   0
   3  -1  -3  143.01    2.21   0
  -1  -2  -5   71.07    1.17   0
   5   1  -1    4.22    0.93   0
   1  -2  -4  220.83    2.47   0
   2  -1  -1   11.18    0.62   0
   4   0  -1   33.49    1.17   0
   4   1   1  488.99    2.56   0
   3  -1  -2   14.28    1.01   0
   1  -2  -9 1078.54    6.86   0
   1  -2  -3   46.35    1.16   0
   2  -2  -5    8.07    1.11   0
   2   0   1  636.73    2.19   0
   2  -2  -4    7.76    1.00   0
  -1  -2  -4   14.77    0.59   0
   2  -2  -3  304.00    3.12   0
   4  -1  -4  176.03    2.87   0
   4   0   0  584.63    3.47   0
   5   0  -3   33.30    1.50   0
   3   0   1  359.35    2.12   0
   1  -2  -2  361.48    2.65   0
   2  -1   0    0.76    0.50   0
   5   0  -2    8.08    1.21   0
   1  -1   0   53.93    0.76   0
   2  -2  -2  373.51    3.16   0
   3  -2  -5   11.25    1.31   0
   3  -2  -4  185.64    3.03   0
   4  -1  -2  326.10    3.39   0
   0  -3  -7  199.92    2.92   0
   0  -3  -6   54.04    1.62   0
   0  -2  -2 1450.24    4.32   0
   3  -2  -3    2.68    0.96   0
   3  -1   0   10.52    0.71   0
   5   0  -1   28.61    1.22   0
   0  -3  -5   23.01    1.25   0
   1  -3  -7  132.52    2.73   0
   1  -3  -6   34.07    1.63   0
   1  -3  -5  159.28    2.73   0
   1  -3  -8  294.71    4.02   0
   4  -1  -1   12.49    0.98   0
   4   0   1  265.55    2.24   0
   1  -2  -1   83.89    1.26   0
   2  -2  -1  103.50    1.70   0
   3  -2  -2  216.00    2.80   0
  -1  -2  -3   92.31    0.98   0
   0  -3  -4  149.51    2.12   0
   2  -3  -5  240.29    3.53   0
   1  -3  -3   17.89    1.19   0
   2  -3  -4  217.54    3.21   0
  -1  -3  -5  141.35    1.85   0
   3  -2  -1   76.12    1.79   0
   4  -1   0    1.92    0.72   0
   2  -3  -3    3.91    1.20   0
   3  -1   1   27.56    0.91   0
   3   0   2  347.15    1.96   0
   0  -2  -1   46.39    0.82   0
   2  -2   0  330.43    2.66   0
   1  -3  -2  110.01    1.85   0
   5  -1  -1   28.01    1.55   0
  -1  -3  -4  792.07    3.84   0
   1  -2   0   18.99    0.69   0
   2  -3  -2   20.62    1.21   0
   3  -3  -3   49.42    1.99   0
   4  -1   1   34.16    1.21   0
   1  -1   1  136.89    1.13   0
   2   0   2  474.18    1.77   0
   4  -2  -1   33.26    1.46   0
   0  -4  -6   31.64    1.67   0
   1  -4  -6   37.00    1.94   0
   1  -4  -5   83.24    2.50   0
   0  -4  -5 1133.08    6.70   0
   1  -3  -1   93.22    1.66   0
   2  -3  -1   52.00    1.51   0
   3  -3  -2   11.86    1.26   0
   5  -1   0    2.95    1.01   0
  -1  -3  -3   23.22    0.85   0
  -1  -2  -2  195.40    1.31   0
   0  -4  -4   19.46    1.45   0
   2  -2   1  147.99    1.81   0
   4  -2   0  117.43    2.24   0
   3  -3  -1   44.41    1.78   0
   3  -2   1  466.47    3.53   0
   3  -1   2  241.59    2.06   0
   1  -4  -3   15.45    1.36   0
   0  -3  -1  521.27    3.23   0
   2  -4  -3   52.33    2.15   0
   2  -1   2   13.80    0.54   0
  -1  -4  -5    5.35    1.01   0
   0  -4  -3  119.15    2.15   0
   2  -3   0   47.72    1.42   0
   4  -1   2   73.18    1.44   0
   0  -2   0  491.96    2.39   0
   1  -4  -2  215.85    3.04   0
   1  -3   0 1833.78    6.58   0
   1  -2   1  218.97    1.84   0
   2  -4  -2   19.92    1.49   0
   4  -2   1   -0.30    0.87   0
  -1  -4  -4   75.94    1.65   0
   1  -4  -1    2.62    1.10   0
   3  -2   2   38.78    1.28   0
   3   0   3  322.51    1.83   0
   2  -4  -1    9.28    1.23   0
   2  -3   1  135.38    2.08   0
  -1  -4  -3   55.59    1.49   0
   0  -5  -5   19.21    2.06   0
   3  -3   1   10.22    1.31   0
   0  -3   0  436.25    2.92   0
   1  -3   1   65.11    1.45   0
   3  -1   3  490.75    2.90   0
   0  -5  -4    1.59    1.36   0
   0  -4  -1   -0.21    0.75   0
   4  -2   2   25.89    1.25   0
   2  -4   0    4.16    1.10   0
   0  -5  -3   24.85    1.83   0
   1  -4   0   46.47    1.53   0
   1  -1   2 1573.73    3.77   0
  -1  -4  -2   10.25    0.97   0
   1  -2   2   37.64    0.86   0
   1  -5  -2  789.83    6.36   0
   2  -1   3   42.70    0.86   0
  -1  -5  -4   13.64    1.59   0
   0  -5  -2    3.27    1.45   0
   0  -2   1  307.19    1.95   0
   3  -3   2  548.53    4.32   0
   3  -2   3   94.35    1.64   0
   0  -4   0   14.44    0.96   0
   2  -4   1    7.38    1.12   0
   1  -5  -1  248.10    3.58   0
   1  -4   1  129.81    2.28   0
   2  -2   3    5.16    0.60   0
  -1  -5  -3  330.88    3.64   0
   0  -3   1   12.08    0.71   0
   1  -3   2 1142.96    5.09   0
  -2  -3   8   15.53    1.52   0
  -1  -4   7   87.32    2.38   0
   0  -3   6  189.79    2.79   0
   0  -2   6    4.27    0.91   0
  -2   0   5    7.60    0.99   0
  -1   0   5  504.02    3.44   0
  -2  -1   7  401.53    4.00   0
  -1  -1   7    9.31    1.03   0
   0  -1   6   43.90    1.30   0
   0   0   4   93.83    1.40   0
  -3  -2   8    2.25    1.76   0
  -1  -3   8    2.43    1.20   0
  -3  -1   7   76.16    2.24   0
  -1  -2   8  135.59    2.65   0
   0  -4   6   14.16    1.49   0
   0  -2   7  222.25    2.97   0
   1  -2   2   35.61    0.74   0
   1  -2   3  113.66    1.42   0
   0  -3   7  860.86    5.84   0
  -2   0   6  412.10    3.56   0
  -1   0   6  772.17    4.55   0
   0   0   5  212.06    2.17   0
   1  -2   4  590.06    3.42   0
   0  -1   7  398.62    3.60   0
   1  -1   3 1883.60    4.93   0
  -2  -1   8   24.11    1.52   0
  -1  -1   8  230.61    3.08   0
   1  -2   5  136.71    1.99   0
  -1  -3   9   77.79    2.23   0
   0  -4   7  159.86    2.74   0
   0  -2   8    5.08    1.29   0
  -1  -2   9   21.61    1.56   0
   0  -3   8  170.12    2.91   0
   0   0   6  586.68    3.87   0
  -1   0   7 1063.40    5.77   0
   1  -2   6    5.54    1.04   0
  -2   0   7    3.64    1.21   0
   0  -1   8    8.97    1.09   0
   1  -1   6   43.18    1.28   0
  -2  -1   9  375.98    4.31   0
   0   0   7   94.48    1.92   0
   1  -3   6   53.27    1.67   0
   0  -3   9  131.00    2.66   0
   0  -2   9   63.55    2.01   0
   1  -2   7  106.00    2.08   0
  -1   0   8   27.13    1.48   0
   1  -1   7    2.62    0.85   0
  -1   1   3  315.51    1.91   0
  -1   1   4   40.37    1.00   0
   0  -1   9  864.48    5.96   0
   1  -3   7   22.73    1.53   0
  -2   0   8   12.13    1.49   0
   1  -2   8  287.98    3.52   0
   1   0   3   27.35    0.68   0
  -1   1   5  406.58    2.99   0
   0   0   8   57.30    1.64   0
   1   0   6  596.74    3.88   0
   0  -2  10   -0.27    1.17   0
   1  -1   8   12.03    1.10   0
   0   1   5  564.34    3.43   0
   1  -3   8   79.96    2.18   0
   1   0   7  734.96    4.68   0
  -1   0   9  120.10    2.38   0
  -1   1   6   34.38    1.30   0
   0  -1  10  109.89    2.58   0
   0   0   9   15.38    1.27   0
   0   1   6   74.29    1.52   0
   1  -2   9    6.39    1.22   0
   1  -1   9    4.69    1.13   0
   1   0   8   12.88    1.11   0
  -1   1   7   89.83    1.96   0
   0   1   7   53.41    1.49   0
  -1   0  10  187.85    3.10   0
   1  -1  10  111.23    2.47   0
   1   0   9  239.23    3.19   0
   2  -1   5   38.80    1.16   0
   2  -1   6   37.62    1.20   0
  -1   1   8   26.39    1.57   0
   0   1   8  122.03    2.25   0
   1   1   5 2011.57    6.31   0
   2  -2   6    3.15    1.03   0
   2  -1   7  181.25    2.50   0
   1   1   7  649.66    4.44   0
   2  -2   7  691.12    4.76   0
   1   0  10  154.68    2.86   0
   1   1   4   36.44    0.88   0
   2  -1   4   26.96    0.88   0
   2  -1   8   34.51    1.47   0
   0   1   9  127.37    2.56   0
   1   1   8  298.46    3.33   0
   2  -2   8    4.66    1.18   0
   2   0   7  392.93    3.52   0
   2  -1   9  461.99    4.44   0
   2   0   8  165.56    2.58   0
   2  -2   9   23.89    1.76   0
   1   1   9   18.25    1.31   0
   2   0   9  284.03    3.60   0
   1   1   3  288.23    1.86   0
   2  -1  10   19.21    1.69   0
   0   1  10   78.55    2.14   0
   2  -1   3   37.50    0.82   0
   2   0  10  385.29    4.25   0
   2   1   6  199.93    2.34   0
   2   1   7    2.60    0.82   0
   2   1   8   28.30    1.35   0
   2   1   5  423.46    3.00   0
   2   1   9   31.34    1.65   0
   0   2   6  413.79    3.34   0
   0   2   7   16.95    1.27   0
   0   2   5  292.93    2.53   0
   1   2   7   49.93    1.60   0
   2   0   3  120.45    1.25   0
   0   2   8   47.36    1.82   0
   1   2   6   24.65    1.07   0
   1   2   8   17.60    1.39   0
   2   1  10   32.44    1.66   0
   2   1   4   11.47    0.65   0
   1   2   9  799.93    5.90   0
   3  -1   7    1.11    1.12   0
   3  -1   8   67.44    2.00   0
   3   0   7   77.02    1.76   0
   3   0   8   27.43    1.40   0
   0   2   4  194.81    1.81   0
   0   2   9   -0.29    1.25   0
   3  -1   9   44.67    1.95   0
   3   0   9  122.14    2.48   0
   1   1   2  279.92    1.56   0
   2   2   7    1.29    0.83   0
   2   2   8    2.96    1.21   0
   3   0   6   16.19    0.97   0
   1   2  10   59.82    2.04   0
   2   2   6  376.44    3.29   0
   2   2   9   64.09    2.12   0
   3   0  10    3.51    1.25   0
   3   1   8  240.43    3.13   0
   3   1   7  944.71    5.55   0
   3   1   9    7.75    1.22   0
   3   0   5   19.52    0.98   0
   3   1  10   81.64    2.24   0
   2   1   3   31.09    0.76   0
   2   2   5  735.09    4.08   0
   0   2   3 1236.33    3.74   0
   2   0   2  528.71    2.18   0
   3   2   8   58.91    1.80   0
   3   2   9   49.49    1.99   0
   3   2   7   18.57    1.17   0
   2   2   4  511.82    3.11   0
   3   0   4  136.13    1.65   0
   3   2  10  115.86    2.62   0
   3   2   6  126.52    2.05   0
   1   3   7  446.92    4.02   0
   2   3   7   37.48    1.58   0
   2   3   8   19.15    1.37   0
   2   3   9   48.37    1.90   0
   1   3   6   10.30    0.94   0
   3   2   5  293.26    2.80   0
   4   0   8   49.83    1.75   0
   4   1   8   74.36    1.99   0
   4   1   9    3.08    1.21   0
   2   3  10   11.29    1.53   0
   3   3   9  839.87    6.39   0
   1   3   5  149.94    2.03   0
   2   1   2  131.62    1.23   0
   3   3   8  397.31    4.21   0
   4   2   8    3.57    1.35   0
   4   2   9   96.65    2.37   0
   2   2   3  728.53    3.36   0
   3   3   7  316.79    3.53   0
   4   1   6  148.97    2.33   0
   3   0   3  336.47    2.20   0
   3   2   4   51.30    1.19   0
   3   3   6  112.21    2.06   0
   3   1   3    8.27    0.59   0
   1   3   4  786.86    3.93   0
   4   1   5   82.80    1.67   0
   4   3   8   38.94    1.70   0
   4   3   9   44.34    1.87   0
   3   3   5   28.21    1.13   0
   4   3   7    5.93    1.08   0
   2   4   8   52.15    1.91   0
   3   4   8  421.24    4.54   0
   3   4   9   19.31    1.58   0
   2   2   2  662.14    2.96   0
   3   2   3  214.23    2.03   0
   4   3   6  332.14    3.49   0
   3   3   4  554.75    3.69   0
   3   4   7   50.60    1.78   0
   5   2   8  147.96    2.73   0
   2   4   6    1.40    1.15   0
   4   1   4   85.22    1.48   0
   1   3   3   23.77    0.84   0
   4   4   8   22.07    1.53   0
   5   2   7   83.45    2.05   0
   4   3   5   10.59    0.96   0
   3   1   2  247.53    1.89   0
   4   4   7  110.64    2.40   0
   2   1   1 2333.08    4.60   0
   2   4   5  951.28    5.26   0
   3   0   2  321.52    1.88   0
   5   2   6  170.21    2.58   0
   3   3   3   26.81    0.95   0
   4   4   6    6.05    1.07   0
   3   2   2    6.54    0.64   0
   4   3   4    3.60    0.76   0
   5   4   8  632.89    5.53   0
   1   2   1  134.37    1.17   0
   2   4   4  146.66    2.08   0
   4   1   3   27.23    0.97   0
   4   2   3   45.13    1.22   0
   4   4   5  104.83    2.06   0
   5   2   5  659.50    4.58   0
   5   4   7  145.20    2.84   0
   2   3   2   85.05    1.27   0
   3   5   8   39.43    1.89   0
   1   3   2  500.24    2.65   0
   3   5   7    0.42    1.20   0
   5   4   6   64.02    2.03   0
   4   3   3 1048.32    5.12   0
   4   5   7   13.24    1.38   0
   3   3   2  268.57    2.36   0
   3   5   6    5.43    1.38   0
   4   4   4   23.88    1.17   0
   5   2   4    4.08    1.00   0
   2   4   3   82.44    1.54   0
   3   4   3   57.69    1.36   0
   5   3   4    6.46    0.93   0
   3   1   1  120.53    1.25   0
   4   2   2    3.38    0.72   0
   3   2   1   77.66    1.16   0
   6   3   6  126.35    2.53   0
   4   4   3   99.64    1.82   0
   4   3   2  185.22    2.15   0
   5   4   4  129.16    2.29   0
   2   3   1 1026.28    3.97   0
   3   5   4   54.31    1.70   0
   3   4   2   12.88    0.92   0
   5   2   3  125.62    1.96   0
   5   3   3   44.33    1.35   0
   5   5   5    4.67    1.11   0
   2   1   0 4247.45    6.02   0
   2   4   2   43.21    1.16   0
   3   3   1    7.59    0.64   0
   6   3   5   40.79    1.58   0
   6   4   5    8.79    1.35   0
   1   3   1    1.56    0.41   0
   2   2   0   23.90    0.64   0
   4   4   2    6.95    0.80   0
   5   4   3   42.80    1.43   0
   5   5   4   21.75    1.48   0
   1   2   0  804.67    2.74   0
   3   5   3   35.41    1.31   0
   4   5   3  217.34    2.89   0
   4   2   1   27.00    0.88   0
   6   3   4    1.23    0.98   0
   4   3   1  232.81    2.34   0
   5   3   2   48.47    1.45   0
   6   4   4   12.65    1.20   0
   4   6   5    3.90    1.24   0
  -2   3  -2   37.58    1.48   0
  -1   4  -1  126.75    2.47   0
   2   3   2   83.86    1.33   0
  -2   4  -1    7.25    1.66   0
   1   3   0 1637.52    5.66   0
  -1   3  -2 1128.73    5.37   0
  -1   5   0  148.94    3.23   0
   1   2   0  784.28    3.11   0
   1   5   1   40.49    1.68   0
   1   6   3  131.64    3.08   0
   0   4  -1   79.25    1.80   0
   0   5   0    4.50    1.24   0
   1   4   0  390.43    3.44   0
   2   6   4  112.45    2.95   0
   2   2   2  646.63    2.58   0
   3   5   5  183.98    2.89   0
   1   6   2  101.88    2.75   0
  -2   2  -3    4.13    0.74   0
   2   4   1   95.40    1.76   0
   3   4   4   53.59    1.36   0
  -1   4  -2  467.04    4.22   0
  -1   5  -1   16.48    1.87   0
   1   5   0  106.06    2.29   0
   3   5   4   56.80    1.90   0
  -2   1  -3   36.30    0.73   0
   1   3  -1  383.92    2.87   0
   1   4  -1  761.61    4.83   0
   1   6   1 1015.95    7.50   0
   2   5   1   11.68    1.13   0
   0   2  -2   76.37    1.16   0
   2   6   2    5.58    1.45   0
   3   6   5   11.65    1.62   0
   3   4   3   64.64    1.45   0
   3   5   3   39.20    1.68   0
  -1   2  -3  111.93    1.50   0
  -1   3  -3  336.28    3.02   0
   3   6   4  199.27    3.30   0
   1   5  -1   -0.28    1.01   0
   2   4   0    0.80    0.91   0
  -1   5  -2   39.96    2.13   0
   1   6   0   31.58    1.85   0
   2   6   1    1.04    1.30   0
  -1   4  -3    9.22    1.38   0
   0   5  -2   47.49    2.03   0
   1   2  -1  143.35    1.46   0
   2   5   0    5.55    1.04   0
   3   6   3  446.69    4.71   0
   2   3   0  738.03    3.86   0
   3   4   2   13.55    1.05   0
   3   5   2  321.80    3.52   0
   2   2   1   14.41    0.59   0
   3   3   3   29.76    0.90   0
   1   4  -2 1432.01    6.73   0
   0   4  -3   48.82    1.59   0
   1   3  -2  648.65    3.87   0
   1   6  -1    3.76    1.37   0
   2   6   0   22.60    1.65   0
   3   6   2  296.96    3.93   0
   1   5  -2  158.39    2.79   0
   2   4  -1  239.88    2.77   0
   2   5  -1   75.43    2.00   0
   3   5   1    8.83    1.11   0
  -1   5  -3    0.18    1.47   0
  -1   1  -3 1880.44    4.33   0
  -1   3  -4   18.80    1.16   0
   0   5  -3    8.50    1.42   0
   3   4   1  330.01    3.08   0
   3   6   1 1028.50    7.12   0
   2   6  -1    1.50    1.55   0
   3   3   2  250.78    2.17   0
  -1   4  -4   80.06    2.21   0
   0   1  -2  140.40    1.18   0
   2   3  -1    6.65    0.84   0
   1   4  -3   26.92    1.32   0
  -1   2  -4  608.32    3.41   0
   0   4  -4    1.01    1.22   0
   1   2  -2  662.73    3.31   0
   2   5  -2  227.13    3.27   0
   0   3  -4  169.75    2.34   0
   1   3  -3  199.11    2.37   0
   2   4  -2    7.44    0.97   0
   3   4   0  816.82    4.97   0
   2   6  -2   18.37    1.86   0
   0   5  -4  950.82    6.77   0
   3   3   1    7.59    0.69   0
   4   6   2    0.99    1.63   0
   3   5  -1  249.62    3.40   0
   4   5   2   61.18    1.95   0
   3   6  -1    0.13    1.29   0
   2   3  -2    9.95    0.86   0
  -1   3  -5  169.88    2.41   0
   2   5  -3    1.62    1.18   0
   4   6   1    4.71    1.44   0
   2   4  -3  137.05    2.43   0
   2   6  -3   26.36    2.02   0
   4   5   1    1.15    1.32   0
   0   2  -4   69.44    1.35   0
   0   4  -5  310.31    3.77   0
   2   2  -1   19.18    0.85   0
   3   3   0    8.06    0.77   0
   3   5  -2  224.16    3.39   0
   3   6  -2   86.62    2.70   0
   0   5  -5  181.37    3.46   0
   1   2  -3   68.52    1.30   0
   1   3  -4   33.38    1.28   0
   4   4   2    6.05    0.90   0
   4   6   0   19.53    1.93   0
  -1   2  -5  128.90    1.83   0
   4   5   0    1.96    1.19   0
   2   3  -3  302.89    3.08   0
   2   5  -4  701.25    6.03   0
   3   4  -2 1205.59    6.71   0
  -1   1  -4  201.17    1.67   0
   1   4  -5  333.64    3.94   0
   1   5  -5    6.41    1.48   0
   4   4   1  400.21    3.55   0
   2   4  -4   74.63    2.05   0
   3   5  -3  204.49    3.52   0
   3   6  -3   22.61    1.81   0
   4   6  -1   33.78    1.95   0
   4   5  -1    4.59    1.29   0
   0   4  -6   13.20    1.46   0
   2   2  -2    0.13    0.61   0
   4   4   0   14.20    1.33   0
   0   2  -5  583.89    3.88   0
   1   2  -4 2153.65    7.29   0
   3   4  -3   81.48    2.11   0
   1   1  -2 1181.83    4.04   0
   2   5  -5  365.76    4.64   0
   3   2   2    4.76    0.47   0
   0   3  -6  192.53    2.79   0
   2   3  -4  332.76    3.49   0
   3   3  -2   71.77    1.69   0
   1   4  -6   38.16    2.01   0
   1   5  -6   12.32    1.74   0
   2   4  -5    5.38    1.29   0
   3   5  -4  375.10    4.68   0
   4   5  -2   95.04    2.55   0
   3   2   1   82.25    1.24   0
   4   4  -1  205.22    2.96   0
   0   1  -4   17.85    0.76   0
   2   2  -3  142.87    2.02   0
   3   4  -4   67.49    2.26   0
   1   3  -6  171.09    2.82   0
   3   2   0  357.59    2.67   0
   3   3  -3   36.11    1.45   0
  -1   1  -5  635.42    3.35   0
   1   2  -5  328.73    3.19   0
   2   3  -5  149.83    2.64   0
   3   5  -5   29.58    1.92   0
   4   3   1  249.92    2.55   0
   4   4  -2   18.24    1.42   0
   1   1  -3  640.79    3.44   0
   2   4  -6   54.16    2.33   0
   0   3  -7  904.87    6.02   0
   1   4  -7   96.71    2.59   0
   3   2  -1  153.11    2.03   0
   4   3   0  374.01    3.28   0
   2   1   0 4121.73    6.97   0
   2   2  -4   13.60    1.02   0
   3   4  -5  169.30    3.20   0
   4   5  -4   26.06    2.09   0
   5   5  -1  520.47    5.25   0
   3   3  -4  396.52    4.10   0
   0   1  -5   94.66    1.61   0
   4   3  -1    9.44    1.19   0
   1   3  -7  122.44    2.72   0
   2   1  -1 4853.80    8.75   0
   2   3  -6  111.56    2.51   0
   1   1  -4   47.53    1.21   0
   0   2  -7  228.40    2.96   0
   2   2  -5   60.69    1.67   0
   3   4  -6  119.37    2.87   0
   4   3  -2    1.00    0.98   0
   1   4  -8   87.68    2.76   0
   2   1  -2  799.28    4.03   0
   3   3  -5    3.94    1.20   0
  -1   1  -6   46.88    1.27   0
   3   2  -3  154.64    2.34   0
   5   4  -1    3.03    1.23   0
   4   3  -3    1.89    1.06   0
   0   1  -6   41.89    1.26   0
   1   1  -5  144.24    2.08   0
   1   2  -7   42.33    1.73   0
   1   3  -8    4.01    1.61   0
   2   1  -3  202.03    2.34   0
   4   4  -5    5.66    1.42   0
   2   2  -6    9.69    1.33   0
   3   4  -7   27.82    2.09   0
   5   4  -2  213.14    3.30   0
   3   2  -4  711.98    5.07   0
   3   3  -6  155.07    2.97   0
   0   0  -3  541.50    2.72   0
   0   2  -8    4.40    1.32   0
   5   4  -3   13.40    1.76   0
   2   1  -4    6.37    0.86   0
   2   3  -8   13.86    1.56   0
   3   2  -5  331.89    3.72   0
   2   2  -7   75.02    2.19   0
   1   2  -8  137.48    2.60   0
   1   3  -9   80.95    2.48   0
   3   3  -7  127.72    2.82   0
   4   2  -1  840.12    4.71   0
   4   2   0   10.23    0.79   0
   4   3  -5  103.91    2.51   0
   5   4  -4   15.50    1.60   0
   2   1  -5  130.67    2.17   0
   4   2  -2   36.44    1.48   0
   5   3  -1    2.95    1.23   0
   1   0  -2  867.07    3.54   0
   3   2  -6   -0.64    1.02   0
   1   1  -7    9.41    1.03   0
   3   1  -1   29.87    0.95   0
   4   2  -3   68.63    1.81   0
   4   3  -6    2.00    1.49   0
   5   3  -2   51.56    1.76   0
  -1   0  -5   29.77    0.90   0
   0   0  -5  211.88    2.23   0
   1   0  -3  125.64    1.62   0
   3   1   0   22.62    0.79   0
   2   1  -6   95.60    2.04   0
   5   3  -3   51.75    2.00   0
   0   1  -8    9.49    1.09   0
   1   0  -4  145.82    1.93   0
   1   2  -9   19.84    1.47   0
   3   1  -4   19.02    1.28   0
   3   2  -7    0.04    1.11   0
   5   3  -4  495.98    4.78   0
  -1   0  -6  617.84    3.57   0
   0   0  -6  584.09    3.94   0
   1   0  -5  492.44    3.68   0
   1   1  -8  223.87    3.01   0
   2   1  -7  357.13    3.81   0
   3   1  -5   16.93    1.37   0
   3   1   1  120.64    1.12   0
   2   2  -9  248.35    3.53   0
   3   2  -8    1.05    1.41   0
   0   0  -7   98.30    1.99   0
   1   0  -6  788.48    5.00   0
   2   0  -3   73.34    1.45   0
   2   0  -2   17.42    0.88   0
   4   2  -6    3.46    1.19   0
   2   0  -4   10.47    0.90   0
   3   1  -6  413.16    4.18   0
  -1   0  -7  764.67    4.37   0
   1   1  -9  128.40    2.47   0
   2   0  -5    6.51    0.95   0
   5   2  -2   84.83    2.02   0
   3   1  -7   72.97    2.10   0
   4   1  -3  201.22    2.71   0
   5   2  -3   42.08    1.64   0
   0   0  -8   59.75    1.72   0
   2   0  -6  389.83    3.90   0
   4   1  -4    1.91    1.23   0
   4   1  -1  816.27    4.37   0
   5   2  -4   39.42    1.89   0
   2   1  -9  328.43    3.98   0
   1   0  -8   26.40    1.46   0
   1   1 -10    4.23    1.31   0
   2   0  -7    4.24    1.13   0
   2   0   0 9933.16   10.08   0
   3   1  -8  200.46    3.30   0
   3   0  -4   96.72    2.16   0
   4   1   0 2864.63    7.15   0
   3   0  -2  113.83    1.83   0
  -2  -4   2    8.33    0.69   0
  -2  -3   2    9.60    0.58   0
  -1  -6   0   37.18    1.73   0
   1  -5  -2  779.71    5.52   0
   1  -3   1   71.42    1.37   0
  -3  -6   1    1.11    1.21   0
  -2  -6   1    1.76    1.21   0
  -1  -2   2  642.09    2.50   0
   0  -3   2   58.82    1.13   0
   0  -2   2   82.04    1.05   0
   2  -3  -1   51.01    1.32   0
  -2  -5   2  239.95    2.68   0
   0  -5   1   97.59    2.00   0
   0  -4   2  283.67    2.86   0
   1  -5  -1  245.77    3.15   0
   1  -1   1  136.24    1.11   0
   2  -2   0  336.19    2.45   0
  -1  -6   1    3.00    1.01   0
   1  -4   1  127.03    2.04   0
   2  -3   0   49.26    1.37   0
   1  -3   2 1114.75    4.84   0
   2  -1   0    0.60    0.40   0
  -2  -6   2   18.56    1.41   0
   1  -2   2   39.67    0.87   0
   2  -4  -1    8.38    1.23   0
  -1  -4   3   25.28    0.99   0
  -1  -3   3  209.90    1.92   0
   0  -5   2   45.08    1.51   0
   0  -3   3  692.31    3.58   0
   1  -4   2  504.21    3.96   0
   2  -2   1  150.43    1.75   0
  -2  -4   3  129.74    1.69   0
   0  -4   3   58.86    1.44   0
   1  -5   1   16.17    1.22   0
   2  -4   0    4.13    1.15   0
   2  -3   1  136.55    1.97   0
  -2  -5   3    1.97    0.83   0
  -1  -5   3   72.57    1.75   0
   0  -2   3   63.59    1.02   0
   0  -5   3    9.17    1.11   0
   1  -3   3  340.53    2.81   0
   2  -4   1    7.41    1.23   0
   2  -1   1   47.68    0.86   0
  -2  -6   3   25.18    1.60   0
   1  -5   2   40.13    1.54   0
   1  -4   3    9.59    1.13   0
   1  -1   2 1591.13    3.92   0
   1  -2   3  109.06    1.44   0
  -1  -4   4  115.83    1.84   0
  -1  -2   3   68.33    0.94   0
   0  -4   4    1.17    0.79   0
   0  -3   4  168.46    2.03   0
  -1  -5   4  217.99    2.87   0
   2  -4   2  269.77    3.20   0
  -2  -5   4  649.99    4.48   0
  -1  -3   4   34.19    0.98   0
   1  -5   3    1.99    1.03   0
  -2  -4   4   72.66    1.50   0
   0  -5   4  998.71    6.29   0
   1  -3   4   17.19    0.93   0
   1  -4   4   81.33    1.87   0
   2  -2   3    4.68    0.70   0
   3  -3   1    9.91    1.31   0
   3  -2   1  478.68    3.43   0
   1  -1   3 1857.79    4.77   0
  -1  -5   5    5.91    1.13   0
  -1  -4   5  322.32    3.14   0
   3  -3   2  574.99    4.48   0
   3  -2   2   38.46    1.26   0
   0  -1   3   34.22    0.67   0
   1  -4   5  118.29    2.35   0
   2  -4   4  164.79    2.83   0
   3  -1   1   29.36    0.95   0
   2  -2   4  313.41    2.84   0
   2  -1   3   38.99    0.93   0
  -1  -3   5   63.44    1.34   0
  -1  -2   4 2089.89    5.41   0
   3  -3   3  100.93    2.13   0
   1  -2   5  134.26    1.92   0
   3  -1   2  269.65    2.39   0
   2  -3   5    0.33    0.86   0
   0  -4   6   14.02    1.17   0
   1  -1   4  200.45    1.79   0
   2  -4   5  560.59    4.85   0
   2   0   1  627.09    2.38   0
  -1  -5   6    9.79    1.47   0
   1  -4   6    1.03    0.99   0
   2  -2   5  523.48    3.84   0
   3  -3   4   17.28    1.48   0
  -1  -4   6   37.46    1.53   0
   0  -3   6  193.04    2.51   0
   1  -3   6   56.91    1.57   0
   2  -1   4   30.29    0.92   0
   3  -2   4    1.68    0.87   0
   3  -1   3  489.97    3.31   0
   2  -3   6    5.07    1.00   0
   1  -2   6    7.20    0.84   0
   1   0   2  856.84    2.73   0
   3  -3   5   84.47    2.11   0
  -1  -3   6  171.27    2.23   0
   2  -2   6    4.59    1.03   0
   3  -1   4  324.46    2.92   0
   0  -4   7  161.10    2.64   0
   1  -1   5  548.41    3.18   0
   2  -1   5   36.77    1.06   0
  -1  -2   5  320.96    2.36   0
   0  -2   6    3.29    0.82   0
   1  -3   7   17.56    1.26   0
   0  -3   7  898.91    5.49   0
   3   0   1  370.67    2.14   0
   2  -3   7  394.91    3.96   0
   2   0   3  122.93    1.39   0
   3  -2   6    5.91    1.06   0
   3   0   2  350.72    2.35   0
   4  -2   4  115.52    2.35   0
   1   0   3   26.91    0.73   0
   0  -1   5   90.83    1.34   0
   2  -2   7  712.33    4.98   0
   2  -1   6   35.43    1.11   0
   4  -1   3   69.54    1.57   0
   3   0   3  352.80    2.55   0
   1  -1   6   41.19    1.09   0
   2   0   4  151.73    1.67   0
   4  -2   5   67.53    1.88   0
   4  -1   4    3.16    1.08   0
   3  -2   7   66.82    1.97   0
   3  -1   6   28.75    1.16   0
   0  -2   7  220.03    2.53   0
   3   0   4  137.06    1.78   0
  -1  -2   6    3.68    0.75   0
   0  -3   8  164.52    2.55   0
   4  -1   5  288.95    3.21   0
   1   0   4    8.49    0.56   0
   2  -2   8    5.83    1.06   0
   4  -2   6   12.01    1.31   0
   2   0   5  213.00    2.12   0
  -1  -1   4   49.19    0.85   0
   3  -1   7    2.37    0.85   0
   0  -1   6   40.52    1.03   0
   3  -2   8   65.94    1.88   0
   4  -1   6   85.55    1.93   0
   4   0   3    1.34    0.79   0
   1   0   5   30.33    0.87   0
   4   0   4    2.48    0.73   0
   0  -2   8    3.62    0.89   0
   2  -1   8   34.66    1.40   0
   2   0   6  198.73    2.20   0
   3   0   6   16.96    0.95   0
   0  -3   9  131.89    2.48   0
   2  -2   9   27.68    1.43   0
   3  -1   8   66.39    1.72   0
   4  -1   7  146.83    2.46   0
   4   0   5   26.24    1.13   0
   0   0   3  540.47    2.29   0
   1  -2   9    5.60    1.08   0
   1  -1   8   10.54    1.08   0
   0  -1   7  393.73    3.03   0
   1   0   6  623.69    3.63   0
   3   0   7   76.31    1.65   0
   4   0   6   30.86    1.26   0
  -1  -1   5  142.17    1.50   0
   2   0   7  395.27    3.25   0
   4  -1   8    1.36    1.22   0
   2  -1   9  477.95    4.19   0
   3  -1   9   46.55    1.69   0
   4   0   7  328.94    3.44   0
   0  -2   9   58.48    1.73   0
   3   0   8   27.21    1.21   0
   3   1   3    6.50    0.55   0
   3   1   4  143.76    1.72   0
   1  -1   9    3.26    0.91   0
   2   0   8  164.24    2.28   0
   2   1   3   31.80    0.81   0
   0  -1   8    8.39    1.01   0
   0   0   5  207.87    1.88   0
   2   1   4   13.23    0.67   0
   4   1   4   89.23    1.53   0
   2   1   5  426.45    2.93   0
   3   0   9  120.40    2.24   0
   3   1   6  108.13    1.78   0
   4   1   3   24.38    0.87   0
   4   1   5   90.41    1.62   0
   4   1   6  165.45    2.34   0
   5   0   7    3.19    1.08   0
   1   0   8   16.77    1.10   0
   2   0   9  259.51    2.94   0
   2   1   6  223.25    2.37   0
   4   0   9  410.10    3.88   0
   0   0   6  549.98    3.24   0
   3   1   7  996.17    5.35   0
   1  -1  10  109.07    2.13   0
   3   1   1  130.55    1.02   0
   4   1   7   54.52    1.55   0
   3   0  10    1.53    1.07   0
   0  -1   9  812.32    4.78   0
   2   1   7    3.09    0.72   0
   3   1   8  242.98    2.85   0
   1   1   3  294.35    1.87   0
   1   1   4   38.88    0.87   0
   5   1   6   64.39    1.72   0
   0   0   7   93.36    1.54   0
   1   0   9  227.23    2.68   0
   1   1   5 2002.94    5.96   0
   5   1   7  314.24    3.37   0
   2   1   8   27.05    1.25   0
   1   1   6    0.02    0.73   0
   3   1   9    7.29    0.98   0
   4   1   9    1.21    0.94   0
   1   1   2  282.85    1.56   0
   5   1   8   42.09    1.55   0
   0   0   8   57.51    1.47   0
   2   1   9   29.94    1.38   0
   3   2   5  285.45    2.55   0
   3   2   6  132.25    1.94   0
   4   2   5  347.90    2.88   0
   4   2   6   27.19    1.12   0
   4   2   4  111.26    1.59   0
   1   1   8  271.61    2.83   0
   5   2   6  174.43    2.39   0
   0   0   9   15.15    1.18   0
   3   2   3  215.27    1.81   0
   3   2   8   59.63    1.61   0
   5   2   7   87.63    1.87   0
   2   2   5  730.71    3.91   0
   2   2   6  358.60    3.01   0
   4   2   9   98.91    2.10   0
   5   2   8  149.31    2.45   0
  -1   0   4  157.27    1.39   0
  -1   0   5  472.65    2.66   0
   1   1   9   18.71    1.12   0
   2   2   4  511.54    2.98   0
   2   2   7    0.66    0.75   0
   4   2   3   38.31    0.86   0
   0   1   5  566.69    3.21   0
   2   2   8    3.05    1.01   0
  -1   0   6  759.52    3.72   0
   0   1   6   71.29    1.43   0
   2   2   3  724.12    3.19   0
   3   2  10  110.86    2.22   0
   1   1  10    1.51    0.98   0
   3   2   2    5.18    0.46   0
   0   1   7   49.45    1.30   0
   1   2   6   25.83    1.16   0
   4   3   6  333.60    3.23   0
   0   1   8  118.55    2.02   0
   1   2   5   73.80    1.39   0
   2   2  10  277.12    3.39   0
   4   3   8   42.62    1.61   0
   5   3   7   18.72    1.39   0
   3   3   6  113.02    2.00   0
   3   3   7  325.02    3.44   0
   4   3   9   47.38    1.74   0
   5   3   8   65.87    1.88   0
  -3   0   1   29.37    1.06   0
   0   1   8  121.05    2.34   0
   1   1   8  300.20    3.12   0
  -2   1   5  441.05    4.40   0
  -1   1   8   25.02    1.58   0
  -2   1   4  891.65    5.57   0
  -2   1   6    1.32    1.19   0
  -1   1   2    1.61    0.50   0
   0   1   9  125.12    2.51   0
   0   1   2   30.99    0.66   0
   1   1   9   19.15    1.41   0
  -2   1   7   73.64    2.37   0
  -1   1   9   28.00    1.91   0
   1   1   3  282.28    1.60   0
  -4   0   4  204.42    3.68   0
  -4   0   3    7.66    1.65   0
  -4   0   5    3.10    1.69   0
  -2   1   8   22.41    2.01   0
   0   1  10   79.69    2.20   0
  -4   0   6  180.15    3.77   0
  -2   1   2  296.03    2.66   0
  -3   0   0  184.45    1.71   0
   1   1  10    1.33    0.98   0
  -3   1   4    8.66    1.62   0
  -3   1   5    8.66    1.55   0
  -3   1   6    0.11    1.84   0
   0   2   6  451.92    4.02   0
   0   2   7   18.67    1.53   0
  -1   1   1  410.66    2.24   0
   0   2   5  302.19    3.04   0
  -3   1   3  135.25    2.52   0
  -3   1   7   20.82    1.99   0
  -1   2   5  144.31    2.53   0
  -1   2   6  163.30    2.91   0
  -1   2   7  307.60    4.22   0
   1   2   6   27.40    1.21   0
   1   2   7   52.88    1.52   0
   0   2   4  198.79    2.27   0
   1   2   8   19.25    1.46   0
  -2   1   1   12.20    0.69   0
  -1   2   4  220.01    2.79   0
  -1   2   8   58.51    2.27   0
   0   2   9   -0.08    1.31   0
   1   2   9  802.28    5.84   0
  -3   1   2   12.41    1.07   0
  -1   2   9 1130.82    8.28   0
  -2   2   6   40.75    2.07   0
  -2   2   7   32.75    2.33   0
  -1   2   3   43.50    1.30   0
   0   2  10   76.20    2.42   0
   0   2   3 1185.19    4.87   0
   1   2  10   65.33    2.28   0
   2   2   7    2.18    0.86   0
  -2   2   3  307.97    3.55   0
  -3   1   1   32.11    1.27   0
   2   2   6  375.17    2.78   0
  -1   2   2  361.24    2.91   0
   0   3   6   58.92    1.96   0
   0   3   7  220.28    3.55   0
   0   3   8    0.97    1.74   0
  -3   2   5   11.60    1.88   0
  -2   1   0    2.21    0.53   0
   0   2   2 1443.71    4.90   0
   1   2   3   93.36    1.30   0
   1   3   7  517.24    4.73   0
   1   3   8  811.74    6.20   0
  -3   2   4  188.71    3.55   0
  -2   2   2  381.71    3.51   0
  -1   3   6   39.17    2.05   0
  -1   3   7  145.60    3.32   0
   0   3   5   21.42    1.35   0
  -1   3   5  163.39    3.05   0
   1   3   9  422.48    4.70   0
  -3   2   3    3.17    1.44   0
  -1   3   4  157.03    2.80   0
   0   3   4  139.64    2.30   0
   2   3   8   19.40    1.52   0
  -2   3   5  244.49    4.17   0
   1   3   4  819.93    4.68   0
   2   3   7   33.94    1.34   0
  -3   2   2  235.82    3.39   0
  -2   2   1   99.22    1.75   0
  -1   3   3   15.73    1.22   0
   0   3   3   46.62    1.37   0
   2   2   4  534.89    2.66   0
   2   3   6   91.86    1.74   0
   0   2   1   44.53    0.91   0
   0   4   7  126.99    3.29   0
   1   2   2  179.92    1.55   0
  -2   3   3    1.09    1.26   0
   0   4   6   38.40    2.01   0
   1   4   8   68.76    2.58   0
   1   3   3   23.66    0.96   0
   2   3   5    3.19    0.71   0
  -3   2   1   78.90    2.06   0
  -1   4   6   35.39    2.45   0
   0   3   2   32.71    1.12   0
   0   4   5 1185.63    7.80   0
  -1   4   5   86.71    2.92   0
  -2   3   2   16.14    1.37   0
   1   4   5    6.81    1.14   0
  -2   2   0  350.64    2.86   0
   0   4   4   20.29    1.44   0
   2   4   7  286.39    3.67   0
  -1   4   4  305.13    4.31   0
   2   3   4    4.99    0.80   0
  -3   3   3   56.40    2.72   0
  -2   1  -1   48.26    0.84   0
   1   4   4   74.93    1.90   0
   2   4   6   -0.04    1.02   0
   0   4   3  122.35    2.52   0
   1   3   2  485.69    3.17   0
   2   2   3  659.37    2.71   0
  -2   3   1   49.67    1.80   0
   0   3   1  491.22    3.37   0
   2   4   5 1041.87    5.92   0
   0   2   0  495.51    2.59   0
  -2   4   3   53.52    2.62   0
   0   4   2   58.71    1.80   0
   1   2   1  129.17    1.27   0
   1   5   6   70.94    2.44   0
   0   5   5   19.68    1.85   0
   2   4   4  152.36    2.34   0
   1   5   5  265.87    3.94   0
   2   5   7    5.13    1.73   0
  -1   3   0 1887.59    6.98   0
   0   5   4    3.99    1.77   0
  -2   4   2   17.58    2.00   0
   2   5   6  169.05    3.09   0
  -2   2  -1  140.58    1.73   0
  -2   3   0   50.10    1.53   0
   1   3   1    1.93    0.56   0
   1   4   2    9.61    0.92   0
   1   5   4   12.10    1.45   0
  -1   2  -1  224.54    1.93   0
  -1   4   1    4.23    1.32   0
   2   5   5  263.51    3.60   0
   0   3   0  402.74    2.96   0
   0   4   1    0.96    0.83   0
   0   5   3   23.90    1.72   0
   1   5   3  344.60    4.14   0
  -2   4   1    8.87    1.54   0
   0   5   2    3.02    1.28   0
   2   2   2  649.17    2.58   0
  -1   5   2  770.05    6.72   0
   1   4   1  133.24    2.06   0
   3   5   6    5.76    1.48   0
  -1   3  -1   66.88    1.52   0
  -1   4   0   43.52    1.59   0
   1   5   2 1039.92    6.66   0
  -2   3  -1  143.33    2.28   0
   0   4   0   13.74    1.03   0
   3   3   4  554.14    3.04   0
   0   2  -1  307.23    2.07   0
   3   4   4   50.43    1.33   0
   3   5   5  183.36    2.91   0
  -2   4   0    3.65    1.59   0
   0   5   1    3.52    1.23   0
   1   2   0  762.43    3.00   0
   1   3   0 1619.51    5.52   0
  -1   5   1  250.08    3.96   0
   0   3  -1   12.90    0.88   0
   1   6   3  134.37    3.05   0
  -2   2  -2  165.47    1.80   0
   1   4   0  403.31    3.45   0
   1   5   1   41.46    1.64   0
   2   5   2   24.80    1.35   0
   3   5   4   55.74    1.73   0
  -1   4  -1  119.43    2.26   0
   2   4   1   97.16    1.72   0
   3   4   3   59.98    1.47   0
  -1   2  -2   38.17    0.89   0
   1   6   2  101.12    2.68   0
   2   6   3   36.27    1.86   0
   3   6   5   11.62    1.57   0
  -1   5   0  137.12    2.90   0
   3   3   3   30.24    0.90   0
  -1   3  -2 1187.26    5.42   0
   3   5   3   33.26    1.44   0
   1   5   0  106.93    2.26   0
   2   5   1   10.23    1.08   0
   3   6   4  205.66    3.33   0
   2   6   2    4.72    1.40   0
   1   3  -1  379.95    2.80   0
   1   6   1 1027.68    7.39   0
   2   2   1   15.10    0.57   0
   1   4  -1  750.15    4.67   0
   3   4   2   12.83    1.01   0
   0   5  -1   91.75    2.30   0
   2   4   0    3.48    0.76   0
   3   5   2  336.15    3.52   0
   3   6   3  449.98    4.68   0
  -1   4  -2  471.92    4.18   0
  -1   5  -1   18.29    1.62   0
   0   2  -2   77.45    1.15   0
   2   3   0  720.81    3.69   0
   2   5   0    6.27    1.22   0
   2   6   1    1.57    1.25   0
   1   2  -1  143.91    1.44   0
   1   5  -1    0.21    1.00   0
   1   6   0   32.91    1.81   0
   3   3   2  243.03    2.07   0
   3   6   2  300.66    3.88   0
   3   4   1  341.53    3.08   0
   3   5   1    7.68    1.08   0
  -1   3  -3  332.74    2.95   0
   0   5  -2   47.59    1.82   0
   2   6   0   22.83    1.60   0
  -1   2  -3  103.26    1.41   0
  -1   5  -2   38.52    1.94   0
   1   4  -2 1433.77    6.64   0
   2   4  -1  245.91    2.80   0
   1   3  -2  632.79    3.78   0
   1   6  -1    4.27    1.39   0
   2   5  -1   74.01    1.92   0
  -1   4  -3    8.52    1.20   0
   1   5  -2  159.41    2.75   0
   4   5   3  206.51    2.77   0
   0   4  -3   54.06    1.75   0
   4   6   3   65.77    2.12   0
   2   3  -1    5.45    0.67   0
   2   6  -1    2.51    1.27   0
   3   3   1    7.80    0.77   0
   3   4   0  839.57    4.88   0
   0   5  -3   10.69    1.46   0
   4   5   2   58.89    1.72   0
   4   6   2    0.39    1.55   0
   1   4  -3   27.20    1.41   0
   2   5  -2  227.85    3.31   0
   0   1  -2  133.53    1.17   0
   1   2  -2  665.39    3.29   0
  -1   3  -4   16.37    1.09   0
   1   5  -3   67.91    2.07   0
  -1   4  -4   82.79    2.24   0
   1   3  -3  193.64    2.34   0
   2   6  -2   18.41    1.60   0
   0   4  -4    2.03    1.24   0
   3   6  -1    0.59    1.27   0
   4   4   2    5.75    1.01   0
   4   5   1    1.27    1.26   0
   4   6   1    4.23    1.41   0
  -1   1  -3 1898.43    4.54   0
   0   3  -4  163.45    2.26   0
   2   3  -2   10.40    0.85   0
   3   3   0    8.27    0.73   0
  -1   2  -4  584.16    3.40   0
   0   5  -4  996.77    7.05   0
   2   2  -1   16.64    0.81   0
   2   5  -3    2.61    1.20   0
   1   4  -4  117.07    2.36   0
   2   4  -3  140.01    2.46   0
   4   6   0   21.28    1.69   0
   2   6  -3   25.24    1.79   0
   3   5  -2  221.98    3.35   0
   3   6  -2   84.45    2.49   0
   0   2   8   47.44    1.82   0
   1   1   8  305.21    3.23   0
  -1   2   1   80.34    1.30   0
  -1   2   9 1122.25    7.88   0
   0   2   2 1373.53    4.77   0
   1   1   3  294.29    1.84   0
   1   1   9   19.02    1.31   0
   1   2   6   25.94    1.19   0
  -1   3   6   40.68    2.26   0
   1   2   5   75.75    1.52   0
  -1   3   4  151.79    2.72   0
  -1   3   7  160.65    3.56   0
  -2   3   4  222.94    3.74   0
  -2   3   5  240.91    4.01   0
  -2   3   6  119.21    3.17   0
   0   2  10   72.98    2.37   0
   0   3   5   21.06    1.52   0
  -1   3   3   18.06    1.34   0
   0   3   7  225.76    3.60   0
   1   2   4   13.84    0.80   0
  -2   3   3    0.98    1.49   0
   0   3   4  142.03    2.32   0
   0   3   8   -0.38    1.65   0
   1   2   9  795.45    5.92   0
  -1   2   0   19.97    0.68   0
  -1   3   2  107.49    1.98   0
   0   3   3   45.21    1.36   0
   0   3   9    4.66    1.50   0
   1   2  10   64.94    2.30   0
   0   2   1   42.36    0.86   0
   1   2   3   84.70    1.30   0
   1   3   6   13.55    1.20   0
   1   3   7  484.27    4.68   0
   1   3   5  155.81    2.38   0
   1   3   8  792.54    6.24   0
   1   3   4  784.99    4.70   0
   2   1   7    1.59    0.81   0
  -1   4   6   39.52    2.47   0
   0   4   6   36.53    2.18   0
   2   1   6  209.47    2.02   0
   2   2   7    1.80    0.82   0
   2   2   8    3.45    1.18   0
  -1   3   1   84.26    1.60   0
  -1   4   5   82.43    2.61   0
   0   4   7  121.79    3.04   0
   2   2   6  369.59    3.09   0
  -1   4   4  302.64    4.17   0
   2   2   9   62.56    1.85   0
   0   4   4   20.99    1.66   0
   1   2   2  195.02    1.70   0
   1   3   3   20.96    0.96   0
   1   4   6  233.08    3.49   0
   1   4   7    3.92    1.37   0
   1   4   8   65.59    2.35   0
   2   1   5  425.13    2.52   0
   2   2   5  740.52    3.98   0
   2   3   7   36.79    1.54   0
   2   3   8   22.96    1.64   0
  -1   4   3   15.96    1.66   0
   1   4   5    6.01    1.17   0
   2   3   9   49.94    1.94   0
   0   4   3  115.54    2.25   0
   2   3   5    4.25    0.98   0
   0   3   1  478.42    3.08   0
   1   4   4   77.74    1.91   0
   2   3  10   12.62    1.56   0
  -1   4   2  192.83    2.90   0
   0   2   0  470.94    2.25   0
   1   3   2  485.02    3.19   0
   2   4   7  279.81    3.86   0
   2   1   4   11.64    0.56   0
   2   3   4    7.45    0.95   0
   2   4   6    1.58    1.32   0
   2   4   9  100.86    2.81   0
  -1   3   0 1774.25    5.66   0
   0   4   2   59.75    1.69   0
   1   4   3   56.25    1.68   0
   2   4   5 1058.48    6.38   0
  -1   2  -1  214.12    1.42   0
   0   5   5   17.03    1.83   0
   1   5   6   69.81    2.41   0
   1   2   1  126.78    1.30   0
   0   5   4    1.02    1.44   0
   2   2   3  700.82    3.34   0
   2   3   3  863.62    4.40   0
   2   4   4  143.71    2.33   0
   3   3   8  432.17    4.18   0
   2   5   7    3.82    1.43   0
   3   3   7  340.73    3.56   0
   0   3   0  405.07    2.62   0
   0   4   1   -0.03    0.90   0
   1   3   1    1.29    0.55   0
   2   5   6  176.82    3.26   0
   0   5   3   21.23    1.62   0
   3   3   6  111.08    1.99   0
   3   4   7   51.96    2.02   0
   3   4   8  436.63    4.60   0
   3   4   9   23.30    1.94   0
   2   5   5  250.71    3.62   0
   1   5   3  328.19    3.91   0
   2   4   3   78.29    1.70   0
   3   2   6  130.79    1.86   0
   2   1   3   31.20    0.66   0
   3   3   5   29.18    1.26   0
   2   5   4  115.99    2.47   0
   0   5   2    2.12    1.21   0
   2   3   2   84.29    1.43   0
   3   4   5  222.78    2.96   0
   3   5   7    1.43    1.31   0
   1   4   1  140.41    1.99   0
   2   2   2  658.75    3.08   0
   1   5   2 1037.56    6.29   0
   3   2   5  276.12    2.41   0
   3   5   6    6.18    1.32   0
   2   4   2   45.17    1.31   0
   2   5   3  147.19    2.58   0
   0   4   0   12.45    0.98   0
   3   4   4   54.75    1.56   0
   3   5   5  181.07    3.03   0
   0   2  -1  298.19    1.69   0
   1   2   0  795.32    3.00   0
   3   5   4   56.92    1.97   0
   1   6   3  128.80    3.02   0
   3   2   4   53.59    1.16   0
   4   4   8   20.83    1.78   0
   0   3  -1   11.51    0.60   0
   1   5   1   41.97    1.63   0
   2   3   1 1056.46    4.50   0
   4   4   7  115.41    2.52   0
   1   4   0  389.57    3.06   0
   2   4   1   96.89    1.71   0
   3   6   5   12.63    1.52   0
   2   6   3   36.91    2.01   0
   4   4   6    4.89    1.12   0
   4   5   7   13.55    1.50   0
   3   5   3   37.84    1.55   0
   4   5   6  248.80    3.59   0
   1   6   2  100.53    2.68   0
   2   2   1   15.01    0.62   0
   3   6   4  191.76    3.32   0
   2   1   2  118.07    1.06   0
   4   3   6  332.53    3.24   0
   4   4   5  109.26    2.18   0
   3   4   2   12.22    0.94   0
   2   6   2    7.31    1.34   0
   3   2   3  204.13    1.91   0
   1   5   0  105.58    2.10   0
   3   3   2  254.35    2.45   0
   3   5   2  323.70    3.57   0
   3   6   3  433.47    4.67   0
   4   3   5   12.39    0.96   0
   4   4   4   25.07    1.32   0
   4   5   4   81.05    2.15   0
   4   6   5    3.95    1.62   0
   1   3  -1  382.90    2.56   0
   2   3   0  729.81    3.76   0
   2   4   0    1.72    0.74   0
   1   4  -1  737.49    4.12   0
   4   6   4    2.65    1.54   0
   2   5   0    6.59    1.15   0
   2   6   1    0.54    1.21   0
   3   4   1  335.78    3.18   0
   4   3   4    3.95    0.95   0
   4   5   3  227.32    3.30   0
   1   2  -1  150.46    1.41   0
   3   5   1    9.03    1.08   0
   3   2   2    5.90    0.59   0
   3   3   1    6.52    0.74   0
   4   6   3   65.43    2.17   0
   5   5   6  168.67    3.20   0
   0   3  -2   53.50    1.01   0
   1   5  -1    0.54    1.08   0
   2   2   0   23.10    0.73   0
   4   5   2   61.36    2.00   0
   4   3   3 1017.40    5.21   0
   5   5   5    4.83    1.35   0
   2   6   0   22.65    1.52   0
   4   4   2    6.05    1.00   0
   0   2  -2   72.11    0.87   0
   2   3  -1    7.61    0.80   0
   3   4   0  848.02    5.04   0
   3   5   0    4.33    1.03   0
   4   6   2    1.66    1.24   0
   2   5  -1   76.28    1.82   0
   5   4   5  301.67    3.52   0
   5   5   4   25.66    1.62   0
   1   3  -2  637.87    3.37   0
   1   4  -2 1459.92    5.84   0
   4   5   1    1.74    1.06   0
   3   3   0   10.25    0.82   0
   3   6   0  133.18    2.66   0
   4   2   4  103.91    1.63   0
   4   3   2  196.79    2.43   0
   5   4   4  149.88    2.70   0
   4   4   1  421.67    3.89   0
   4   6   1    3.97    1.30   0
   5   6   3  244.44    3.76   0
   3   1   3    9.30    0.60   0
   2   6  -1    1.29    1.22   0
   2   4  -2    8.92    1.04   0
   3   4  -1  434.25    3.74   0
   5   4   3   46.81    1.83   0
   4   5   0    2.02    1.29   0
   5   6   2  287.96    4.16   0
   2   5  -2  232.48    2.95   0
   4   2   3   43.37    1.21   0
   2   3  -2    9.60    0.92   0
   3   6  -1    0.29    1.20   0
   4   4   0   15.33    1.35   0
   4   6   0   19.71    1.56   0
   1   1  -1   54.75    0.77   0
   3   3  -1  122.92    1.97   0
   5   4   2   32.94    1.54   0
   3   2   0  361.95    2.72   0
   5   6   1  253.09    3.82   0
   1   4  -3   26.01    1.16   0
   2   1   0 4180.87    6.95   0
   5   5   1   57.36    2.00   0
   3   1   2  243.59    1.85   0
   3   4  -2 1250.10    6.49   0
   3   5  -2  221.60    3.10   0
   4   5  -1    4.27    1.16   0
   6   5   4    2.63    1.55   0
   1   3  -3  186.81    1.93   0
   4   2   2    3.66    0.71   0
   5   3   3   46.69    1.51   0
   3   6  -2   86.74    2.43   0
   4   3   0  376.40    3.44   0
   4   4  -1  216.57    3.06   0
   2   4  -3  132.42    2.11   0
   6   5   3   78.62    2.37   0
   2   2  -2    1.46    0.69   0
   2   5  -3    2.23    1.04   0
   5   5   0    4.20    1.30   0
   3   3  -2   72.42    1.60   0
   5   3   2   46.45    1.54   0
   0   2  -3   61.51    0.90   0
   3   2  -1  147.07    1.89   0
   4   2   1   26.79    1.04   0
   4   5  -2   90.19    2.29   0
   6   5   2    3.25    1.41   0
   3   1   1  131.02    1.51   0
   3   5  -3  190.28    2.95   0
   4   6  -2    2.83    1.35   0
   4   3  -1    7.78    0.97   0
   3   6  -3   25.07    1.88   0
   4   4  -2   17.04    1.30   0
   5   5  -1  486.71    5.01   0
   2   1  -1 4840.89    8.22   0
   5   3   1    3.64    1.01   0
   6   5   1   23.56    1.75   0
   1   1  -2 1178.19    3.68   0
   2   4  -4   69.21    1.68   0
   6   4   2   12.69    1.49   0
   3   3  -3   36.56    1.34   0
   5   4  -1    4.19    1.22   0
   2   2  -3  145.71    1.87   0
   3   2  -2  554.38    3.77   0
   2   3  -4  320.81    3.12   0
   3   5  -4  375.11    4.26   0
   4   3  -2    1.98    0.97   0
   5   3   0  107.59    2.25   0
   5   5  -2  245.72    3.79   0
   4   4  -3  267.99    3.60   0
   6   4   1  379.41    4.40   0
  -2  -3   6  104.52    2.34   0
   1  -2   5  131.00    1.88   0
  -4  -4   5    2.54    1.64   0
  -2  -2   5   58.69    1.56   0
  -2  -1   3  188.70    1.98   0
  -1  -1   4   49.36    1.11   0
  -4  -3   4  109.10    2.45   0
  -3  -2   4  746.14    4.81   0
  -1  -4   7   94.81    2.55   0
   0  -2   6    3.11    0.98   0
   1  -1   4  201.96    1.83   0
  -2  -4   7  246.14    3.74   0
  -1  -2   6    4.12    0.90   0
   1  -3   6   55.08    1.75   0
  -1  -3   7  118.99    2.53   0
   0  -4   7  161.87    2.81   0
  -3  -3   6  162.64    3.04   0
   0  -3   7  874.16    5.90   0
   0  -1   5   91.43    1.50   0
   1  -2   6    7.50    1.01   0
  -2  -3   7  633.82    5.57   0
  -2  -2   6    9.47    1.14   0
  -2  -1   4    6.73    0.91   0
  -1  -1   5  140.56    1.94   0
  -4  -4   6  150.54    3.10   0
  -3  -2   5  329.01    3.57   0
  -4  -3   5   97.91    2.39   0
  -3  -1   2  219.68    2.09   0
   0  -2   7  213.43    2.89   0
   1  -1   5  595.62    3.46   0
  -1  -2   7   39.84    1.55   0
   1  -3   7   21.89    1.57   0
  -1  -3   8    3.00    1.26   0
  -3  -3   7  135.26    2.96   0
   0  -3   8  164.84    2.88   0
   0  -1   6   41.18    1.21   0
  -2  -1   5  138.73    2.17   0
  -1  -1   6   46.69    1.46   0
   1  -2   7  101.65    1.96   0
  -2  -3   8   15.48    1.55   0
   0   0   3  547.14    2.67   0
   1  -1   6   44.27    1.30   0
  -4  -3   6    0.87    1.72   0
  -3  -2   6   -1.20    1.27   0
  -3  -1   3    9.16    0.92   0
  -1  -2   8  140.79    2.74   0
   0  -2   8    3.69    1.02   0
   2  -1   4   26.79    0.78   0
   0   0   4   93.25    1.36   0
   1  -3   8   83.39    2.09   0
  -1  -3   9   82.99    2.37   0
  -2  -1   6   98.82    1.96   0
  -1  -1   7   10.66    1.03   0
   0  -3   9  129.07    2.63   0
   1  -2   8  280.38    3.31   0
   2  -1   5   37.70    1.03   0
  -3  -1   4   18.29    1.04   0
   1  -1   7    2.99    0.81   0
   1   0   4    9.61    0.68   0
  -3  -2   7    0.32    1.43   0
   0   0   5  213.22    2.20   0
   0  -2   9   58.97    1.90   0
  -1  -2   9   23.68    1.54   0
   0  -1   8    8.86    1.03   0
   1   0   5   30.08    1.01   0
   2  -1   6   41.01    1.20   0
  -3  -1   5   17.07    1.34   0
  -1   0   5  492.65    3.48   0
  -2  -1   7  389.27    3.88   0
  -1  -1   8  228.25    3.04   0
   0   0   6  584.46    3.89   0
   1  -2   9    5.74    1.36   0
   1  -1   8   12.63    1.05   0
   1   0   6  643.73    3.88   0
   2  -1   7  189.65    2.35   0
  -3  -2   8    1.36    1.32   0
  -2   0   2   16.42    0.62   0
  -2   0   3   75.01    1.28   0
  -1   0   6  779.16    4.77   0
  -3  -1   6  424.87    4.09   0
   0  -1   9  798.06    5.53   0
   0   0   7   88.57    1.79   0
  -2  -1   8   21.79    1.43   0
  -2   0   4    9.68    0.78   0
  -1  -1   9  141.83    2.72   0
   1  -1   9    4.72    1.21   0
   1   0   7  713.85    4.43   0
  -2   0   5    7.32    1.04   0
  -1   0   7 1026.18    5.88   0
   2  -1   8   32.64    1.27   0
   2   0   5  215.17    1.94   0
   0   0   8   57.26    1.61   0
   2   0   4  144.69    1.36   0
  -3  -1   7   77.93    2.26   0
   0  -1  10  100.15    2.27   0
   1   0   8   11.12    1.00   0
   2   0   6  193.06    2.06   0
  -2  -1   9  349.10    4.15   0
  -2   0   6  404.17    3.76   0
  -1  -1  10    5.76    1.21   0
   2  -1   9  459.09    4.04   0
   2   0   7  404.05    3.24   0
   0   0   9   15.31    1.36   0
   1   0   9  235.88    3.02   0
  -2   0   7    4.15    1.10   0
   2   0   8  175.88    2.41   0
   0   1   5  546.70    3.51   0
   0   1   4  951.81    4.07   0
   0   1   6   70.94    1.56   0
   1   1   5 2017.72    6.25   0
   1   1   6    1.70    0.70   0
   2  -1  10   17.95    1.35   0
   0   0  10  115.43    2.40   0
   1   0  10  154.59    2.63   0
   1   1   4   38.89    0.95   0
   2   0   9  277.70    3.25   0
  -2   0   8   13.87    1.39   0
   0   1   3    3.01    0.54   0
   0   1   7   50.98    1.52   0
   1   1   7  678.52    4.51   0
  -1   1   5  406.10    3.31   0
   0   1   8  130.91    2.50   0
   1   1   8  291.49    3.28   0
   2   0  10  368.50    3.81   0
  -2   0   9    0.48    1.31   0
  -1   1   7   82.76    1.97   0
   1   1   3  290.39    1.81   0
   2   1   6  209.92    2.22   0
   2   1   7    2.21    0.76   0
  -1   1   3  338.71    2.30   0
   0   1   9  128.00    2.66   0
   1   1   9   17.61    1.28   0
   2   1   5  407.48    2.68   0
   2   1   8   28.06    1.41   0
  -1   1   8   23.71    1.66   0
   0   1   2   31.34    0.61   0
   1   1  10    2.30    1.10   0
   2   1   9   29.72    1.43   0
   0   1  10   78.63    2.19   0
   2   1   4   11.40    0.55   0
   2   1  10   35.75    1.76   0
  -2   1   5  395.55    3.47   0
  -2   1   6    1.49    1.27   0
  -2   1   4  905.71    4.61   0
  -2   1   7   70.42    2.22   0
  -1   1   2    2.55    0.43   0
   1   2   7   53.72    1.71   0
   1   2   6   26.84    1.13   0
   1   2   8   17.19    1.29   0
   3   1   7  949.75    4.82   0
   3   1   8  241.28    2.78   0
  -2   1   8   19.04    1.69   0
   0   2   6  425.20    3.77   0
   0   2   7   14.74    1.22   0
   1   1   2  271.81    1.47   0
   1   2   5   76.76    1.54   0
   3   1   6  102.86    1.57   0
   3   1   9    6.53    1.09   0
   0   2   5  295.37    2.87   0
   1   2   9  768.09    5.96   0
   2   2   8    4.50    1.01   0
   2   1   3   30.60    0.64   0
   2   2   6  375.86    3.16   0
   2   2   9   61.21    2.06   0
   3   1  10   83.07    2.23   0
   1   2  10   64.49    2.13   0
   0   2   4  201.73    2.15   0
   1   2   4   14.16    0.74   0
  -1   2   6  161.44    2.69   0
  -1   2   7  275.77    3.67   0
   2   2   5  783.02    4.07   0
   3   1   5  990.19    3.88   0
  -1   2   5  145.24    2.30   0
  -1   2   8   60.31    2.32   0
   3   2   8   61.94    1.81   0
  -1   2   9 1059.03    7.48   0
   3   2   7   18.37    1.04   0
   3   2   9   48.11    1.71   0
   3   2  10  128.88    2.58   0
  -1   2   4  210.68    2.36   0
   0   2   3 1234.32    4.57   0
   2   2   4  527.22    3.01   0
   3   2   6  139.62    1.97   0
  -2   1   2  301.06    1.92   0
   1   2   3   91.91    1.25   0
   1   3   7  469.39    4.47   0
   1   3   8  730.75    5.93   0
   2   3   8   21.36    1.59   0
   1   3   6   12.34    1.24   0
   1   3   9  418.60    4.80   0
   2   3   7   35.50    1.47   0
   2   3   9   46.51    1.91   0
   2   3  10    9.92    1.67   0
   3   1   4  138.68    1.30   0
  -1   2   3   47.39    1.16   0
   0   3   7  203.20    3.22   0
   0   3   8    0.68    1.30   0
   3   2   5  276.20    2.36   0
   0   3   6   56.39    1.79   0
   0   3   9    4.72    1.82   0
   1   3   5  148.71    2.21   0
   3   3   8  420.16    4.17   0
   3   3   9  874.57    6.25   0
   3   3  10   84.26    2.49   0
   0   3   5   20.93    1.33   0
   2   2   3  687.13    3.08   0
   2   3   5    5.48    0.78   0
   3   3   7  325.66    3.43   0
   1   3   4  804.61    4.49   0
   1   2   2  188.50    1.55   0
   3   3   6  120.81    2.00   0
  -1   3   7  135.59    3.03   0
   0   3   4  145.12    2.17   0
   3   2   4   50.91    1.05   0
  -1   3   6   35.56    1.71   0
   2   3   4    5.78    0.71   0
   2   4   8   56.34    2.04   0
   2   4   9   91.85    2.54   0
   4   3   9   44.52    1.92   0
  -1   2   2  352.11    2.33   0
  -1   3   5  160.17    2.69   0
   2   4   7  266.94    3.57   0
   3   3   5   26.44    1.04   0
   4   3   8   42.92    1.73   0
   1   3   3   23.19    0.89   0
   1   4   6  231.37    3.39   0
   2   4   6    1.50    1.01   0
   3   4   8  425.27    4.51   0
   4   3   7    6.19    1.14   0
   0   3   3   48.31    1.29   0
   3   4   7   48.60    1.74   0
  -1   3   4  158.87    2.42   0
   0   4   7  116.89    2.92   0
   1   4   5    6.84    1.28   0
   2   2   2  641.60    2.72   0
   2   3   3  869.17    4.08   0
   2   4   5 1036.44    5.97   0
   3   3   4  544.64    3.41   0
   3   4   6  299.12    3.37   0
   4   3   6  339.83    3.11   0
   0   4   6   32.86    1.73   0
   4   4   9   11.99    1.45   0
   3   2   3  209.72    1.70   0
   4   4   8   22.33    1.46   0
   0   4   5 1147.14    6.87   0
   1   4   4   78.36    1.87   0
   3   4   5  224.16    2.83   0
  -1   3   3   18.55    1.10   0
   1   2   1  123.52    1.20   0
   1   3   2  492.04    2.98   0
   2   4   4  141.11    2.15   0
   4   4   7  111.62    2.25   0
   0   3   2   33.48    1.04   0
   2   5   7    5.00    1.33   0
   4   3   5   13.02    0.98   0
  -1   2   1   88.04    1.13   0
   0   4   4   20.25    1.42   0
   3   5   7    0.76    1.42   0
   4   4   6    4.81    0.99   0
   2   3   2   84.07    1.28   0
   2   5   6  169.97    3.03   0
   3   3   3   28.47    0.89   0
   1   4   3   52.10    1.41   0
   3   4   4   55.59    1.43   0
   1   5   6   65.34    2.20   0
   2   4   3   78.09    1.57   0
   3   5   6    5.54    1.19   0
   2   5   5  253.42    3.45   0
  -1   3   2  112.30    1.74   0
   0   4   3  121.18    2.19   0
   4   4   5  108.55    1.96   0
   4   5   7   15.15    1.40   0
   3   5   5  181.83    2.87   0
   4   3   4    3.46    0.76   0
   1   3   1    0.73    0.58   0
   2   5   4  116.43    2.34   0
   3   4   3   61.44    1.42   0
   4   5   6  261.32    3.42   0
  -2   1   2  277.32    2.55   0
  -1   0  10  175.76    3.14   0
   0   0  10  112.22    2.50   0
   1   0   9  234.13    2.92   0
  -4   0   6  171.31    3.60   0
  -1   1   8   24.77    1.56   0
   1   1   5 2027.41    6.01   0
   1   1   6    1.69    0.80   0
  -2   1   7   72.28    2.32   0
   0   1   2   29.53    0.67   0
   1   1   7  645.59    4.21   0
  -3   1   4    7.22    1.32   0
  -3   1   5   10.47    1.80   0
  -2   1   8   22.12    1.96   0
   0   1   9  129.10    2.70   0
  -3   1   3  126.89    2.38   0
  -2   1   1   10.80    0.72   0
  -1   1   9   27.73    1.70   0
   1   1   8  291.88    3.20   0
  -3   1   6    1.48    1.57   0
  -3   1   2   11.56    1.02   0
  -3   1   7   20.08    1.97   0
   1   1   9   17.39    1.45   0
   0   1  10   80.91    2.24   0
  -1   2   5  137.33    2.47   0
  -1   2   6  158.45    2.88   0
   0   2   5  304.33    3.11   0
   0   2   6  424.96    3.97   0
  -1   2   4  211.98    2.74   0
  -1   2   7  293.98    4.06   0
   0   2   7   18.56    1.37   0
   0   2   4  196.06    2.31   0
   1   1  10    2.37    1.43   0
  -2   2   5    7.29    1.64   0
  -1   2   8   58.76    2.27   0
  -2   2   4    7.38    1.43   0
  -2   2   6   39.00    2.06   0
   0   2   9    0.23    1.35   0
   1   2   8   18.74    1.53   0
  -1   2   9 1104.08    8.14   0
   0   2   3 1233.09    5.02   0
   1   2   5   72.85    1.48   0
   2   1   7    1.90    0.81   0
  -2   1   0    0.70    0.43   0
  -2   2   3  270.93    3.18   0
   2   1   6  211.35    1.98   0
   1   2   9  773.36    5.92   0
   1   2  10   64.75    2.33   0
  -3   2   4  167.15    3.40   0
  -3   2   5   11.13    1.84   0
  -3   2   6   57.65    2.64   0
  -2   2   2  375.18    3.35   0
   2   1   5  407.48    2.33   0
   0   2   2 1402.71    4.79   0
   0   3   6   57.12    1.95   0
   0   3   7  221.62    3.57   0
  -1   3   6   37.11    1.97   0
  -1   3   7  147.86    3.31   0
   0   3   5   19.82    1.45   0
   0   3   8   -0.96    1.43   0
   2   2   7    2.86    0.81   0
   2   2   8    3.40    0.98   0
   1   2   3   90.82    1.34   0
   1   3   7  499.41    4.76   0
   2   2   6  387.07    3.07   0
   2   2   9   63.70    1.99   0
   0   3   9    6.78    1.58   0
   1   3   6   12.79    1.13   0
   0   3   4  138.64    2.27   0
   1   3   9  451.03    4.97   0
  -2   3   6  123.04    3.41   0
  -1   2   1   78.57    1.24   0
   1   3   5  148.51    2.29   0
  -2   3   5  224.38    3.82   0
   2   2   5  750.42    3.79   0
  -1   3   3   15.50    1.29   0
   2   1   4   10.98    0.47   0
  -2   3   4  204.89    3.40   0
   0   3   3   48.95    1.36   0
   1   3   4  766.59    4.55   0
   2   3   7   38.78    1.61   0
   2   3   8   17.82    1.37   0
   2   3   9   49.02    1.88   0
  -2   3   3    1.15    1.43   0
   0   2   1   42.82    0.86   0
   2   3   6   92.72    1.85   0
   0   4   7  114.18    2.95   0
   1   2   2  189.38    1.62   0
   2   2   4  530.25    2.93   0
   2   3  10    9.72    1.50   0
  -1   3   2  103.67    1.86   0
   0   4   6   34.22    1.91   0
   1   4   7    1.20    1.57   0
   0   3   2   32.79    1.17   0
   0   4   5 1169.25    7.64   0
   1   3   3   21.87    0.95   0
   1   4   6  238.95    3.59   0
  -1   4   6   35.28    2.14   0
  -2   3   2   18.28    1.46   0
  -1   4   5   78.84    2.56   0
   1   4   5    6.22    1.36   0
  -2   2   0  315.86    2.36   0
  -1   2   0   20.10    0.72   0
   0   4   4   20.17    1.44   0
  -1   4   4  297.33    4.16   0
   2   4   8   57.72    2.08   0
   2   4   9   94.42    2.74   0
  -1   3   1   84.95    1.67   0
   1   4   4   72.10    1.87   0
   1   3   2  504.67    3.27   0
   2   2   3  715.57    3.15   0
  -1   4   3   15.43    1.45   0
   2   4   5 1028.06    6.16   0
   3   3   7  323.71    3.25   0
   1   4   3   54.45    1.66   0
   1   5   6   69.17    2.60   0
   3   3   6  113.39    1.95   0
   0   2   0  473.54    2.39   0
   1   2   1  125.94    1.29   0
   2   3   3  855.28    4.24   0
   2   4   4  152.10    2.43   0
   3   4   8  461.78    4.63   0
  -1   4   2  205.64    3.10   0
   0   5   5   15.87    1.82   0
   1   5   5  274.19    4.12   0
   2   5   7    4.55    1.71   0
   3   4   7   52.56    1.95   0
   2   5   6  174.93    3.24   0
   3   3   5   29.66    1.17   0
   3   4   6  309.04    3.53   0
   0   5   4    2.09    1.44   0
   1   4   2    9.15    1.06   0
   1   5   4   14.83    1.72   0
   3   2   5  265.80    2.09   0
  -1   3   0 1773.02    6.17   0
   2   5   5  252.44    3.65   0
   2   4   3   79.81    1.71   0
   0   5   3   23.30    1.91   0
   3   4   5  220.60    2.83   0
   3   5   8   46.57    2.11   0
  -1   4   1    1.24    1.00   0
   1   5   3  341.09    4.11   0
   2   3   2   88.00    1.42   0
   3   5   7    2.52    1.39   0
  -1   2  -1  215.28    1.67   0
   2   5   4  114.32    2.47   0
   3   3   4  552.03    3.49   0
   3   5   6    7.60    1.35   0
   0   5   2    4.39    1.55   0
   1   4   1  142.05    2.09   0
   2   4   2   46.08    1.33   0
   3   4   4   55.39    1.52   0
   1   5   2 1066.90    6.69   0
   2   5   3  151.83    2.65   0
   3   2   4   51.90    1.01   0
  -1   4   0   44.25    1.60   0
   0   4   0   15.33    0.98   0
   1   2   0  801.80    3.10   0
   1   3   0 1623.34    5.46   0
  -1   3  -1   69.19    1.38   0
   2   6   4  117.49    2.96   0
   3   3   3   30.64    1.06   0
   0   5   1    1.94    1.39   0
   2   3   1 1039.26    4.43   0
   2   5   2   23.20    1.34   0
   1   6   3  124.56    2.95   0
   3   6   5   13.31    1.78   0
   4   5   7   13.48    1.56   0
   0   3  -1   11.52    0.71   0
   1   4   0  400.86    3.31   0
   2   4   1   94.91    1.73   0
   2   6   3   38.57    1.88   0
   3   5   3   36.72    1.50   0
   4   5   6  249.49    3.41   0
   2   2   1   14.89    0.58   0
   1   6   2  107.43    2.82   0
   3   6   4  204.72    3.42   0
   4   4   5  104.78    1.98   0
   2   5   1    8.03    1.23   0
   4   5   5  670.64    5.25   0
   0   5   0    5.37    1.37   0
   3   2   3  202.38    1.66   0
   0   4  -1   80.54    1.64   0
   2   6   2    5.79    1.36   0
   3   3   2  254.38    2.30   0
   3   5   2  329.67    3.65   0
   3   6   3  451.41    4.87   0
   1   5   0  107.49    2.20   0
   4   4   4   24.66    1.33   0
   1   3  -1  375.67    2.71   0
   2   4   0    1.79    0.73   0
   4   5   4   77.25    2.03   0
   4   6   5    3.79    1.41   0
   1   6   1 1005.21    7.02   0
   2   3   0  723.88    3.77   0
  -1   2  -2   34.33    0.72   0
   2   5   0    6.47    1.21   0
   2   6   1    1.86    1.25   0
   3   4   1  356.35    3.27   0
   3   6   2  289.96    3.87   0
   4   6   4    3.74    1.31   0
  -1   3  -2 1116.94    4.59   0
   1   2  -1  142.66    1.42   0
   3   5   1    8.96    1.27   0
   4   5   3  233.19    3.23   0
   0   3  -2   57.48    1.25   0
   0   5  -1   95.48    2.27   0
   4   4   3  108.20    2.02   0
   1   5  -1   -0.11    1.16   0
   1   6   0   34.28    1.80   0
   0   2  -2   78.04    1.10   0
   0   4  -2  268.81    2.88   0
   2   2   0   24.56    0.71   0
   3   2   2    6.17    0.55   0
   3   6   1 1068.58    7.20   0
   2   4  -1  242.44    2.70   0
   4   5   2   57.47    1.80   0
   2   3  -1    6.72    0.82   0
   2   5  -1   73.22    1.87   0
   3   4   0  846.79    5.02   0
   3   5   0    2.27    0.95   0
   4   4   2    6.74    1.06   0
   1   3  -2  617.07    3.57   0
   0   5   4    2.39    1.58   0
   1   4   4   73.03    1.98   0
   0   5   2    3.03    1.46   0
   0   5   5   18.37    1.88   0
   1   4   5    4.38    1.22   0
   1   1   4   34.66    0.82   0
   1   2   7   52.82    1.54   0
   1   3   7  491.32    4.44   0
   1   4   6  248.61    3.64   0
   1   1   5 1992.61    5.35   0
   1   3   1    1.34    0.64   0
   1   4   2   10.45    1.05   0
   0   4  -1   80.51    1.81   0
   0   5   1    1.60    1.36   0
   1   2   1  126.57    1.46   0
   1   4   7    3.05    1.38   0
   1   1   6    1.67    0.62   0
   1   3   8  803.92    5.80   0
   1   5   4   13.97    1.65   0
   1   5   5  278.43    4.38   0
   0   3  -2   54.87    1.13   0
   0   5   0    5.84    1.59   0
   1   5   3  315.73    4.19   0
   1   4   8   65.68    2.28   0
   1   4   0  395.01    3.47   0
   1   5   1   39.44    1.73   0
   2   4   4  141.88    2.51   0
   2   4   5  975.80    6.41   0
   1   2   0  788.43    3.18   0
   2   3   4    7.08    0.90   0
   2   4   3   82.23    2.02   0
   1   6   3  123.67    3.16   0
   2   4   7  288.43    3.82   0
   2   5   5  251.85    3.87   0
   2   3   3  855.21    4.73   0
   2   3   7   40.98    1.68   0
   2   5   4  111.28    2.66   0
   2   5   6  182.18    3.48   0
   1   5   0  101.96    2.24   0
   1   6   2   99.45    2.82   0
   2   4   2   43.96    1.57   0
   2   5   3  147.04    2.85   0
   1   3  -1  400.12    2.73   0
   2   4   8   57.49    2.09   0
   1   4  -1  727.01    4.35   0
   2   3   2   79.99    1.54   0
   1   6   1  979.45    7.24   0
   2   2   5  727.54    3.97   0
   2   3   8   20.70    1.37   0
   2   2   6  356.36    2.91   0
   2   6   4  102.94    2.90   0
   2   4   1   96.09    1.88   0
   1   5  -1   -0.01    1.23   0
   2   2   3  719.70    3.67   0
   2   2   7    1.28    0.89   0
   2   5   1    8.45    1.40   0
   2   3   1 1009.51    4.75   0
   2   6   2    5.31    1.51   0
   3   4   5  226.16    3.31   0
   3   4   6  311.53    3.89   0
   3   5   5  177.50    3.27   0
   2   2   2  636.89    3.32   0
   2   4   0    1.76    0.80   0
   2   6   1    0.33    1.69   0
   3   4   4   59.16    1.90   0
   3   5   4   53.05    1.98   0
   3   5   7    0.01    1.46   0
   1   4  -2 1423.70    5.70   0
   2   5   0    5.86    1.12   0
   3   4   7   56.60    1.99   0
   3   5   3   39.42    1.93   0
   3   6   5   12.78    1.72   0
   3   4   3   63.43    1.87   0
   3   5   8   50.08    2.24   0
   3   6   4  202.40    3.70   0
   1   3  -2  649.11    3.25   0
   3   4   8  471.34    4.78   0
   2   3   0  735.15    3.95   0
   3   3   5   29.79    1.40   0
   3   3   6  115.26    2.19   0
   3   5   2  333.67    4.01   0
   3   6   3  450.88    5.16   0
   2   6   0   20.26    1.86   0
   3   3   4  536.90    4.03   0
   3   3   7  335.15    3.51   0
   3   4   2   12.15    1.07   0
   2   2   1   14.75    0.70   0
   3   6   2  282.08    4.07   0
   2   4  -1  243.68    2.62   0
   2   5  -1   71.68    1.82   0
   3   3   3   29.05    1.17   0
   2   1   5  420.88    2.50   0
   3   4   1  324.25    3.32   0
   3   6   1  986.83    6.99   0
   2   1   4   11.55    0.65   0
   3   3   2  250.01    2.66   0
   4   5   5  676.61    6.01   0
   4   5   7   15.03    1.90   0
   4   6   5    5.83    1.57   0
   2   3  -1    7.15    0.80   0
   4   5   4   76.48    2.30   0
   4   6   4    4.13    1.50   0
   3   5   0    1.41    1.24   0
   4   4   6    5.61    1.25   0
   4   5   3  213.40    3.38   0
   4   6   3   67.05    2.37   0
   2   1   3   32.70    0.84   0
   2   2   0   22.50    0.76   0
   3   2   5  273.24    2.67   0
   3   6   0  125.93    2.70   0
   4   4   4   24.62    1.58   0
   4   4   7  114.78    2.51   0
   1   2  -2  672.66    2.68   0
   3   2   6  119.67    1.82   0
   3   3   1    8.41    0.85   0
   2   4  -2    5.81    0.80   0
   3   2   4   49.91    1.26   0
   4   5   2   61.10    2.16   0
   4   4   3  104.29    2.23   0
   3   5  -1  246.09    3.20   0
   2   1   2  128.17    1.37   0
   3   6  -1   -0.00    1.31   0
   4   4   2    7.34    1.11   0
   4   6   1    3.35    1.38   0
   4   3   5   11.23    1.29   0
   4   3   6  337.08    3.61   0
   2   3  -2    9.32    0.80   0
   3   3   0    9.63    0.85   0
   3   4  -1  418.66    3.61   0
   4   3   7    4.81    1.30   0
   3   2   2    4.66    0.69   0
   5   5   6  166.72    3.43   0
   2   2  -1   16.74    0.71   0
   4   3   3 1031.76    5.89   0
   4   4   1  396.71    3.96   0
   4   6   0   21.57    1.89   0
   5   5   4   23.40    1.73   0
   5   6   3  233.36    3.91   0
   4   5   0    1.61    1.15   0
   5   5   3   19.54    1.64   0
   2   1   1 2376.78    5.68   0
   3   2   1   78.29    1.46   0
   4   3   2  190.01    2.65   0
   5   6   2  254.08    4.03   0
   5   4   5  307.75    3.98   0
   5   4   6   59.03    2.10   0
   4   4   0   11.12    1.17   0
   5   4   4  138.83    2.82   0
   5   4   7  142.35    2.86   0
   5   5   2    6.19    1.42   0
   3   4  -2 1121.75    5.80   0
   4   5  -1    4.99    1.47   0
   4   6  -1   33.88    1.84   0
   5   4   3   42.60    1.81   0
   5   6   1  244.70    3.89   0
   4   3   1  241.34    2.94   0
   5   5   1   55.34    2.09   0
   3   2   0  356.14    2.89   0
   4   2   5  344.70    3.31   0
   5   4   2   33.02    1.67   0
   2   3  -3  300.78    2.48   0
   4   2   4  106.93    1.98   0
   4   2   6   26.78    1.24   0
   4   4  -1  207.01    3.02   0
   2   1   0 4205.82    7.75   0
   3   1   4  137.97    1.77   0
   3   1   5 1017.88    4.51   0
   3   3  -2   75.05    1.63   0
   4   3   0  375.26    3.62   0
   5   3   5    8.92    1.50   0
   5   3   6    4.38    1.46   0
   3   1   3    8.53    0.74   0
   5   3   4    6.77    1.21   0
   5   4   1   66.64    2.07   0
   4   2   2    3.47    0.87   0
   5   3   3   44.14    1.74   0
   6   5   3   74.41    2.48   0
   3   2  -1  147.62    1.93   0
   4   3  -1    7.85    1.00   0
   4   4  -2   16.66    1.26   0
   5   3   2   51.83    1.79   0
   5   4   0  286.62    3.75   0
   6   4   5    9.71    1.49   0
   6   5   2    3.04    1.44   0
   4   2   1   27.46    1.20   0
   5   5  -1  452.41    4.74   0
   2   1  -1 4888.79    8.44   0
   3   1   1  128.26    1.75   0
   5   3   1    3.80    1.29   0
   6   4   3  181.95    3.31   0
   6   5   1   22.56    1.71   0
   3   3  -3   37.95    1.29   0
   2   2  -3  137.57    1.59   0
   6   4   2   10.88    1.70   0
   4   2   0   13.56    1.02   0
   4   3  -2    2.07    0.94   0
   5   5  -2  230.11    3.53   0
   2   0   3  122.05    1.32   0
   3   1   0   22.21    0.93   0
   5   2   4    5.30    1.12   0
   5   2   5  610.51    4.75   0
   5   3   0  107.44    2.31   0
   5   2   3  127.77    2.45   0
   4   1   4   95.36    1.91   0
   6   3   4    1.48    1.60   0
   6   3   5   41.53    1.94   0
   2   0   2  516.13    2.77   0
   4   1   3   28.48    1.36   0
   4   1   5   83.17    1.82   0
   4   2  -1  847.20    5.33   0
   2   1  -2  784.35    3.68   0
   5   4  -2  200.45    3.25   0
   5   3  -1    4.03    1.21   0
   6   4   0   52.04    2.17   0
   3   1  -1   29.36    1.12   0
   5   2   1    4.75    1.46   0
   6   3   2   92.86    2.62   0
   2   0   1  647.07    3.45   0
   4   3  -3    2.68    1.09   0
   2   2   2  634.37    2.63   0
   3   4   2   13.24    1.10   0
   3   4   3   59.75    1.39   0
   1   2  -3   67.56    1.27   0
   2   5  -3    2.94    1.26   0
   3   6   0  139.25    3.15   0
   0   2  -5  600.57    3.71   0
   0   4  -6   13.82    1.44   0
   2   4  -3  141.95    2.55   0
   2   6  -3   28.47    2.08   0
   3   4   1  343.46    3.25   0
   1   4  -5  340.35    3.92   0
   1   5  -5    6.48    1.41   0
   2   2   1   14.50    0.59   0
   2   3  -2    9.59    0.87   0
   0   3  -6  203.44    2.80   0
   3   5  -1  258.43    3.57   0
   2   2   0   22.75    0.81   0
   2   5  -4  711.39    6.04   0
   1   1  -1   51.67    0.80   0
   0   1  -4   17.52    0.63   0
   1   3  -5   59.93    1.60   0
   2   4  -4   80.33    2.16   0
   3   4  -1  428.24    3.93   0
   3   5  -2  229.93    3.52   0
   3   6  -2   85.45    2.53   0
   2   3  -3  299.73    3.00   0
   1   5  -6    9.06    1.85   0
   1   4  -6   37.54    1.75   0
   2   2  -1   17.14    0.77   0
   3   3   2  255.09    2.26   0
   3   4  -2 1217.78    6.83   0
   3   6  -3   24.11    2.07   0
   4   6   2   -0.51    1.69   0
   0   2  -6    4.25    0.93   0
   3   3   1    5.86    0.73   0
   3   5  -3  195.02    3.33   0
   4   6   1    3.56    1.46   0
   1   1  -2 1136.47    3.83   0
   2   3  -4  321.82    3.33   0
   4   5   1    1.74    1.36   0
   4   5   2   58.91    1.80   0
   4   6   0   21.25    1.73   0
   1   3  -6  179.11    2.70   0
   2   2  -2    0.78    0.62   0
   3   4  -3   79.29    2.09   0
   4   5   0    1.81    1.19   0
   4   6  -1   37.48    1.99   0
   1   2  -5  344.22    3.03   0
   3   3  -1  115.31    1.92   0
   3   5  -4  382.09    4.64   0
   0   1  -5   92.94    1.36   0
   1   4  -7  106.05    2.70   0
   2   5  -6   87.09    2.57   0
   2   2  -3  146.38    1.98   0
   3   3  -2   69.13    1.65   0
   1   1  -3  646.98    3.22   0
   2   4  -6   45.21    1.89   0
   3   4  -4   62.18    1.99   0
   4   4   1  409.48    3.71   0
   4   5  -2   95.03    2.64   0
   3   5  -5   26.04    1.77   0
   4   4   0   15.84    1.35   0
   4   4   2    5.52    0.87   0
   1   3  -7  122.20    2.49   0
   3   3  -3   33.25    1.36   0
   1   2  -6    4.11    0.98   0
   4   5  -3   12.84    1.51   0
   2   2  -4   14.32    0.94   0
   3   4  -5  161.73    2.96   0
   2   3  -6  105.07    2.23   0
   4   4  -2   17.78    1.34   0
   2   4  -7  242.16    3.57   0
   0   1  -6   40.70    1.06   0
   3   3  -4  389.43    3.86   0
   4   5  -4   23.95    1.70   0
   4   4  -3  272.96    3.69   0
   3   2   1   81.70    1.29   0
   3   2  -1  143.30    1.90   0
   5   5   0    5.11    1.53   0
   5   5   1   52.56    1.80   0
   1   2  -7   40.38    1.49   0
   1   1  -5  137.08    1.81   0
   2   1  -1 4827.98    8.57   0
   2   1   0 4299.83    7.29   0
   2   3  -7  631.74    5.07   0
   3   2  -2  548.75    3.80   0
   3   3  -5    5.07    1.10   0
   4   3   0  367.50    3.27   0
   4   3   1  250.49    2.57   0
   4   4  -4    4.87    1.46   0
   5   5  -1  485.18    4.85   0
   3   2   2    5.70    0.53   0
   2   1  -2  749.63    3.70   0
   4   3   2  211.13    2.16   0
   5   5  -2  251.39    3.73   0
   3   2  -3  146.69    2.19   0
   4   3  -2    1.95    0.93   0
   2   1   1 2285.34    4.62   0
   2   2  -6    8.87    1.00   0
   3   4  -7   26.30    1.71   0
   2   1  -3  186.81    2.06   0
   4   3  -3    1.97    1.00   0
   4   4  -5    3.38    1.24   0
   3   2  -4  708.45    4.83   0
   5   4   0  298.57    3.43   0
   5   4   1   74.97    1.90   0
   1   1  -6   46.22    1.29   0
   5   4  -1    3.94    1.14   0
   0   0  -4   90.51    1.11   0
   2   1  -4    7.09    0.89   0
   2   3  -8   13.84    1.44   0
   4   3  -4  114.61    2.49   0
   2   2  -7   67.83    1.77   0
   3   2  -5  327.15    3.53   0
   3   3  -7  131.85    2.65   0
   5   4  -3   10.97    1.37   0
   4   3  -5  103.23    2.50   0
   1   1  -7    9.28    1.00   0
   5   4  -4   14.38    1.46   0
   0   0  -5  211.76    1.82   0
   4   2  -2   38.83    1.53   0
   4   2   0   12.17    0.99   0
   1   0  -3  131.05    1.55   0
   1   0  -2  834.84    3.26   0
   2   2  -8   96.07    2.23   0
   3   1  -2  233.02    2.53   0
   3   1  -1   26.93    1.05   0
   4   2  -3   66.78    1.80   0
   4   3  -6    0.33    1.15   0
   5   3  -1    3.32    1.02   0
   5   3   0  113.10    2.09   0
   2   1  -6   95.48    1.84   0
   5   3   1    3.18    1.00   0
   3   1  -3    7.75    0.86   0
   4   2  -4   74.10    2.06   0
   5   3  -3   52.97    2.03   0
   3   2  -7    0.89    1.28   0
   3   1  -4   20.40    1.13   0
   1   0  -5  521.85    3.42   0
   4   2   2    3.40    0.64   0
   5   3  -4  512.88    4.99   0
   6   4  -1   63.39    2.18   0
   6   4   0   53.48    1.99   0
   2   1  -7  372.02    3.52   0
   3   1   1  138.78    1.52   0
   4   2  -5    6.91    1.17   0
   3   1  -5   16.18    1.16   0
   2   0  -3   79.78    1.54   0
   3   2  -8    1.14    1.41   0
   4   2  -6    2.41    1.36   0
   1   0  -6  793.09    4.41   0
   2   0  -2   18.15    0.82   0
   2   0  -4   10.32    0.86   0
   2   0  -1  223.87    2.01   0
   2   1  -8   22.24    1.45   0
   5   2  -1   45.30    1.53   0
   4   1  -2  343.58    3.41   0
   5   2  -3   41.85    1.68   0
   5   2   0   10.44    1.13   0
   3   1   2  240.29    1.67   0
   4   1  -3  204.50    2.84   0
   1   0  -7 1055.55    5.29   0
   3   1  -7   79.07    2.01   0
   4   1  -4    0.87    0.96   0
   5   2  -4   38.87    1.71   0
   6   3  -1   12.89    1.33   0
   6   3   0   24.14    1.56   0
   2   0  -6  412.68    3.72   0
   2   0   0 9766.00   11.22   0
   4   1   0 3030.93    8.56   0
   5   2   1    5.58    0.95   0
   4   1  -5   14.19    1.46   0
   3   0  -3    1.94    0.80   0
   3   0  -2  111.28    1.86   0
   3   0  -4   91.43    1.94   0
   3   0  -1   35.87    1.22   0
   3   1  -8  207.08    3.11   0
   2   0  -7    3.79    0.99   0
   3   0  -5  552.70    4.66   0
   5   1  -3   41.83    1.71   0
   5   1  -1    3.51    1.19   0
   1  -1  -3  355.47    2.67   0
   2   0  -8   11.18    1.23   0
   4   1   2    6.92    0.61   0
   5   1  -4   24.55    1.54   0
   6   2  -1  735.86    5.49   0
   1  -1  -5  402.19    3.26   0
   5   1   0    7.47    1.17   0
   6   2   0   39.83    1.77   0
   0  -1  -5  543.04    3.05   0
   0  -1  -4  930.15    3.59   0
   3   0  -7  372.34    4.03   0
   4   0  -3    9.58    1.16   0
   4   0  -2    6.89    1.03   0
   1  -1  -6   33.81    1.37   0
   1  -1  -2    2.65    0.52   0
   2  -1  -4  900.55    5.32   0
   3   1   3    6.95    0.40   0
   4   0  -4  202.97    3.14   0
   0  -1  -3    3.05    0.46   0
   3   0   1  366.01    2.53   0
   0  -1  -6   68.32    1.34   0
   2  -1  -2  305.94    2.76   0
   5   1   1  286.65    2.86   0
   2  -1  -6    2.45    1.20   0
   4   0   0  631.17    4.23   0
   1  -1  -7   83.23    1.80   0
   1  -1  -1  401.51    2.26   0
   2  -1  -1   11.57    0.71   0
   3  -1  -4    7.65    1.08   0
   3  -1  -3  128.20    2.25   0
   3  -1  -5    8.32    1.16   0
   3  -1  -2   11.10    0.95   0
  -2  -4   5    4.75    1.18   0
  -1  -4   6   37.74    1.72   0
   1  -2   6    7.38    0.96   0
  -4  -5   2   97.24    2.62   0
  -3  -3   2   75.57    1.64   0
   0  -1   4   16.77    0.70   0
   1  -1   5  591.55    3.09   0
  -4  -4   1  211.74    3.02   0
   0  -4   7  167.48    2.99   0
  -2  -2   3  149.41    1.98   0
  -1  -3   6  171.83    2.64   0
   1  -3   7   18.30    1.29   0
  -2  -5   6   83.82    2.38   0
  -1  -2   5  331.44    3.04   0
  -3  -5   5   23.30    1.89   0
  -2  -3   5  144.72    2.43   0
   0  -3   7  887.30    5.80   0
  -4  -5   3   14.49    1.60   0
  -3  -3   3   35.04    1.37   0
  -2  -4   6   40.66    1.72   0
  -1  -1   3  649.84    3.28   0
  -4  -4   2   15.06    1.55   0
   1  -2   7  102.47    1.95   0
  -3  -4   5  159.57    3.04   0
  -3  -2   0  349.61    2.50   0
  -2  -2   4   13.61    1.11   0
  -1  -3   7  118.54    2.54   0
  -4  -5   4   26.12    1.89   0
   1  -1   6   39.91    1.04   0
  -4  -4   3  280.82    3.81   0
  -3  -2   1  158.91    2.07   0
  -2  -3   6  100.69    2.30   0
   0  -2   7  226.19    2.87   0
  -2  -4   7  236.67    3.65   0
  -1  -1   4   50.33    1.22   0
   0  -3   8  178.81    3.14   0
  -4  -3   1   10.39    1.41   0
  -3  -4   6  123.87    2.88   0
  -4  -4   4    4.43    1.51   0
  -2  -1   1 4783.91    8.54   0
   1  -2   8  289.78    3.38   0
   1   0   4    8.84    0.58   0
  -2  -3   7  656.02    5.71   0
  -1  -2   7   43.52    1.75   0
  -4  -3   2    1.27    1.34   0
  -1  -1   5  145.49    2.10   0
   0  -2   8    6.32    1.33   0
   1  -1   7    2.60    0.87   0
  -3  -2   3  159.02    2.46   0
  -2  -2   6   12.11    1.17   0
   0  -3   9  132.68    2.80   0
   0   0   3  541.20    2.61   0
  -4  -4   5    2.35    1.41   0
  -3  -4   7   27.18    1.75   0
  -3  -3   6  152.29    3.00   0
  -2  -1   3  201.11    2.29   0
  -4  -3   3    2.57    1.19   0
   0  -1   7  392.61    3.36   0
   1   0   5   30.41    0.87   0
  -1  -1   6   45.72    1.38   0
  -2  -3   8   14.01    1.47   0
  -1  -3   9   84.90    2.38   0
  -1  -2   8  132.46    2.57   0
   0   0   4   94.73    1.33   0
  -2  -1   4    5.76    0.84   0
   6   2   4    0.38    0.86   0
   1  -1   0   60.14    0.92   0
   4  -1  -3   68.05    2.04   0
   4  -1  -1   14.61    1.46   0
   2  -1   1   45.96    1.05   0
   3  -1   1   27.50    1.09   0
   4  -1  -4  169.44    2.99   0
   5   1   4    2.48    0.81   0
   2   0   3  126.05    1.25   0
   4  -1   0    2.64    1.00   0
   5   0   2  160.02    2.59   0
   6   1   3    6.24    1.22   0
   4  -1   1   34.32    1.44   0
   3  -1   2  266.88    2.69   0
   4   1   5   78.99    1.39   0
   2  -2  -3  267.92    2.99   0
   2  -2  -2  368.95    3.46   0
   6   1   4   30.46    1.61   0
   2  -2  -4    9.03    1.23   0
   2  -1   2   15.15    0.74   0
   3   0   4  134.46    1.65   0
   4  -1   2   87.04    2.11   0
   4   0   4    2.05    0.74   0
   5  -1  -1   24.94    1.78   0
   5   1   5   78.74    1.77   0
   1  -1   1  145.01    1.39   0
   3  -2  -2  222.70    3.33   0
   5  -1   0    3.84    1.29   0
   1  -2  -4  206.99    2.27   0
   3  -2  -3    2.74    1.23   0
   3   1   5 1007.30    3.51   0
   1  -2  -2  335.65    2.71   0
   3  -2  -4  164.94    2.88   0
   5  -1   1   28.32    1.65   0
   5   0   4   26.20    1.49   0
   2  -2   0  334.07    3.13   0
   3  -2   0  273.46    3.37   0
   3  -1   3  518.33    3.72   0
   4  -2  -2   36.67    2.01   0
   5  -1   2    5.82    1.19   0
   3  -2   1  466.17    4.13   0
   4  -2  -3    8.17    1.50   0
   2  -2   1  142.81    2.03   0
   2  -1   3   41.17    0.99   0
   2   0   4  148.81    1.33   0
   4  -2   0  104.86    2.48   0
   4   0   5   22.48    0.97   0
   1  -2   0   18.57    0.78   0
   4  -2   1    0.73    1.14   0
   5   0   5   70.94    1.70   0
   1  -1   2 1613.16    4.31   0
   3  -2   2   36.50    1.40   0
   3  -1   4  313.49    2.78   0
   3   0   5   19.24    0.73   0
   4  -1   4    3.53    0.90   0
   2  -2   2  166.33    2.14   0
   4  -2   2   30.72    1.56   0
   5  -1   4   75.81    2.01   0
   1  -2   1  219.15    2.11   0
   2  -3  -2   19.25    1.55   0
   2  -3  -3    0.68    1.14   0
   2  -3  -1   47.44    1.71   0
   3  -3  -2   11.00    1.78   0
   3  -2   3   96.60    1.99   0
   2  -1   4   30.76    0.93   0
   3  -3  -1   39.04    1.88   0
   4  -2   3   18.65    1.42   0
  -1  -5  -2 1051.70    5.59   0
   0  -4   1   83.39    1.63   0
   2  -4   2  269.69    3.20   0
   2  -3   3   44.48    1.34   0
   2   0   3  118.27    1.00   0
  -1  -3   0 1648.54    4.68   0
   0  -5   0    6.71    1.06   0
   1  -4   2  480.04    3.86   0
   3  -1   4  297.23    2.34   0
   4  -1   4    2.31    0.70   0
   1  -2   3  102.85    1.35   0
   3  -2   4    2.73    0.88   0
  -1  -5  -1   45.47    1.43   0
  -1  -4   0  413.24    3.00   0
   1  -5   1   17.21    1.31   0
   0  -3   2   56.99    1.14   0
   1  -3   3  334.19    2.81   0
   3   0   4  130.98    1.34   0
   4  -2   4  118.69    2.15   0
   0  -2   2   82.49    1.08   0
   0  -5   1   99.99    2.18   0
   1  -1   3 1870.36    4.44   0
   2  -4   3  147.71    2.45   0
   2  -1   4   30.50    0.84   0
   0  -4   2  267.02    2.72   0
   2  -3   4    2.47    0.90   0
   3  -3   4   14.97    1.10   0
  -1  -5   0  113.53    2.08   0
   1  -5   2   40.31    1.69   0
   1  -4   3    7.37    0.91   0
  -1  -4   1  788.25    4.16   0
   3  -2   5   26.25    1.17   0
   1  -3   4   16.08    0.86   0
   2  -4   4  166.86    2.53   0
   3  -1   5  368.07    2.67   0
   0  -3   3  701.14    3.70   0
   1  -2   4  588.58    3.18   0
  -1  -5   1   -0.79    1.00   0
   0  -4   3   53.42    1.39   0
   1  -5   3    0.63    0.96   0
   3  -3   5   81.66    1.91   0
  -2  -4  -1  101.11    1.45   0
   0  -1   2  140.75    1.11   0
   1  -4   4   78.71    1.76   0
   2  -2   5  506.38    3.37   0
  -1  -6   0   34.60    1.66   0
   0  -2   3   61.41    1.02   0
   2   0   4  146.54    1.23   0
  -1  -2   1  147.19    1.25   0
   0  -5   3    9.06    1.11   0
   2  -1   5   42.54    1.01   0
  -1  -3   2  634.28    3.29   0
   2  -4   5  516.39    4.30   0
   3   0   5   19.25    0.69   0
  -1  -5   2  165.26    2.43   0
   1  -3   5  169.55    2.22   0
   3  -2   6    7.24    1.01   0
  -1  -6   1    4.46    1.22   0
   0  -4   4    0.86    0.72   0
   0  -3   4  159.60    1.96   0
   1  -4   5  120.61    2.27   0
   3  -3   6    5.37    1.12   0
   0  -3   1   10.56    0.46   0
   1  -5  -1  246.38    2.82   0
   2  -3   1  150.65    1.98   0
   3  -3   0  412.69    3.52   0
   5   0  -2    9.62    1.17   0
   2  -4   0    4.14    0.86   0
   3  -2   1  465.56    3.41   0
   4  -2   0  122.40    2.14   0
   4   1   0 2961.73    6.61   0
   1  -4   1  133.42    1.87   0
   5   0  -1   31.53    1.25   0
   0  -4   1   79.82    1.23   0
   2  -2   2  176.55    1.81   0
   2  -1   2   15.44    0.58   0
   1  -5   0  138.93    2.17   0
   1  -2   2   39.96    0.77   0
   3  -3   1   11.21    0.95   0
   3  -1   2  252.95    2.09   0
   2  -4   1    8.84    0.99   0
   1  -3   2 1089.82    4.14   0
   4  -2   1    0.06    0.71   0
   5   0   0   81.82    1.66   0
   5  -1   0    4.29    0.85   0
   1  -1   2 1633.19    3.63   0
   4  -1   2   80.70    1.51   0
   4   1   1  497.23    2.56   0
   2   0   2  518.68    2.18   0
   3  -3   2  563.33    4.02   0
   0  -3   2   54.41    0.88   0
   1  -4   2  476.31    3.21   0
   4  -2   2   28.36    1.17   0
   4   0   2   45.23    1.04   0
   5  -1   1   29.29    1.35   0
   5   0   1   55.78    1.47   0
   2  -4   2  271.40    2.82   0
   2  -2   3    5.74    0.58   0
   3  -2   3   96.81    1.54   0
   3  -1   3  504.36    3.04   0
   1  -2   5  131.79    1.87   0
   2  -4   5  526.32    4.52   0
  -2  -5   5  357.18    3.88   0
   2  -2   5  556.72    3.88   0
   2  -1   4   29.09    0.91   0
   3  -2   4    3.04    0.85   0
   3  -1   3  468.68    2.86   0
  -2  -3   4  313.72    2.68   0
   0  -4   6   16.39    1.25   0
   0  -2   5  582.33    3.60   0
   1  -4   6    1.54    1.17   0
   1  -3   6   52.59    1.51   0
  -2  -4   5    5.02    0.92   0
   0  -3   6  189.30    2.54   0
   2   0   2  514.17    2.06   0
   2  -3   6    3.68    1.15   0
   3  -3   5   77.69    1.95   0
  -2  -2   3  150.13    1.58   0
   0  -1   4   19.38    0.70   0
   1  -2   6    8.85    1.04   0
   3  -1   4  313.83    2.58   0
   0  -4   7  166.71    2.92   0
   1  -4   7   63.14    1.94   0
   1  -1   5  594.89    3.39   0
  -2  -5   6   79.46    2.10   0
   1  -3   7   19.82    1.29   0
  -2  -3   5  135.79    2.05   0
   0  -2   6    3.92    0.76   0
  -2  -4   6   40.65    1.68   0
   0  -3   7  913.16    5.89   0
   2  -3   7  393.87    3.94   0
   2   0   3  123.87    1.25   0
   3  -3   6    4.68    1.21   0
  -1  -4   7   90.32    2.19   0
   3  -1   5  363.16    2.94   0
   0  -1   5   91.95    1.47   0
   1  -2   7  104.25    2.01   0
   1   0   3   26.84    0.66   0
   2   3 -10   35.30    1.96   0
   3   4  -9    8.21    1.37   0
   4   5  -7   31.16    1.70   0
   1   2 -10   33.41    2.09   0
   2   2 -11  233.45    3.24   0
   5   5  -7   58.56    1.91   0
   7   5  -5   11.13    0.82   0
   5   3 -10   -0.27    0.66   0
   5   4  -9   64.41    1.50   0
   4   2 -11  151.66    1.90   0
   4   4  -9   65.49    1.87   0
   4   5  -6   25.83    1.80   0
   6   3  -9   10.16    0.65   0
   6   5  -6   38.63    1.56   0
   3   3 -10   37.67    1.80   0
   3   4  -8   93.05    2.59   0
   7   5  -4   69.67    1.60   0
   2   3  -9   59.01    2.27   0
   3   2 -11    2.52    0.92   0
   7   5  -3    1.04    0.90   0
   5   5  -5   42.51    2.15   0
   6   5  -5    6.58    1.17   0
   7   4  -6   61.05    1.31   0
   3   4  -7   25.50    1.85   0
   4   4  -8  314.63    4.03   0
   5   4  -8   25.93    1.36   0
   7   3  -7    0.44    0.52   0
   2   2 -10   31.27    1.79   0
   6   5  -4   29.97    1.77   0
   3   1 -11   -0.04    1.02   0
   5   5  -3   61.50    2.27   0
   6   4  -7  141.24    2.23   0
   6   5  -3    1.38    1.48   0
   5   1 -10   15.82    0.75   0
   5   3  -9    0.69    0.80   0
   4   3  -9   11.20    1.43   0
   4   4  -7  288.30    4.11   0
   6   3  -8   43.92    1.28   0
   7   4  -5    8.31    1.00   0
   3   2 -10   59.21    1.89   0
   4   2 -10    4.28    0.95   0
   5   4  -7    3.75    1.15   0
   3   3  -8   59.12    2.21   0
   4   4  -6  150.31    3.30   0
   7   4  -4   26.94    1.38   0
   2   1 -10  127.30    2.70   0
   5   3  -8   27.95    1.39   0
   5   4  -6   91.90    2.44   0
   4   1 -10   29.15    1.33   0
   4   3  -8   11.66    1.40   0
   5   2  -9    7.53    0.92   0
   6   2  -8    5.75    0.83   0
   3   2  -9    2.48    1.51   0
   6   3  -7    9.13    0.98   0
   6   4  -5    1.51    1.11   0
   7   4  -3   11.90    1.15   0
   3   1 -10   16.78    1.32   0
   4   0 -10    2.02    0.86   0
   7   2  -6   61.59    1.26   0
   7   3  -5   16.85    1.15   0
   6   1  -8    2.73    0.60   0
   6   4  -4   15.53    1.46   0
   4   3  -7  121.33    2.78   0
   5   3  -7   51.52    1.85   0
   5   4  -4   13.07    1.64   0
   5   0  -9    2.77    0.77   0
   6   3  -6    1.71    0.98   0
   6   4  -3   86.07    2.37   0
   7   1  -6   45.53    0.94   0
   3   0 -10   19.80    1.29   0
   5   2  -8   89.35    2.04   0
   6   4  -2   10.39    1.84   0
   6   2  -7   71.65    1.68   0
   7   3  -4  157.13    2.39   0
   3   1  -9  271.81    3.75   0
   4   1  -9   10.72    1.20   0
   4   2  -8   80.14    2.24   0
   5   3  -6   52.61    2.14   0
   7   3  -3    2.42    1.22   0
   5   1  -8   43.55    1.63   0
   6   1  -7    3.31    0.80   0
   4   0  -9    4.06    1.17   0
   5   2  -7   15.10    1.37   0
   5   3  -5    6.70    1.67   0
   6   0  -7   30.80    1.06   0
   6   2  -6    4.12    1.18   0
   7   0  -5    0.19    0.46   0
   7   1  -5   37.11    1.15   0
   4  -1  -9   14.74    1.12   0
   4   2  -7   96.10    2.62   0
   6   3  -4    1.91    1.49   0
   7   3  -2   26.55    1.44   0
   3   0  -9   19.06    1.65   0
   5  -1  -8   22.91    1.04   0
   7   2  -4   -0.04    0.86   0
   6   3  -3   30.55    1.95   0
   5   2  -6   16.09    1.44   0
   3  -1  -9  241.15    3.20   0
   5   1  -7  110.90    2.36   0
   6   1  -6   77.85    1.83   0
   6   2  -5   11.33    1.24   0
   7   2  -3    0.58    0.93   0
   6  -1  -6    0.54    0.58   0
   6   3  -2    6.80    1.46   0
   7   0  -4    2.64    0.72   0
   4   0  -8   32.23    1.74   0
   5  -2  -7   47.77    1.16   0
   6   0  -6   54.21    1.54   0
   4   1  -7   94.21    2.56   0
   6  -2  -5    2.33    0.56   0
   7   2  -2    1.73    1.28   0
   3   0  -8   48.17    2.08   0
   4  -2  -8   29.99    1.27   0
   5   0  -7   33.65    1.59   0
   5   2  -5   56.05    2.05   0
   7  -1  -3    0.96    0.58   0
   4  -1  -8   10.29    1.16   0
   6   1  -5    7.52    1.29   0
   7   1  -3    5.39    0.98   0
   5   1  -6  307.92    3.89   0
   7   2  -1    5.02    1.17   0
   6   2  -3    0.91    1.22   0
   3  -1  -8   30.85    1.60   0
   4  -3  -7   75.49    1.49   0
   6  -1  -5   11.27    0.90   0
   6   0  -5   22.24    1.22   0
   7   1  -2    2.00    0.94   0
   6   1  -4    2.67    1.32   0
   3  -2  -8   86.03    2.03   0
   5   0  -6   -0.38    1.02   0
   6   2  -2   90.25    2.57   0
   7   0  -2   -0.25    0.94   0
   5   1  -5   24.04    1.55   0
   6  -2  -4   35.33    1.01   0
   7   1  -1    0.45    1.20   0
   4  -2  -7   59.63    1.80   0
   4  -1  -7   30.47    1.52   0
   5  -1  -6   16.56    1.18   0
   7  -1  -1   39.00    1.17   0
   6  -1  -4    7.66    0.95   0
   7   0  -1    1.60    1.02   0
   7   1   0    9.12    1.15   0
   4   0  -6  162.58    2.91   0
   6  -3  -2    0.74    0.53   0
   3  -1  -7   19.29    1.49   0
   5   0  -5   94.74    2.29   0
   5   1  -4   21.03    1.52   0
   6  -2  -3    0.66    0.77   0
   7  -1   0    7.55    0.77   0
   7   0   0    3.19    1.08   0
   3  -3  -7    7.02    1.21   0
   4  -3  -6   25.50    1.30   0
   5  -4  -3   20.05    0.76   0
   5  -2  -5    6.07    0.95   0
   6   0  -3   11.14    1.37   0
   6   1  -2   39.29    1.72   0
   3  -2  -7  230.72    3.15   0
   4  -4  -5   10.27    0.86   0
   5  -1  -5   61.76    1.81   0
   7  -1   1   89.04    1.58   0
   7   0   1    0.57    1.02   0
   4  -2  -6   46.25    1.76   0
   7  -1   2   -0.39    0.72   0
   5  -3  -4   89.36    1.61   0
   6  -3  -1    1.13    0.51   0
   3  -4  -6    1.25    0.95   0
   5   0  -4    9.08    1.23   0
   6   1  -1   36.22    1.68   0
   4  -5  -3    2.70    0.54   0
   6  -2  -2    3.30    0.76   0
   6  -1  -2   80.06    1.98   0
   5  -2  -4   47.41    1.53   0
   5  -1  -4    1.39    1.01   0
   6  -3   0    5.60    0.68   0
   6   1   0  736.43    5.48   0
   4  -3  -5  194.45    2.62   0
   4  -1  -5  160.15    2.74   0
   3  -3  -6   55.14    1.68   0
   3  -2  -6   50.69    1.74   0
   5  -3  -3   54.81    1.50   0
   5   0  -3   27.89    1.48   0
   6  -2  -1    4.51    0.96   0
   6   0  -1    3.80    1.13   0
   4  -4  -4    1.25    0.72   0
   5  -1  -3   16.88    1.44   0
   6   0   0    5.83    1.32   0
   3  -4  -5  172.49    2.48   0
   5  -4  -1    5.63    0.63   0
   5  -2  -3    0.45    0.88   0
   6  -3   2   52.16    1.12   0
   6  -3   4    1.25    0.57   0
   3  -5  -4   25.24    0.97   0
   6  -3   3   73.44    1.19   0
   6  -1   0   13.99    1.30   0
   5  -3  -2   35.15    1.24   0
   6   0   1   42.80    1.74   0
   4  -2  -4   19.79    1.45   0
   6  -2   1   16.95    1.14   0
   3  -3  -5   42.34    1.56   0
   5  -4   0   33.46    1.04   0
   5  -1  -2   38.39    1.70   0
   6   0   2    3.82    1.28   0
   5  -2  -2   52.69    1.67   0
   6  -1   1   16.15    1.17   0
   4  -5  -1    9.18    0.78   0
   6  -2   2    2.61    0.80   0
   5  -3  -1   -0.21    0.75   0
   6  -1   2   38.43    1.54   0
   3  -5  -3   50.09    1.39   0
   3  -4  -4  137.43    2.35   0
   4  -3  -3    7.35    1.19   0
   5  -4   1    2.97    0.72   0
   6  -2   3    0.72    0.74   0
   6  -2   4    0.63    0.80   0
   2  -6  -3    4.70    0.76   0
   2  -4  -5  262.83    3.10   0
   3  -6  -1   18.59    0.72   0
   5  -1  -1   23.81    1.34   0
   6  -1   3   13.73    1.10   0
   4  -4  -2    1.85    0.80   0
   4  -2  -3    7.29    1.05   0
   5  -2  -1    1.90    0.93   0
   3  -3  -4    6.32    1.21   0
   5  -4   2    2.48    0.60   0
   5  -3   0   31.41    1.35   0
   2  -5  -4   41.99    1.47   0
   5  -4   5   49.11    0.95   0
   4  -3  -2    7.71    1.16   0
   5  -4   4    9.05    0.64   0
   5  -2   0  266.39    3.22   0
   3  -5  -2  168.02    2.24   0
   3  -4  -3   10.64    1.23   0
   4  -5   1    9.93    0.71   0
   4  -4  -1    0.34    0.76   0
   5  -3   1    5.06    0.89   0
   2  -7   1    0.94    0.48   0
   2  -6  -2    3.91    0.84   0
   2  -4  -4    2.42    1.16   0
   4  -5   2   -0.08    0.65   0
   3  -6   1    1.42    0.53   0
   2  -5  -3    1.01    0.84   0
   4  -5   3    5.34    0.71   0
   4  -5   6   10.17    0.53   0
   4  -4   0    0.62    0.77   0
   4  -3  -1    0.57    0.88   0
   5  -3   3   11.79    1.08   0
   5  -3   6    2.32    0.71   0
   5  -2   2   83.71    1.91   0
   1  -7  -1    0.05    0.65   0
   3  -6   2    0.33    0.51   0
   4  -5   4   14.72    0.71   0
   5  -3   4    0.85    0.73   0
   5  -3   5   11.35    0.96   0
   2  -6  -1   17.46    1.04   0
   5  -2   3   50.99    1.67   0
   2  -7   3    0.35    0.40   0
   3  -6   3    1.35    0.59   0
   4  -4   1   17.42    1.04   0
   4  -3   0    1.93    1.08   0
   5  -2   4   19.83    1.29   0
   3  -6   4   12.19    0.62   0
   3  -6   5    5.25    0.47   0
   3  -5   0   35.52    1.23   0
   5  -2   5    3.10    1.03   0
   2  -5  -2    0.88    0.86   0
   3  -4  -1    2.76    1.08   0
   4  -4   2   54.92    1.48   0
   1  -7   0    0.48    0.69   0
   1  -6  -2   29.15    1.27   0
   4  -3   1   50.28    1.67   0
   1  -5  -3  255.68    2.95   0
   2  -6   0  142.59    2.02   0
   3  -5   1    0.13    0.74   0
   4  -4   3   22.54    1.11   0
   4  -4   7   19.83    0.76   0
   3  -4   0   22.67    1.33   0
   4  -4   5  205.32    2.39   0
   4  -4   6    2.52    0.78   0
   4  -3   2   47.45    1.54   0
   0  -7  -1    2.78    0.84   0
   1  -7   1    1.72    0.62   0
   2  -5  -1   22.40    1.18   0
   3  -5   2    4.75    0.94   0
   1  -6  -1  275.17    2.92   0
   3  -5   3   10.93    0.90   0
  -1  -8   1    7.05    0.78   0
   2  -6   2   53.50    1.36   0
   2  -6   8    4.97    0.45   0
   3  -4   1   -0.63    0.84   0
   4  -3   4   17.86    1.28   0
   3  -5   4    0.72    0.70   0
   3  -5   7   78.19    1.27   0
   4  -3   7   71.02    1.58   0
   1  -7   3   20.37    0.96   0
   2  -6   3   57.70    1.47   0
   3  -5   5   91.67    1.65   0
   4  -3   5   37.54    1.35   0
   4  -3   6   48.19    1.50   0
   0  -7   0   26.25    1.08   0
   1  -7   4    0.99    0.59   0
   1  -7   6   10.65    0.59   0
   1  -6   0    3.02    0.92   0
   2  -6   4    4.14    0.86   0
   3  -4   2   47.73    1.55   0
   1  -7   5   67.99    1.22   0
  -2  -6  -5   41.87    1.53   0
   0  -6  -4  105.27    2.20   0
   2  -5  -2    0.90    1.15   0
   3  -5   1   -0.07    0.88   0
  -2  -7  -4    5.07    1.18   0
   2  -6   0  144.35    2.10   0
   0  -8   1    1.10    0.56   0
   0  -7  -2   24.71    1.27   0
   1  -7   0   -0.29    0.70   0
  -2  -8  -2    3.34    0.81   0
  -1  -8  -1   21.13    0.99   0
  -1  -7  -3   50.64    1.66   0
   1  -6  -2   30.49    1.34   0
   1  -5  -3  274.90    3.37   0
  -3  -8  -2   28.17    1.39   0
   0  -8   2   67.73    1.19   0
   0  -6  -3   13.17    1.14   0
   2  -6   1    0.35    0.76   0
   2  -5  -1   22.72    1.28   0
   0  -8   3   20.84    0.79   0
  -3  -7  -3   10.79    1.39   0
  -2  -7  -3   50.60    1.57   0
  -1  -8   0   33.83    1.24   0
   0  -8   4   52.07    0.94   0
  -2  -8  -1   21.51    1.12   0
   0  -7  -1    2.75    0.82   0
   1  -6  -1  272.18    3.14   0
  -3  -8  -1   28.21    1.40   0
  -1  -7  -2   30.66    1.44   0
   2  -6   2   49.42    1.32   0
   2  -5   0   15.42    1.28   0
  -1  -8   1    7.94    0.82   0
   0  -6  -2    2.50    1.14   0
   0  -7   0   28.12    1.33   0
   2  -6   3   51.38    1.29   0
  -2  -8   0   43.46    1.39   0
  -2  -7  -2   37.07    1.56   0
   1  -7   4    0.68    0.70   0
   1  -7   6   11.09    0.59   0
  -3  -8   0   12.99    1.25   0
  -3  -7  -2    0.58    1.22   0
  -1  -8   2   24.32    1.13   0
   1  -7   5   66.46    1.20   0
   2  -6   4    3.24    0.82   0
  -1  -7  -1   45.31    1.50   0
   2  -6   5   14.15    0.85   0
   2  -5   1    0.94    1.08   0
  -1  -8   3    1.24    0.80   0
   0  -7   1   33.03    1.40   0
   2  -6   6   -0.06    0.60   0
  -1  -8   6  105.03    1.19   0
   0  -6  -1    6.66    1.04   0
  -3  -8   1    1.28    1.13   0
  -1  -8   4   93.34    1.53   0
  -1  -8   5   60.15    1.19   0
  -2  -7  -1   53.22    1.66   0
  -3  -7  -1  364.55    3.80   0
  -1  -7   0   13.98    1.12   0
   0  -7   2  184.09    2.55   0
   2  -5   2    0.81    0.91   0
  -3  -8   2   13.10    1.12   0
   0  -6   0  202.46    2.96   0
   0  -7   3   14.08    1.06   0
  -3  -8   3   10.40    1.18   0
  -3  -8   6   34.74    0.93   0
  -2  -7   0   87.00    2.06   0
  -1  -7   1    3.97    0.99   0
   2  -5   3    0.96    0.95   0
  -3  -8   4    4.26    0.89   0
  -3  -8   5   51.57    1.33   0
  -3  -7   0   45.09    1.72   0
   0  -7   5   87.14    1.73   0
   0  -7   6    0.77    0.82   0
   0  -7   7    1.85    0.60   0
   0  -6   1    2.15    1.18   0
   2  -5   4  265.77    3.14   0
  -1  -7   2    1.83    0.98   0
   1  -6   9  139.41    1.42   0
  -2  -7   1   52.71    1.83   0
   2  -5   9    0.67    0.64   0
   1  -6   5    5.99    1.13   0
   2  -5   5   17.54    1.34   0
  -3  -7   1   23.21    1.56   0
  -1  -7   3    0.59    1.03   0
   1  -6   8    7.82    0.72   0
   0  -6   2    3.87    1.05   0
   1  -6   6  146.36    2.24   0
   1  -6   7   87.37    1.65   0
   2  -5   6   77.34    1.76   0
   2  -5   8   41.29    1.22   0
  -1  -7   4   41.14    1.74   0
   2  -5   7   38.49    1.28   0
  -1  -7   8  102.79    1.56   0
  -3  -7   2   50.61    1.93   0
  -2  -7   9    0.39    0.46   0
  -1  -7   5    6.79    1.06   0
  -1  -7   7   22.88    1.20   0
  -1  -7   6   57.46    1.64   0
   0  -6   3   26.29    1.45   0
  -4  -7   7    0.49    0.88   0
  -3  -7   3   11.56    1.68   0
   1  -5  11  139.97    1.39   0
  -3  -7   8   74.24    1.44   0
  -2  -7   8   22.42    0.98   0
   0  -6   4   50.45    1.79   0
  -4  -7   5   27.06    1.61   0
  -2  -7   5   27.23    1.73   0
  -2  -7   7    0.52    1.05   0
   1  -5   4   16.90    1.54   0
  -3  -7   4   40.11    1.81   0
  -2  -7   6   26.77    1.45   0
   0  -6   5    2.38    1.14   0
   0  -6   9   37.37    1.19   0
  -3  -7   5    0.73    1.40   0
  -3  -7   7   15.17    1.09   0
   0  -6   6   67.70    2.08   0
   0  -6   8   -0.18    1.03   0
  -3  -7   6  111.91    2.26   0
  -1  -6   3   26.88    1.59   0
   0  -6   7   31.40    1.46   0
   1  -5   5  113.61    2.54   0
   1  -5  10   -0.04    0.76   0
   2  -4  10    0.09    0.82   0
  -1  -6  10    0.46    0.74   0
   1  -5   6   41.36    1.85   0
   2  -4   6   11.81    1.30   0
  -4  -6   9    0.51    0.78   0
  -1  -6   4    0.05    1.19   0
   1  -5   9   54.98    1.52   0
   2  -4   7   88.18    2.19   0
   2  -4   9   11.77    1.18   0
   1  -5   7   36.37    1.59   0
   1  -5   8    7.93    1.09   0
   2  -4   8   25.31    1.50   0
  -3  -6  10    8.11    0.76   0
  -1  -6   5   43.04    2.08   0
  -1  -6   9  143.38    2.34   0
  -2  -6  10    8.81    0.79   0
  -1  -6   6  193.78    3.33   0
  -1  -6   7   64.25    2.19   0
  -1  -6   8    0.55    1.01   0
   1  -4  12  161.51    1.74   0
  -1  -5  12   26.11    0.79   0
  -4  -6   8   -0.13    1.01   0
  -2  -6   9   32.19    1.47   0
  -3  -6   9   57.73    1.53   0
  -2  -5  12    0.19    0.46   0
  -4  -6   7   66.11    2.04   0
  -3  -6   4   10.66    1.69   0
  -2  -6   8    2.57    1.32   0
   0  -5  10   -0.42    0.90   0
  -4  -6   6  235.18    3.44   0
  -3  -6   8    2.96    1.31   0
  -2  -6   6  253.06    3.91   0
  -2  -6   7   70.12    2.23   0
   1  -4  11  107.97    1.91   0
  -3  -6   5   71.96    2.45   0
   0  -5   6  163.16    3.06   0
   0  -5   9    4.36    1.15   0
   2  -3  11    0.93    0.93   0
  -4  -5  10    8.04    0.81   0
  -3  -6   6   44.94    2.07   0
  -3  -6   7    1.21    1.28   0
  -1  -5  11  239.17    2.60   0
   0  -5   7  130.71    2.78   0
   0  -5   8   20.22    1.49   0
  -3  -5  11  141.41    1.78   0
   1  -4  10   19.61    1.41   0
  -1  -4  13   18.66    0.76   0
   1  -3  13   63.47    1.21   0
   2  -3  10   76.55    1.94   0
  -2  -5  11   23.49    1.06   0
  -1  -5  10    7.64    1.26   0
   1  -4   7   58.36    2.03   0
   1  -4   8    9.02    1.55   0
   1  -4   9  272.99    3.49   0
   2  -3   9   72.37    2.11   0
  -4  -5   9   20.23    1.16   0
  -3  -5  10    1.72    1.08   0
  -1  -5   6    7.99    1.47   0
  -1  -5   9  114.61    2.55   0
  -3  -4  12   12.22    0.76   0
  -2  -5  10    7.28    1.10   0
  -1  -5   7    4.34    1.44   0
  -1  -5   8    6.62    1.40   0
   1  -3  12   60.60    1.58   0
   1  -2  14  116.69    1.39   0
  -4  -5   8  162.41    2.89   0
  -2  -5   9   21.89    1.73   0
  -4  -5   7   27.05    1.98   0
  -3  -5   9  175.95    2.91   0
  -2  -5   7  122.13    3.18   0
  -2  -5   8   20.29    1.75   0
  -2  -4  12   29.14    1.09   0
   0  -4  10    1.42    1.14   0
  -3  -5   8   13.67    1.57   0
   0  -4   9    1.50    1.52   0
   1  -3  11   -0.63    1.15   0
  -4  -4  10   16.33    1.15   0
  -3  -5   6    2.94    1.67   0
  -3  -5   7   26.23    1.90   0
   0  -4   8  292.69    4.04   0
  -3  -4  11    0.17    0.99   0
  -1  -4  11   10.30    1.14   0
   1  -3  10    1.12    1.13   0
  -2  -4  11   71.89    1.84   0
  -2  -3  13   36.84    1.00   0
  -1  -3  13  154.23    1.99   0
   1  -3   9   11.09    1.63   0
   1  -2  13    9.64    0.99   0
  -4  -3  11   55.36    1.25   0
  -1  -4  10   42.18    1.82   0
  -4  -4   9   64.60    2.03   0
  -3  -4  10    4.38    1.34   0
  -3  -3  12   55.38    1.37   0
  -1  -4   9   98.28    2.65   0
  -1  -2  14   46.80    1.02   0
  -2  -4  10    9.32    1.33   0
  -1  -4   8   75.26    2.44   0
   1  -1  14   13.57    0.86   0
  -4  -4   8  287.86    3.97   0
   1  -2  12  186.03    2.71   0
  -3  -4   9    9.39    1.72   0
  -2  -4   9   39.01    2.19   0
  -1  -3  12   51.67    1.60   0
  -2  -3  12    1.24    0.85   0
  -4  -3  10   15.67    1.29   0
  -2  -4   8  560.58    5.86   0
  -2  -1  14    3.88    0.53   0
  -3  -4   8   90.02    2.66   0
   1  -2  11  173.02    2.91   0
  -4  -2  11  159.33    1.95   0
  -3  -4   7   24.56    2.01   0
  -3  -3  11   97.94    2.05   0
  -2  -2  13    4.51    0.73   0
  -1  -3  11   47.68    1.82   0
  -1  -2  13    5.83    0.86   0
  -2  -3  11   34.20    1.59   0
  -1  -1  14   46.19    1.08   0
   1  -2  10    2.63    1.50   0
   1  -1  13    0.77    0.83   0
  -4  -3   9   13.06    1.62   0
  -3  -2  12    0.48    0.74   0
  -1  -3  10   57.30    2.29   0
  -3  -3  10   36.99    1.90   0
   1   0  14  200.54    2.23   0
  -2  -3  10   34.75    1.83   0
  -1  -3   9   73.98    2.40   0
  -4  -3   8    9.61    1.55   0
  -4  -1  11   42.97    1.17   0
  -2  -2  12   35.89    1.44   0
  -1  -2  12   78.53    1.99   0
   1  -1  12    1.26    1.20   0
  -4  -2  10    6.68    1.06   0
  -3  -3   9   28.85    2.07   0
  -2  -1  13   15.41    1.01   0
  -3  -2  11    3.70    1.23   0
  -2  -3   9   57.96    2.27   0
  -3  -1  12    3.68    0.92   0
  -1  -1  13   25.18    1.17   0
  -3  -3   8   59.85    2.39   0
  -1  -2  11   90.65    2.50   0
  -2  -2  11  241.37    3.55   0
   1  -1  11    5.47    1.22   0
   1   0  13    5.20    0.95   0
   1   1  14    1.68    0.84   0
  -4  -2   9  297.86    3.82   0
  -1   1  14   22.40    0.79   0
  -4  -1  10   29.34    1.44   0
  -3  -2  10   56.98    2.03   0
  -2   0  13  107.32    1.69   0
  -1  -2  10   31.06    1.79   0
  -3   0  12    8.76    0.79   0
  -2  -1  12   47.19    1.57   0
  -1  -1  12   17.12    1.46   0
  -2  -2  10   35.66    1.88   0
  -3  -1  11    0.90    1.01   0
  -2   1  13   18.22    0.87   0
  -1   0  13   15.93    1.07   0
   1   0  12   14.91    1.25   0
   1   2  14    2.24    0.79   0
  -3  -2   9    2.46    1.42   0
  -4   0  10    2.71    0.97   0
  -2  -2   9  269.09    4.21   0
   1   3  14    7.51    0.68   0
  -4  -1   9    8.76    1.54   0
   1   1  13   76.00    1.79   0
  -2  -1  11   89.98    2.29   0
  -1  -1  11    0.50    1.18   0
  -3  -1  10   19.29    1.72   0
  -2   0  12  155.01    2.43   0
   1   0  11   24.95    1.71   0
  -3   0  11    5.29    1.01   0
  -1   1  13   22.26    1.09   0
  -1   0  12   25.94    1.42   0
  -4  -1   8   19.24    1.95   0
  -1  -1  10    4.89    1.61   0
  -4   0   9    6.02    1.37   0
  -3   1  11   27.60    1.28   0
  -2  -1  10  134.99    2.92   0
  -1   2  13    8.88    0.80   0
  -1   3  13   38.91    0.92   0
   1   1  12    4.49    1.32   0
   1   2  13   33.18    1.44   0
  -3   2  11    3.94    0.67   0
  -2   1  12   59.18    1.56   0
  -2   3  12   74.93    1.11   0
  -1  -6   3   25.92    1.56   0
   0  -6   4   46.33    1.72   0
   0  -6   9   35.12    1.22   0
   2  -5  10    8.87    0.63   0
  -2  -6   4  283.93    4.05   0
  -1  -6   4   -0.06    1.44   0
  -1  -6   9  133.36    2.12   0
   0  -5  12   19.53    0.65   0
   0  -6   6   66.40    2.08   0
   0  -6   8    0.55    0.82   0
   2  -5   6   75.63    1.79   0
  -2  -6   6  245.01    3.70   0
  -1  -6   5   41.95    2.05   0
  -1  -6   8    1.42    1.14   0
   0  -6   7   30.34    1.42   0
   2  -5   9    0.76    0.74   0
  -1  -6   6  203.20    3.43   0
  -1  -6   7   58.62    2.06   0
   2  -5   7   41.10    1.44   0
   2  -5   8   41.29    1.34   0
  -3  -5   7   22.03    1.82   0
  -2  -5  10    6.28    1.02   0
   1  -5  11  151.65    1.72   0
  -3  -5   6    2.00    1.47   0
  -1  -5  11  229.29    2.34   0
   1  -5   4   17.87    1.36   0
   3  -4  10    5.06    0.68   0
   0  -5  11    0.91    0.65   0
   0  -4  13    2.40    0.51   0
   1  -4  13    1.91    0.46   0
  -2  -5   9   20.63    1.52   0
   1  -5   5  112.34    2.53   0
   1  -5  10    1.18    0.73   0
   3  -4   9  103.78    1.65   0
   2  -4  12    1.85    0.57   0
   3  -4   8    0.95    0.77   0
  -2  -5   8   17.98    1.73   0
  -1  -4  12  102.93    1.57   0
   1  -5   6   39.93    1.89   0
   1  -5   9   57.78    1.74   0
   0  -5  10   -0.46    0.84   0
   1  -5   7   35.84    1.82   0
  -2  -5   6   82.39    2.57   0
  -2  -5   7  119.13    2.79   0
  -2  -4  10   10.46    1.33   0
  -1  -5   9  112.54    2.43   0
   0  -5   9    4.54    1.31   0
  -1  -5   8    5.60    1.57   0
  -1  -5   6    7.06    1.51   0
  -1  -5   7    4.72    1.40   0
   0  -5   7  133.58    2.87   0
   0  -5   8   22.74    1.54   0
   1  -4  12  165.81    1.98   0
  -1  -4  11   10.66    1.21   0
  -2  -4   9   33.52    1.88   0
   2  -4   6   14.14    1.59   0
   3  -3  12  106.31    1.47   0
   0  -3  13   10.35    0.84   0
   0  -2  14   20.88    0.71   0
   1  -4  11  114.72    2.15   0
   2  -4   7   95.08    2.39   0
   2  -4   9   13.58    1.20   0
   2  -3  13    0.14    0.60   0
   3  -2  14   74.10    0.97   0
  -1  -3  12   48.05    1.42   0
   0  -4  11   52.70    1.61   0
   2  -4   8   22.82    1.45   0
  -1  -4  10   38.44    1.66   0
   1  -4  10   23.80    1.56   0
   1  -3  13   61.42    1.28   0
   3  -3  11   -0.24    0.71   0
   4  -2  12    0.52    0.59   0
  -1  -4   9  101.16    2.67   0
   0  -4  10    0.72    1.31   0
   1  -4   9  273.55    3.71   0
   3  -3  10   62.60    1.72   0
   1  -4   8   11.77    1.46   0
   2  -3  12   14.62    0.96   0
   2  -2  14    0.36    0.56   0
  -1  -3  11   43.21    1.73   0
   0  -4   9    1.40    1.23   0
   0  -3  12    4.47    1.07   0
   3  -3   8  110.88    2.26   0
   3  -3   9   49.99    1.62   0
   4  -2  11    7.24    0.87   0
   0  -4   8  301.27    4.17   0
   1  -3  12   62.52    1.70   0
   3  -2  13   35.62    1.05   0
   0  -2  13   12.64    1.01   0
   2  -3  11    1.33    0.93   0
   4  -2  10   75.09    1.61   0
  -1  -3  10   55.24    2.09   0
   2  -3  10   87.21    2.28   0
   1  -3  11    0.92    0.99   0
   4  -1  13    0.42    0.60   0
  -1  -3   9   78.66    2.49   0
   3  -1  14   22.03    0.84   0
   5   0  13    0.67    0.49   0
   1  -1  14   11.88    0.83   0
   2  -3   8  264.05    3.64   0
   1  -3  10    0.16    1.13   0
   3   0  15    3.29    0.44   0
   0  -2  12   12.34    1.11   0
   2  -1  14   14.01    0.87   0
   0  -3   9  134.70    2.86   0
   0  -1  13    5.71    0.82   0
   1  -3   9   11.31    1.39   0
   2  -2  12    2.58    1.06   0
   1  -2  12  200.34    2.88   0
   4  -1  12   12.36    0.85   0
   4   0  14    0.96    0.56   0
  -1  -2  10   29.42    1.86   0
   3  -2  10   22.78    1.38   0
   4   1  15    5.23    0.48   0
   5   0  12    5.35    0.71   0
   5   1  14  115.25    1.20   0
   3  -1  13   20.08    0.96   0
   0  -2  11  102.17    2.31   0
   1   0  14  193.20    2.05   0
   2  -2  11    5.80    1.28   0
   2   1  15   39.45    0.85   0
   3  -2   9    0.94    1.12   0
   4  -1  11   38.48    1.44   0
   1  -1  13    1.38    0.96   0
   1  -2  11  177.15    2.94   0
   2  -1  13   12.90    0.96   0
   3   1  15   45.61    0.93   0
   5   0  11    1.80    0.84   0
   0  -1  12   90.31    1.94   0
   2  -2  10   59.00    2.08   0
   3   0  14  101.13    1.55   0
   4  -1  10    5.70    1.21   0
   0  -2  10    0.60    1.23   0
   3  -1  12  101.78    1.99   0
   1  -2  10    5.60    1.47   0
   1   1  14    1.34    0.67   0
   4  -1   9   40.83    1.58   0
   4   2  15   55.20    0.89   0
   5   1  13   12.85    0.71   0
   2  -1  12   57.19    1.81   0
   4   1  14  107.07    1.54   0
   3  -1  11   34.34    1.49   0
   0  -1  11  180.53    2.83   0
   1   0  13    5.35    0.91   0
   3   0  13   16.43    1.10   0
   6   2  12  103.05    1.35   0
   4   3  15    1.27    0.36   0
   2   0  13   11.70    0.97   0
   2   1  14  189.80    2.12   0
   5   1  12   28.41    1.12   0
   2  -1  11  175.94    2.87   0
   6   3  13   27.78    0.73   0
   4   0  11   25.51    1.42   0
   4   1  13   29.09    1.16   0
   6   2  11    0.15    0.68   0
   1   0  12   15.14    1.34   0
   1   1  13   73.45    1.57   0
   2   2  14   17.38    0.89   0
   3   0  12    1.27    0.89   0
   4   2  14   47.88    1.16   0
   5   3  14   11.67    0.63   0
   0   0  11   11.14    1.42   0
   2   3  14  294.11    2.11   0
   5   1  11   31.82    1.30   0
   2   0  12   79.31    1.90   0
   3   2  14    3.53    0.75   0
   4   0  10  288.34    3.33   0
   1   2  13   28.64    1.12   0
   3   1  13   84.36    1.79   0
   5   4  14   14.52    0.59   0
   6   4  13    1.81    0.46   0
   3   0  11    5.58    1.03   0
   4   1  12  103.20    1.93   0
   5   1  10   39.47    1.37   0
   6   3  12    9.59    0.65   0
   1   0  11   25.74    1.55   0
   3   4  14   62.60    1.02   0
   4   3  14   62.70    1.17   0
   1   1  12    2.42    1.10   0
   2   0  11    2.80    1.02   0
   5   2  12    1.30    0.68   0
   4   2  13   53.12    1.33   0
   4   4  14  223.95    1.85   0
   2   2  13   38.96    1.34   0
   3   1  12   37.52    1.51   0
   5   3  13   49.76    1.15   0
   3   2  13    3.46    0.89   0
   6   3  11   11.62    0.88   0
   1   2  12   73.50    1.73   0
   2   3  13   37.95    1.20   0
   2   4  13   87.20    1.31   0
   5   2  11    3.33    0.96   0
   6   4  12   56.52    1.13   0
   1   1  11   11.25    1.32   0
   4   1  10   79.12    1.88   0
   4   2  12  171.58    2.38   0
   4   3  13    2.36    0.68   0
   5   4  13    0.16    0.53   0
   3   1  11   43.70    1.52   0
   3   5  13   50.88    0.97   0
   6   3  10  142.78    2.00   0
   2   1  11   13.20    1.14   0
   5   5  13   13.89    0.58   0
   2   2  12   36.43    1.34   0
   3   2  12   30.93    1.26   0
   3   4  13    7.74    0.82   0
   5   2  10   40.88    1.36   0
   6   5  12   67.70    1.07   0
   4   4  13   49.71    1.18   0
   4   5  13   26.96    0.84   0
   2   5  12    3.20    0.60   0
   4   2  11    1.46    1.00   0
   6   4  11   20.16    0.87   0
   1   2  11   37.57    1.54   0
   2   3  12    8.55    0.90   0
   3   6  12   15.64    0.63   0
   4   3  12   -0.33    0.71   0
   5   2   9   32.58    1.32   0
   5   4  12    4.84    0.70   0
   2   4  12  160.64    2.07   0
   3   2  11   10.42    1.03   0
   3   3  12   32.09    1.23   0
   1   3  11    0.75    0.85   0
   5   5  12  155.86    1.84   0
   5   6  12   32.48    0.78   0
   6   4  10    2.33    0.83   0
   6   5  11   11.79    0.72   0
   4   4  12  208.81    2.51   0
   7   6   9    4.80    0.58   0
   3   5  12  245.05    2.34   0
   5   3  10    0.96    0.97   0
   4   3  11    0.35    0.78   0
   4   5  12   11.88    0.87   0
   5   4  11   18.22    1.01   0
   2   3  11   38.15    1.38   0
   5   7  11    4.16    0.42   0
   6   4   9   13.18    1.05   0
   2   5  11   65.51    1.42   0
   3   3  11    1.05    0.82   0
   6   5  10    7.77    0.85   0
   2   4  11    0.78    0.93   0
   5   3   9  400.84    3.59   0
   5   5  11    7.94    0.87   0
   7   7   8   21.96    0.69   0
   1   3  10   84.59    1.94   0
   3   6  11    5.15    0.73   0
   4   4  11   40.55    1.45   0
   5   6  11   43.36    1.08   0
   4   3  10   53.09    1.55   0
   6   4   8   -0.53    0.95   0
   6   6  10   12.19    0.75   0
   3   4  11    0.94    0.82   0
   4   6  11    0.43    0.68   0
   3   7  10   17.79    0.67   0
   4   5  11   60.07    1.44   0
   2   3  10    9.06    1.22   0
   3   3  10   70.62    1.85   0
   6   5   9   76.39    1.55   0
   5   7  10   13.09    0.73   0
   5   5  10   53.05    1.42   0
   5   8   9   13.30    0.55   0
   4   4  10   14.64    1.10   0
   4   7  10   13.01    0.70   0
   5   4   9   58.83    1.58   0
   6   6   9   10.86    0.80   0
   2   4  10    6.45    0.96   0
   2   5  10    2.19    0.80   0
   3   4  10   24.73    1.24   0
   3   6  10   53.87    1.40   0
   6   5   8   10.41    0.90   0
   3   8   8    9.95    0.55   0
   4   5  10    5.22    0.86   0
   4   6  10  103.69    1.79   0
   3   7   9   14.60    0.87   0
   5   4   8  589.11    4.35   0
   2   6   9   84.16    1.66   0
   4   4   9   11.88    1.05   0
   5   7   9    1.37    0.59   0
   6   5   7   34.70    1.34   0
   6   6   8    9.37    0.86   0
   5   6   9    2.22    0.69   0
   5   8   8   10.35    0.63   0
   4   7   9    3.51    0.66   0
   4   8   8   14.96    0.69   0
   2   5   9    6.51    1.08   0
   4   5   9   52.04    1.52   0
   3   5   9   62.87    1.72   0
   4   6   9   95.64    1.74   0
   6   6   7    1.24    0.72   0
   6   7   7   83.58    1.53   0
   2   8   6    0.77    0.56   0
   3   8   7    0.54    0.46   0
   5   6   8   92.18    1.76   0
   6   8   6  112.20    1.44   0
   3   7   8    6.13    0.72   0
   5   8   7    6.01    0.54   0
   4   7   8  162.88    2.02   0
   2   6   5   45.72    2.21   0
   2   7   2   39.20    2.37   0
   3   8   0   11.94    1.41   0
   4   8  -3   22.41    1.31   0
   3   7   5    0.68    1.22   0
   6   9   1    9.64    0.76   0
   6   9   2    2.74    0.70   0
   2   7  -1   55.49    2.48   0
   2   7   0   97.41    3.17   0
   2   7   1   57.92    2.50   0
   4   8   4   82.49    2.02   0
   3   7  -4   35.50    1.84   0
   4   8  -2  138.58    2.64   0
   5   8  -3   13.07    1.05   0
   5   8   5  153.15    2.32   0
   6   8  -3    1.12    0.61   0
   3   7   4   16.99    1.61   0
   2   6  -4  261.91    4.13   0
   4   8  -1   99.24    2.39   0
   4   8   2   24.03    1.60   0
   3   7  -3   10.10    1.55   0
   4   8   0    2.77    1.29   0
   4   8   1    5.14    1.37   0
   5   8   4    2.06    1.21   0
   3   7  -2   47.46    2.52   0
   4   7  -4   11.74    1.49   0
   5   8  -2    0.73    0.96   0
   6   8   5   25.58    1.22   0
   3   7   2    0.11    1.57   0
   4   7   5  167.10    3.07   0
   3   7  -1   23.96    2.06   0
   3   7   1  373.11    5.35   0
   5   8  -1    5.00    1.41   0
   6   8  -2   66.74    1.47   0
   7   8   5    5.07    0.78   0
   3   7   0   38.44    2.29   0
   5   7   6    0.02    1.28   0
   5   8   0   10.59    1.34   0
   5   8   1   37.38    1.96   0
   5   8   2    7.06    1.34   0
   6   8   4   60.93    1.81   0
   4   7  -3   23.45    1.95   0
   4   7   4    8.90    1.84   0
   5   7  -4    2.74    0.99   0
   3   6  -4    9.72    2.10   0
   7   8   4   10.33    1.01   0
   6   8   3   46.83    1.87   0
   4   7  -2    7.68    1.96   0
   6   8   0    0.69    1.03   0
   6   8   2   22.07    1.61   0
   7   8   0   60.24    1.51   0
   5   7   5   99.92    2.59   0
   6   8   1    0.57    1.12   0
   7   7  -3    6.85    0.78   0
   7   8   3    0.55    0.86   0
   3   6  -3   20.50    2.51   0
   4   7  -1    7.29    2.12   0
   4   7   2    7.92    2.11   0
   5   7  -3    1.09    1.51   0
   6   7   6   13.37    1.34   0
   7   8   1   73.20    1.67   0
   7   8   2   16.17    1.10   0
   4   7   0   60.34    2.87   0
   4   7   1   33.67    2.55   0
   6   7  -3    2.62    1.20   0
   7   7   6    9.10    1.02   0
   5   7   4   25.30    2.12   0
   4   6  -4  467.48    5.30   0
   5   7  -2   61.52    2.51   0
   6   7   5   61.07    2.17   0
   8   7  -1    0.85    0.61   0
   8   7   5    0.58    0.77   0
   7   7  -2   17.99    1.24   0
   5   7  -1   35.51    2.18   0
   6   7  -2   19.78    1.70   0
   5   7   0   16.92    1.97   0
   5   7   1  786.47    7.63   0
   5   7   2   20.26    2.00   0
   7   7   5   72.97    1.87   0
   4   6  -3   85.99    2.92   0
   5   6  -4   35.59    2.13   0
   6   7   4    6.17    1.52   0
   8   7   0    3.28    0.90   0
   8   7   4    8.35    1.05   0
   6   6  -4  217.91    3.06   0
   6   7   3   80.07    2.63   0
   7   7   4   62.46    2.15   0
   8   7   1    3.69    1.02   0
   8   7   3   34.33    1.42   0
   4   6  -2    1.22    1.95   0
   6   7   0    2.38    1.54   0
   6   7   2    2.90    1.85   0
   8   7   2    8.59    1.02   0
   5   6   5   15.18    1.85   0
   6   6   6  100.46    2.59   0
   6   7   1    0.64    1.53   0
   7   7   0    2.57    1.22   0
   7   7   3   71.88    2.37   0
   8   6  -2   14.05    0.93   0
   8   6   6  108.05    1.75   0
   5   6  -3  125.20    3.11   0
   7   6  -3  128.47    2.26   0
   7   7   1  498.26    5.00   0
   9   6   2    6.14    0.74   0
   9   6   3    4.80    0.74   0
   6   6  -3   11.34    1.77   0
   7   6   6   -0.27    1.06   0
   5   6   4   58.86    2.59   0
   5   6  -2   14.69    1.95   0
   6   6   5    9.63    1.92   0
   7   6  -2    2.71    1.41   0
   8   6   5   39.79    1.45   0
   6   6  -2   16.28    2.04   0
   5   6   0   46.25    2.85   0
   5   6   2  270.51    4.74   0
   7   6   5   35.88    1.81   0
   5   6   1  231.23    4.48   0
   6   6   4  125.11    3.17   0
   8   6   0    0.83    0.99   0
   6   5  -4   22.90    1.83   0
   8   6   1    3.12    1.26   0
   7   6   4   -0.39    1.40   0
   8   5  -2    3.29    0.98   0
   8   6   2    2.24    1.10   0
   8   6   3   73.75    2.01   0
   9   5   1   14.49    0.88   0
   9   5   4    0.79    0.65   0
   6   6   0    9.73    1.83   0
   6   6   2    2.88    2.03   0
   7   6   0    1.11    1.62   0
   8   5   6    0.15    1.00   0
   9   5   3   16.31    0.97   0
   6   6   1    6.24    1.80   0
   7   5  -3    2.04    1.34   0
   7   6   1   15.89    1.94   0
   7   6   3   10.31    1.63   0
   8   4  -3    3.41    0.78   0
   9   5   2    2.00    0.68   0
   5   5  -3   66.15    2.88   0
   7   6   2   79.04    2.55   0
   7   5   6  208.64    3.20   0
   6   5  -3    1.67    1.52   0
   8   5   5   30.53    1.45   0
   6   5   5  362.28    4.75   0
   7   5  -2  145.88    2.97   0
   9   4   4    1.42    0.74   0
   7   5   5   39.22    2.10   0
   8   3  -3   27.29    1.03   0
   8   5   0   14.78    1.45   0
   9   4   1    3.74    0.66   0
   6   5  -2    2.76    1.63   0
   9   4   2   10.27    0.90   0
   9   4   3    6.78    0.86   0
   8   4  -2    1.33    0.83   0
   8   4   6   12.12    1.18   0
   8   5   1   50.27    1.79   0
   8   5   3   19.26    1.63   0
   6   5   4    2.98    1.69   0
   8   5   2   14.90    1.37   0
   7   5   4    6.02    1.52   0
   9   3   1   -0.45    0.63   0
   9   3   4   10.57    0.78   0
   6   5   0   24.09    2.28   0
   7   4  -3   11.64    1.33   0
   7   5   0   27.32    1.87   0
   7   5   3   39.93    2.34   0
   6   5   1   18.74    1.93   0
   6   5   2    4.76    1.70   0
   7   5   2   -0.78    1.42   0
   9   3   2   -0.25    0.68   0
   9   3   3   29.43    1.02   0
   7   3  -4  129.01    2.21   0
   7   4   6    1.98    1.43   0
   8   4   5   10.26    1.36   0
   6   4  -3   75.61    2.40   0
   8   3  -2    2.14    0.81   0
   8   4   0   47.66    1.82   0
   7   4  -2   10.15    1.41   0
   8   3   6    8.87    1.09   0
   8   4   4   14.48    1.38   0
   7   4   5   91.40    2.61   0
   8   4   1   90.97    2.22   0
   8   4   3  154.61    2.92   0
   8   4   2    2.17    1.16   0
   6   4  -2    8.85    1.69   0
   7   2  -4    0.26    0.97   0
   8   2  -2   45.76    1.28   0
   6   3  -4    2.67    1.64   0
   7   3  -3    1.32    1.12   0
   7   4   4   27.93    2.08   0
   7   4   0   15.20    1.89   0
   8   2   6   37.53    1.28   0
   8   3   5   20.15    1.26   0
   7   4   1   -0.35    1.71   0
   7   4   3   13.63    1.72   0
   7   3   6   57.82    1.88   0
   7   4   2   26.51    1.88   0
   8   3   0    4.74    1.09   0
   8   3   4    2.48    1.35   0
   8   3   1    0.38    1.27   0
   7   3  -2   25.49    1.63   0
   8   3   2    4.89    1.37   0
   8   3   3   12.21    1.34   0
   6   3  -3   26.26    1.80   0
   8   2   5    5.38    1.15   0
   7   2  -3    0.61    1.07   0
   7   3   5   34.12    2.02   0
   8   1   5    3.63    0.92   0
   8   2   0   97.20    2.04   0
   8   2   4    3.60    1.06   0
   6   3  -2    9.41    1.68   0
   7   3   0   44.30    2.27   0
   7   3   4   38.04    2.03   0
   8   0   4   14.16    0.83   0
   8   1   0  109.23    1.95   0
   8   2   1   89.55    2.08   0
   8   2   3   -0.22    1.23   0
   7   1  -3    4.62    1.17   0
   7   2   6   20.38    1.43   0
   8   2   2    0.36    1.00   0
   7   2  -2    1.72    1.21   0
   7   3   1   -0.67    1.40   0
   7   3   2    1.01    1.43   0
   8   0   1    2.71    0.65   0
   8   1   4    0.76    0.84   0
   7   0  -3   18.12    1.01   0
   8   0   2   11.59    0.79   0
   8   1   1   17.50    1.11   0
   8   1   3    0.08    1.06   0
   8   1   2   14.46    1.10   0
   6   2  -3    0.61    1.71   0
   7   2   5  237.81    3.54   0
   6   1  -4    2.49    1.50   0
   7   1   6    5.73    1.35   0
   7  -1  -2   34.34    1.12   0
   7   1  -2    2.31    1.14   0
   7   2   0    6.68    1.51   0
   7   2   4    9.87    1.56   0
   6   2  -2   85.94    2.85   0
   7   0  -2    0.87    1.12   0
   7   0   6    7.15    1.16   0
   7   2   1   14.25    1.91   0
   7   2   2    1.08    1.40   0
   6   0  -4  170.01    2.82   0
   7   1   5    0.72    1.25   0
   6  -1  -4    6.87    1.11   0
   6   1  -3   28.02    2.02   0
   7  -2   2   49.94    1.18   0
   7  -1   5    1.99    0.82   0
   7   1   0   10.53    1.71   0
   7   1   4   22.97    1.91   0
   7   0   5   48.10    1.70   0
   7   1   1  166.68    3.28   0
   7   1   2    2.64    1.66   0
   7   1   3   38.87    2.03   0
   6  -2  -3    0.83    0.90   0
   7  -1   0    6.29    1.00   0
   7  -1   4    2.22    1.10   0
   7   0   0    3.53    1.17   0
   7   0   4    2.18    1.42   0
   6   0  -3    9.94    1.65   0
   6   1  -2   37.92    2.08   0
   6   1   5    6.21    1.85   0
   7  -1   1   91.35    2.01   0
   7  -1   2    0.46    1.16   0
   7  -1   3    9.45    1.14   0
   7   0   1    0.36    1.18   0
   7   0   2   39.88    1.99   0
   7   0   3   93.11    2.41   0
   6  -1  -3   22.81    1.42   0
   6  -2   6    0.48    0.93   0
   5   0  -4    9.29    1.64   0
   6  -2  -2    3.75    1.15   0
   6  -1   6   34.66    1.75   0
   6   0  -2   41.93    2.04   0
   6   1   0  769.84    6.98   0
   6  -3   4    0.38    0.66   0
   6   1   1    7.18    2.01   0
   6  -3   0    4.85    0.79   0
   6  -1  -2   69.99    2.16   0
   6   0   5    2.04    1.68   0
   6  -2   5    1.11    1.14   0
   5  -1  -4   -0.08    1.54   0
   6  -3   1    3.06    0.82   0
   6  -2  -1    1.88    1.29   0
   5  -4  -2  225.40    2.25   0
   5  -4   5   41.66    1.05   0
   5  -2  -4   42.68    1.66   0
   6  -1  -1    1.35    1.57   0
   6  -1   5  178.11    3.04   0
   6   0   0    7.43    1.79   0
   6   0   4   26.69    1.84   0
   6  -2   0   10.95    1.24   0
   6  -2   4    0.15    1.04   0
   6  -1   4   12.93    1.76   0
   6   0   1   44.29    2.15   0
   6   0   2    3.33    1.49   0
   5  -3  -3   48.21    1.53   0
   6  -1   0   13.05    1.54   0
   6  -2   1   17.82    1.39   0
   6  -2   2    1.23    1.11   0
   6  -1   1   13.66    1.56   0
   5  -4  -1    4.40    0.81   0
   5  -1  -3   13.24    1.56   0
   6  -1   2   37.66    1.90   0
   5  -4   4   10.34    0.84   0
   5  -2  -3    0.78    1.24   0
   4  -4  -4    1.14    0.97   0
   5  -4   0   29.14    1.17   0
   5  -3  -2   31.39    1.47   0
   5  -1  -2   30.36    1.81   0
   0  -4 -11   30.21    1.27   0
   2  -5  -9  123.75    1.54   0
   2  -2 -10    0.63    1.01   0
   3  -3  -9   26.61    1.18   0
   3  -2  -9  406.12    4.14   0
   5  -2  -5    5.02    1.02   0
   2  -3 -10   28.59    1.33   0
   0  -2 -10   72.34    2.37   0
   2  -1  -9   85.94    2.45   0
   4  -4  -6    0.49    0.65   0
   4  -3  -7   79.44    1.74   0
   4  -1  -7   31.56    1.69   0
   4   0  -6  159.26    3.10   0
   3  -5  -7    4.19    0.57   0
   3  -4  -8   11.54    0.91   0
   3  -1  -8   36.51    1.86   0
   4  -2  -7   59.53    1.87   0
   2  -2  -9   23.90    1.88   0
   0  -5 -10   38.50    1.41   0
   0  -3 -10   65.44    2.26   0
   2  -4  -9    0.68    0.94   0
   3  -2  -8   98.31    2.47   0
   2  -3  -9    1.89    1.39   0
   3  -3  -8   27.59    1.45   0
   4  -1  -6   15.82    1.58   0
   0  -4 -10   -0.07    1.19   0
   4  -4  -5   12.28    1.03   0
   4  -3  -6   27.77    1.38   0
   0  -6  -9   15.25    1.07   0
   2  -5  -8    1.89    0.77   0
   4  -2  -6   45.91    1.83   0
   1  -5  -9    1.20    0.96   0
   1  -6  -8    0.35    0.67   0
   3  -4  -7    3.16    0.96   0
   2  -2  -8   56.46    2.09   0
   3  -2  -7  243.13    3.78   0
   4  -1  -5  159.64    3.04   0
  -1  -7  -8   27.23    1.05   0
  -1  -6  -9    8.57    0.99   0
   0  -3  -9    6.50    1.76   0
   1  -4  -9   86.88    2.25   0
   3  -3  -7    7.93    1.46   0
   2  -4  -8    8.64    1.16   0
   2  -3  -8   22.66    1.75   0
   4  -3  -5  209.34    2.95   0
   0  -5  -9  152.73    2.59   0
   2  -6  -6   22.54    0.98   0
   4  -4  -4    1.35    0.98   0
   4  -2  -5    1.98    1.23   0
  -1  -5  -9   12.24    1.42   0
  -1  -4  -9   49.88    2.02   0
   0  -4  -9   60.67    2.07   0
   0  -7  -7    9.25    0.83   0
   2  -5  -7  151.10    2.34   0
   3  -4  -6    1.28    1.18   0
   0  -6  -8  115.90    2.12   0
   1  -5  -8   64.71    1.82   0
   1  -6  -7   59.14    1.56   0
   1  -3  -8  298.48    3.99   0
   1  -4  -8    5.26    1.44   0
   4  -4  -3    0.34    1.01   0
   4  -3  -4   64.62    1.89   0
   4  -2  -4   17.93    1.66   0
   2  -4  -7   22.76    1.43   0
   2  -3  -7  239.90    3.59   0
  -1  -6  -8   16.52    1.33   0
   2  -6  -5   65.78    1.48   0
  -1  -7  -7   57.01    1.46   0
   0  -5  -8   11.78    1.26   0
   1  -7  -5  174.57    1.91   0
   3  -6  -2   24.02    0.86   0
   0  -4  -8   21.33    1.54   0
   2  -5  -6    3.26    0.97   0
  -1  -5  -8   62.53    1.98   0
   1  -5  -7    0.39    1.20   0
   4  -4  -2    0.84    1.04   0
   4  -3  -3    5.97    1.15   0
   4  -2  -3    6.93    1.56   0
  -1  -8  -5   61.82    1.22   0
   0  -6  -7  134.09    2.34   0
   1  -6  -6   10.58    1.01   0
   1  -4  -7   -0.09    1.10   0
   2  -4  -6   18.12    1.38   0
   3  -6  -1   21.30    0.88   0
   2  -6  -4   17.91    1.00   0
   1  -7  -4   10.52    0.89   0
   2  -5  -5    5.13    1.21   0
   3  -5  -3   45.28    1.45   0
   3  -4  -4  129.58    2.51   0
   4  -4  -1    0.42    1.06   0
   4  -3  -2    6.66    1.37   0
  -2  -8  -5    0.08    0.79   0
  -1  -6  -7   15.91    1.22   0
   0  -5  -7   59.51    1.94   0
  -1  -7  -6    1.38    0.87   0
   0  -8  -3   69.29    1.24   0
   1  -5  -6  106.31    2.44   0
   3  -6   0   10.92    0.79   0
   3  -3  -4    6.09    1.21   0
  -1  -5  -7    1.15    1.34   0
   1  -6  -5    7.18    1.00   0
   2  -4  -5  271.77    3.60   0
  -1  -8  -4   48.27    1.25   0
   1  -4  -6   33.42    1.64   0
   2  -6  -3    5.21    0.87   0
   3  -6   1    1.24    0.67   0
   3  -5  -2  181.11    2.54   0
   1  -7  -3  103.11    1.78   0
   3  -4  -3    7.40    1.21   0
   2  -5  -4   43.11    1.63   0
   3  -6   2    1.22    0.61   0
   0  -8  -2   45.74    1.14   0
   2  -7   1    0.80    0.58   0
  -1  -6  -6   11.15    1.21   0
   1  -5  -5   71.00    2.16   0
  -2  -8  -4   58.19    1.39   0
  -1  -7  -5  140.96    2.30   0
   0  -7  -4   38.62    1.35   0
   1  -6  -4    5.06    1.01   0
   2  -7   2   73.85    1.11   0
   2  -6  -2    3.74    1.03   0
   3  -5  -1  209.19    2.72   0
   2  -4  -4    2.11    1.12   0
   3  -4  -2  384.33    4.01   0
  -1  -8  -3  139.74    1.93   0
   1  -7  -2   39.64    1.24   0
   0  -8  -1    0.82    0.72   0
   2  -5  -3    1.41    1.04   0
   3  -5   0   34.03    1.50   0
  -1  -6  -5   60.57    1.98   0
   0  -7  -3   14.00    1.05   0
   1  -7  -1    0.19    0.87   0
   1  -6  -3    5.40    1.05   0
   1  -5  -4   27.06    1.50   0
   3  -4  -1    2.53    1.30   0
  -2  -8  -3   13.19    0.98   0
  -1  -7  -4   57.07    1.67   0
   0  -8   0  129.82    1.73   0
   0  -6  -4  104.10    2.28   0
   2  -5  -2    0.39    1.05   0
   3  -5   1    0.02    1.04   0
  -2  -7  -4    3.90    1.24   0
   0  -8   1    1.71    0.74   0
   1  -7   0    0.26    0.74   0
   3  -5   2    4.15    1.07   0
   3  -4   0   22.97    1.52   0
   0  -7  -2   21.05    1.18   0
   1  -6  -2   32.83    1.45   0
   1  -5  -3  278.35    3.58   0
  -2  -8  -2    2.99    1.02   0
  -1  -7  -3   51.39    1.62   0
   2  -6   1    0.68    1.03   0
  -1  -6  -4   81.39    2.05   0
   0  -8   2   68.19    1.26   0
   1  -7   1    1.33    0.88   0
   3  -5   3   10.73    1.08   0
   0  -8   3   22.00    0.86   0
   0  -6  -3   15.22    1.25   0
   0  -8   4   51.62    0.95   0
   3  -5   4    0.98    0.77   0
   3  -4   1   -0.05    1.03   0
  -2  -7  -3   49.54    1.72   0
   0  -7  -1    1.99    0.90   0
   1  -6  -1  277.99    3.34   0
   2  -6   2   52.05    1.46   0
  -2  -8  -1   22.19    1.28   0
   1  -7   2    9.38    0.86   0
   2  -5   0   14.98    1.40   0
   2  -6   3   54.37    1.52   0
   1  -7   6   10.81    0.62   0
   3  -4   2   43.30    1.55   0
  -3  -8  -1   27.56    1.40   0
  -1  -8   1    7.52    0.87   0
  -1  -6  -3  113.60    2.30   0
   0  -7   0   30.74    1.44   0
   0  -6  -2    0.88    1.00   0
   2  -6   4    4.06    0.91   0
   2  -6   6   -0.13    0.65   0
   1  -7   5   64.06    1.19   0
   1  -6   0    3.74    0.98   0
   2  -6   5   14.63    0.93   0
  -2  -8   0   44.25    1.53   0
   2  -5   1    1.18    0.96   0
  -2  -7  -2   35.55    1.59   0
  -1  -8   2   21.97    1.06   0
  -3  -8   0   13.00    1.25   0
  -1  -8   3    0.74    0.83   0
  -1  -8   6  109.45    1.27   0
   0  -7   1   30.84    1.32   0
   0  -6  -1    7.96    1.28   0
   1  -6   1    5.72    1.02   0
  -2  -8   1   23.24    1.32   0
  -1  -8   4   96.36    1.62   0
   2  -5   2    0.91    0.96   0
  -1  -8   5   57.64    1.16   0
   0  -7   2  178.30    2.57   0
  -2  -7  -1   51.44    1.79   0
  -1  -7   0   13.17    1.16   0
   2  -5   3    2.31    1.19   0
  -3  -8   1    1.17    1.14   0
   0  -7   3   12.82    1.06   0
   0  -6   0  194.51    2.89   0
   2  -5   4  252.86    3.12   0
  -3  -8   2   14.94    1.31   0
  -2  -8   6   35.90    1.01   0
  -1  -7   1    3.58    1.00   0
  -2  -8   4  127.95    2.02   0
  -2  -8   5   27.25    1.12   0
   0  -7   5   87.24    1.73   0
   0  -7   6    0.77    0.82   0
   2  -5   5   16.41    1.32   0
  -2  -7   0   84.54    2.04   0
   0  -6   1    4.08    1.24   0
   1  -6   8    8.15    0.79   0
  -4  -8   3   20.32    1.24   0
  -3  -8   3   10.68    1.23   0
   1  -6   5    6.29    1.15   0
   2  -5   6   76.41    1.70   0
   2  -5   7   38.34    1.23   0
  -4  -8   5   17.66    0.92   0
  -3  -8   6   36.56    1.06   0
  -1  -7   2    2.53    1.01   0
   1  -6   6  144.90    2.28   0
   1  -6   7   83.94    1.58   0
  -3  -8   4    4.66    0.91   0
  -3  -8   5   50.61    1.40   0
  -3  -7   0   42.64    1.82   0
  -2  -7   1   49.62    1.92   0
  -1  -7   3    0.06    0.99   0
   0  -6   2    4.83    1.10   0
  -1  -7   8  103.92    1.58   0
   0  -6  10    6.61    0.58   0
  -1  -7   4   41.18    1.62   0
  -3  -7   1   25.69    1.76   0
  -1  -7   5    6.50    1.24   0
  -1  -7   7   23.07    1.19   0
   0  -6   3   25.67    1.48   0
  -2  -7   9    0.02    0.57   0
  -1  -7   6   54.57    1.61   0
   1  -5  10   -0.10    0.67   0
   0  -6   4   53.01    1.84   0
   0  -6   9   34.90    1.11   0
   1  -5   4   16.47    1.38   0
  -3  -7   2   49.98    2.13   0
   2  -4   6   12.23    1.54   0
  -2  -7   8   20.86    1.10   0
   0  -6   5    2.32    1.13   0
  -2  -7   4   48.50    1.91   0
   0  -6   6   62.32    1.92   0
   1  -5   5  105.15    2.37   0
  -4  -7   8   28.97    0.95   0
  -2  -7   5   26.21    1.54   0
  -2  -7   7    0.31    1.08   0
   1  -5   6   40.40    1.87   0
   1  -5   8    8.02    1.27   0
  -3  -7   3   10.09    1.47   0
  -2  -7   6   30.25    1.49   0
   1  -5   7   34.41    1.56   0
  -4  -7   3   23.56    1.71   0
  -1  -6   3   27.13    1.65   0
  -1  -6  10    1.16    0.63   0
  -3  -7   4   39.39    1.89   0
  -4  -7   4   12.92    1.76   0
  -4  -7   7    0.16    0.84   0
  -3  -7   5    1.98    1.50   0
   0  -5  11    0.94    0.61   0
  -4  -7   5   30.83    1.82   0
  -4  -7   6   56.11    1.85   0
  -1  -6   4    0.54    1.30   0
  -1  -6   9  144.49    2.33   0
  -1  -5  12   24.97    0.73   0
  -1  -6   5   42.81    1.97   0
  -2  -6  10    7.01    0.78   0
  -1  -6   6  195.73    3.35   0
  -1  -6   7   66.23    2.22   0
   0  -5  10   -0.14    0.98   0
  -5  -6   8    5.67    0.82   0
  -3  -6  10    7.70    0.72   0
   1  -4  10   20.70    1.36   0
  -2  -5  12    0.16    0.46   0
   0  -5   9    4.77    1.09   0
  -2  -6   9   34.67    1.41   0
  -4  -6   9    0.64    0.85   0
  -1  -4  13   16.51    0.67   0
   0  -4  12   37.37    1.13   0
   1  -4   9  254.65    3.25   0
  -5  -6   7    4.44    1.09   0
  -3  -6   3   21.97    1.87   0
  -2  -6   5   60.09    2.28   0
  -2  -6   8    2.58    1.14   0
   1  -4   7   56.44    2.00   0
   1  -4   8    7.92    1.29   0
  -3  -6   9   56.36    1.58   0
  -2  -6   6  253.79    3.91   0
  -2  -6   7   71.10    2.24   0
  -3  -6   4   11.62    1.96   0
  -4  -6   8   -0.67    1.13   0
  -3  -6   8    2.54    1.33   0
  -1  -5  10    5.66    1.19   0
  -4  -6   4  478.59    5.35   0
  -3  -6   5   70.90    2.45   0
  -2  -5  11   24.71    1.16   0
   0  -4  11   46.21    1.45   0
  -2   0  13  116.98    1.92   0
  -4   0   9    4.44    1.52   0
  -3  -1  11    0.61    1.12   0
   0   0  14   59.61    1.36   0
  -3  -2   9    4.78    1.90   0
  -2  -1  12   46.20    1.70   0
  -2   1  13   17.44    0.94   0
  -1   1  14   23.62    0.93   0
   0  -2  10    1.46    1.49   0
  -4  -1   8   20.72    1.89   0
  -2  -2  10   30.14    1.93   0
  -3   0  11    4.58    1.28   0
  -3  -2   8   -0.39    1.68   0
  -3   1  11   26.07    1.32   0
  -1  -1  12   19.09    1.61   0
   0  -1  12   97.25    2.42   0
  -2  -2   9  273.57    4.45   0
  -1   0  13   14.54    1.22   0
  -2  -1  11   92.98    2.60   0
   1   0  13    5.58    1.19   0
  -2   0  12  149.87    2.53   0
   1   1  14    1.30    0.86   0
  -3   2  10    6.02    1.06   0
   0   0  13  104.57    2.12   0
  -3   0  10   23.94    1.63   0
  -2   1  12   59.47    1.64   0
  -2   2  12   13.14    0.89   0
  -1  -1  11    0.43    1.31   0
  -1   1  13   23.61    1.27   0
   0  -1  11  180.57    3.21   0
   0   3  14  310.98    2.15   0
  -3   1  10  119.76    2.43   0
  -2  -1  10  127.39    3.00   0
  -2   0  11   76.51    2.36   0
  -1   0  12   27.45    1.52   0
  -1   2  13    8.60    0.93   0
   2   2  14   16.84    0.98   0
   1   0  12   15.01    1.34   0
  -3   0   9   21.87    1.81   0
  -2   3  11    5.30    0.90   0
  -1  -1  10    6.02    1.49   0
   0   0  12  118.80    2.66   0
   1   2  14    1.20    0.70   0
  -3   2   9  384.77    4.00   0
   0   1  13    1.04    0.93   0
  -3   1   9  242.78    3.76   0
   1   1  13   75.67    1.85   0
  -3   0   8   47.19    2.55   0
  -2   2  11    2.53    1.17   0
  -2   0  10    9.31    1.51   0
  -1   0  11   20.44    1.63   0
  -1   1  12   15.26    1.28   0
   0   4  13   25.46    0.80   0
   2   3  14  320.72    2.63   0
   0   2  13    6.53    1.08   0
   1   0  11   26.09    1.67   0
   2   4  14   51.81    1.05   0
  -3   1   8   33.64    2.05   0
  -1   2  12   63.42    1.74   0
   0   3  13    5.22    0.79   0
  -2   0   9   -0.60    1.48   0
  -2   3  10   27.21    1.45   0
   0   1  12  310.22    3.79   0
   2   2  13   36.14    1.37   0
  -1   0  10  198.24    3.50   0
   1   1  12    3.15    1.17   0
  -2   2  10    2.77    1.21   0
  -1   1  11    4.07    1.29   0
  -1   4  11   52.63    1.40   0
   1   3  13    0.05    0.99   0
   1   4  13    2.82    0.82   0
  -2   1   9   91.02    2.80   0
  -1   2  11   21.65    1.63   0
   0   2  12    9.90    1.18   0
   0   1  11   22.66    1.58   0
   0   4  12   24.86    1.08   0
   2   3  13   36.30    1.33   0
  -2   3   9    1.30    1.18   0
   0   3  12   79.51    1.86   0
   1   1  11   11.22    1.63   0
   2   5  13   19.99    0.80   0
  -2   2   9   23.45    1.70   0
  -1   1  10   80.91    2.39   0
   2   2  12   38.01    1.58   0
   3   4  13    6.89    0.92   0
  -1   4  10   85.38    1.98   0
  -1   5   9    1.94    0.80   0
   1   5  12   90.92    1.55   0
  -1   2  10    0.59    1.24   0
   0   2  11    5.41    1.21   0
   1   3  12   27.32    1.51   0
   2   6  12    9.57    0.64   0
   3   3  12   28.41    1.47   0
  -2   2   8   56.19    2.23   0
  -2   3   8   19.76    1.63   0
   1   4  12  195.42    2.67   0
   1   6  11   18.22    0.78   0
   0   3  11   57.18    1.98   0
   0   4  11   31.60    1.35   0
   2   3  12    7.71    1.30   0
   2   2  11    5.57    1.23   0
   4   5  12    9.55    0.87   0
   4   6  12    1.57    0.60   0
  -1   2   9 1068.15    7.45   0
  -1   4   9   89.53    2.28   0
   0   6   9   14.66    0.99   0
   2   5  12    3.28    0.80   0
   3   4  12   55.77    1.70   0
  -2   3   7  225.43    3.73   0
  -1   5   8   60.05    1.79   0
   0   2  10   70.29    2.15   0
  -1   3   9   80.38    2.30   0
   1   5  11    3.60    1.00   0
   3   5  12  237.03    2.57   0
   3   7  11   15.77    0.72   0
   1   3  11   -0.07    1.06   0
   3   3  11    0.27    1.31   0
   0   3  10   61.02    1.99   0
   0   4  10    1.08    1.26   0
   1   4  11   66.78    1.85   0
   4   7  11   21.87    0.76   0
   1   6  10   -0.05    0.74   0
   2   3  11   38.08    1.61   0
   2   6  11   32.69    1.10   0
   2   7  10    0.55    0.54   0
  -1   4   8    6.05    1.27   0
  -1   3   8  288.35    4.01   0
  -1   5   7    0.52    1.10   0
   0   5   9  150.16    2.60   0
   0   6   8  110.07    1.94   0
   2   5  11   73.39    1.87   0
   3   4  11    0.66    1.02   0
   3   6  11    5.09    0.82   0
   3   8   9    0.82    0.51   0
   4   5  11   56.35    1.58   0
   4   6  11    0.48    0.79   0
   1   3  10   87.43    2.22   0
   1   5  10  214.32    2.92   0
   1   7   8   28.89    1.11   0
   0   3   9    5.69    1.27   0
   0   4   9   56.22    1.94   0
   1   4  10   31.65    1.70   0
   3   5  11    3.56    0.94   0
   2   3  10   10.98    1.31   0
   3   7  10   18.18    0.89   0
   5   7  10   11.29    0.74   0
  -1   4   7    0.63    1.26   0
   1   6   9    9.90    1.05   0
   2   6  10  151.41    2.29   0
   2   7   9    1.53    0.73   0
   4   8   9   26.27    0.79   0
   0   5   8   12.58    1.28   0
   0   6   7  129.50    2.27   0
   2   5  10    0.78    0.96   0
   2   8   7   35.67    1.03   0
   1   5   9   15.08    1.43   0
   3   4  10   22.42    1.39   0
   3   6  10   57.97    1.68   0
   1   4   9   50.54    1.95   0
   1   7   7   57.04    1.46   0
   3   8   8    9.83    0.76   0
   4   5  10    4.57    1.18   0
   4   6  10  100.91    1.92   0
   3   5  10  228.59    3.08   0
   3   7   9   13.78    1.08   0
   0   6   6   21.92    1.55   0
   2   6   9   89.33    1.99   0
   2   7   8   45.64    1.48   0
   5   7   9    1.47    0.77   0
   0   5   7   60.75    1.95   0
   2   4   9   80.43    2.10   0
   2   5   9    7.75    1.33   0
   2   8   6    0.68    0.79   0
   4   8   8   14.87    0.75   0
   5   8   8    9.87    0.70   0
   1   5   8   67.40    2.10   0
   5   6   9    1.34    0.76   0
   1   7   6    1.03    0.89   0
   3   6   9   19.72    1.24   0
   3   8   7    0.66    0.66   0
   4   5   9   56.21    1.83   0
   4   6   9   97.68    2.05   0
   6   8   7    1.36    0.55   0
   0   6   5   97.89    2.35   0
   0   5   6    7.27    1.28   0
   2   6   8   93.68    2.14   0
   2   7   7   18.27    1.29   0
   3   7   8    7.61    0.96   0
   3   9   4   30.27    0.89   0
   2   8   5    1.00    0.75   0
   4   8   7   12.36    0.90   0
   4   9   5    6.58    0.63   0
   5   7   8    3.02    0.80   0
   1   5   7    0.95    1.08   0
   1   7   5  142.26    2.39   0
   2   5   8    8.93    1.18   0
   3   6   8   73.37    2.05   0
   3   8   6   61.33    1.51   0
   1   6   6   12.63    1.48   0
   5   9   5   11.11    0.60   0
   3   9   3   45.28    1.02   0
   4   5   8    1.60    1.26   0
   4   6   8    2.33    1.18   0
   6   8   6  101.86    1.44   0
   2   6   7  188.15    2.95   0
   2   7   6  112.79    2.25   0
   3   7   7   64.57    1.77   0
   2   8   4   61.42    1.53   0
   4   9   4    0.27    0.62   0
   1   7   4   52.10    1.70   0
   4   8   6   40.78    1.33   0
   5   7   7   20.21    1.25   0
   3   9   2   17.13    0.87   0
   3   8   5  192.86    2.47   0
   5   9   4  109.94    1.43   0
   1   6   5   56.27    1.86   0
   3   6   7    1.41    1.03   0
   5   6   7   -0.32    1.05   0
   6   7   6    9.47    1.01   0
   2   6   6    1.92    1.28   0
   2   8   3   12.73    1.07   0
   3   7   6    6.39    1.25   0
   4   9   3   84.14    1.45   0
   6   8   5   23.66    0.97   0
   6   9   3   13.88    0.66   0
   1   7   3   50.04    1.87   0
   3   9   1   59.76    1.25   0
   4   6   7   42.37    1.58   0
   4   8   5    1.38    0.92   0
   3   8   4   31.25    1.39   0
   3   9   0    4.03    0.72   0
   5   9   3   87.95    1.38   0
   4   7   6   91.78    2.08   0
   5   7   6    0.91    0.89   0
   1   6   4   77.13    2.13   0
   2   8   2    2.96    0.93   0
   3   9  -1    2.90    0.65   0
   4   9   2   11.26    0.77   0
   1   7   2   33.64    1.80   0
   3   6   6   90.86    2.20   0
   6   7   5   52.61    1.50   0
   2   6   5   44.35    1.73   0
   3   7   5    0.42    1.00   0
   5   9   2    6.08    0.76   0
   3   8   3  202.46    2.80   0
   4   6   6    9.49    1.18   0
   4   8   4   81.93    1.78   0
   4   9   1   30.31    1.11   0
   2   8   1   21.43    1.26   0
   5   8   4    1.42    0.95   0
   4   7   5  161.14    2.69   0
   5   7   5   92.60    2.09   0
   1   6   3  113.02    2.49   0
   1   7   1   43.58    1.93   0
   4   9   0  128.96    1.81   0
   5   9   1   90.44    1.47   0
   2   8   0   43.67    1.66   0
   6   8   3   42.13    1.29   0
   3   6   5   10.32    1.28   0
   3   7   4   18.41    1.35   0
   3   8   2   27.97    1.52   0
   4   8   3    8.06    1.14   0
   6   7   4    6.43    1.09   0
   5   6   5   10.44    1.39   0
   5   9   0   16.99    0.84   0
   1   7   0   14.12    1.68   0
   4   6   5    4.12    1.20   0
   5   8   3   61.79    1.56   0
   2   8  -1   21.67    1.27   0
   4   7   4   10.80    1.39   0
   5   9  -2    1.50    0.58   0
   5   9  -1    0.51    0.58   0
   2   7   2   37.89    1.73   0
   5   7   4   22.05    1.30   0
   6   8   2   19.45    0.99   0
   2   8  -2  130.77    2.28   0
   3   7   3   11.60    1.47   0
   4   8   2   22.46    1.26   0
   1   7  -1    2.87    1.59   0
   2   8  -3   42.35    1.48   0
   5   8   2    6.69    1.09   0
   6   7   3   71.78    1.80   0
   5   6   4   54.11    1.94   0
   6   8   1    0.34    0.93   0
   2   7   1   56.52    2.01   0
   4   7   3   93.45    2.22   0
   4   8   1    6.26    1.25   0
   5   7   3   32.74    1.47   0
   3   7   2   -0.21    1.10   0
   5   8   1   39.89    1.48   0
   6   7   2    1.20    0.93   0
   6   8   0    1.01    0.81   0
   4   8   0    2.07    1.03   0
   2   7   0   91.27    2.44   0
   3   8  -2   15.39    1.47   0
   5   8   0   11.02    1.26   0
   4   7   2    8.20    1.21   0
   5   6   3  225.19    3.29   0
   3   7   1  363.91    4.28   0
   3   8  -5   55.44    1.48   0
   3   8  -3   11.55    1.20   0
   4   8  -1  112.90    2.45   0
   6   7   1    1.39    1.19   0
   3   8  -4    3.76    0.97   0
   5   8  -1    6.20    1.20   0
   2   7  -1   48.56    2.02   0
   3   6  -7    0.96    1.40   0
   5   6  -8    7.12    0.99   0
   6   6  -7   21.68    0.92   0
   2   5  -9   25.55    2.02   0
   3   6  -6   40.67    2.25   0
   3   6  -5   69.25    2.92   0
   3   6  -4   11.82    1.92   0
   4   6  -8    0.20    1.03   0
   1   4 -10   40.80    2.06   0
   4   6  -2    1.86    1.99   0
   2   4 -11   68.60    1.98   0
   4   5 -10    7.64    0.85   0
   4   6  -7   69.20    2.21   0
   5   6  -7    6.00    1.26   0
   6   6  -6   99.34    1.86   0
   4   6  -6  268.85    4.24   0
   4   6  -3   81.91    2.71   0
   5   6  -2   13.40    1.98   0
   1   4  -9  100.98    3.06   0
   2   5  -7  117.31    3.57   0
   4   6  -5   24.67    1.96   0
   6   6  -5    6.47    1.11   0
   6   6  -4  236.30    3.30   0
   6   6  -3    8.88    1.35   0
   2   3 -12    0.11    1.01   0
   3   5  -9  177.95    3.29   0
   5   6  -3  128.82    3.18   0
   1   4  -8   79.04    3.31   0
   3   4 -11    0.95    1.04   0
   5   5  -9   56.75    1.49   0
   5   6  -5   34.99    1.94   0
   5   6  -4   34.20    1.99   0
   7   5  -5   11.94    0.97   0
   2   4 -10    9.65    1.52   0
   4   5  -9   19.26    1.34   0
   3   5  -8   13.64    1.70   0
   3   5  -7   24.81    2.08   0
   5   4 -10    8.10    0.75   0
   5   5  -8    0.65    1.21   0
   1   3 -10   53.62    2.74   0
   2   4  -9   37.38    2.51   0
   3   5  -6    3.58    2.13   0
   4   5  -8  173.81    3.24   0
   2   3 -11   33.82    1.93   0
   4   4 -10   14.76    1.20   0
   6   5  -6   37.00    1.74   0
   2   4  -8  566.83    6.69   0
   4   5  -7   29.42    2.00   0
   5   5  -7   55.10    2.07   0
   7   4  -6   53.46    1.30   0
   4   5  -6   21.90    2.28   0
   6   5  -5    7.88    1.60   0
   1   3  -9   77.42    3.10   0
   4   5  -5  148.35    3.82   0
   6   4  -8   48.32    1.38   0
   6   5  -4   29.20    2.03   0
   6   5  -3    1.17    1.46   0
   3   2 -12    0.65    0.97   0
   3   3 -11   95.37    2.17   0
   5   4  -9   63.90    1.75   0
   5   5  -3   69.85    2.94   0
   6   3  -9   10.32    0.80   0
   7   4  -5    6.73    1.08   0
   4   4  -9   69.26    2.37   0
   5   5  -5   37.95    2.23   0
   5   5  -4  236.96    4.19   0
   2   3 -10   33.73    2.36   0
   5   3 -10    1.06    0.90   0
   3   4  -8   89.79    3.00   0
   5   4  -8   25.03    1.60   0
   7   3  -6    9.51    0.97   0
   3   3 -10   39.08    2.00   0
   3   4  -7   24.36    2.25   0
   4   3 -10   14.66    1.53   0
   4   4  -8  308.52    4.59   0
   6   2  -9   84.25    1.37   0
   2   2 -11  232.79    3.79   0
   2   3  -9   56.02    2.64   0
   6   4  -6   59.97    2.23   0
   2   1 -12   42.67    1.82   0
   3   1 -12    3.18    1.04   0
   5   4  -7    3.78    1.76   0
   6   3  -8   41.23    1.41   0
   3   2 -11    4.07    1.44   0
   4   4  -7  287.04    4.73   0
   5   3  -9    0.36    1.27   0
   7   3  -5   14.51    1.23   0
   5   2 -10   34.31    1.23   0
   6   4  -5    1.08    1.44   0
   7   2  -6   56.85    1.28   0
   4   4  -6  150.22    3.74   0
   6   4  -4   13.24    1.75   0
   6   4  -3   82.36    2.95   0
   4   3  -9   13.11    1.60   0
   7   3  -4  128.31    2.32   0
   2   2 -10   36.28    2.52   0
   3   0 -12    8.21    1.01   0
   5   4  -5    4.29    1.87   0
   5   3  -8   34.68    2.02   0
   5   4  -4   13.58    2.09   0
   6   2  -8    6.00    1.07   0
   3   3  -8   57.37    2.68   0
   4   2 -10    6.31    1.48   0
   5   1 -10   18.92    0.97   0
   7   2  -5    0.84    1.02   0
   3   2 -10   64.48    2.58   0
   4   3  -8   14.22    2.12   0
   5   0 -10   22.23    0.91   0
   3   1 -11    0.03    1.42   0
   5   2  -9    8.83    1.22   0
   6   3  -6    3.14    1.33   0
   6   1  -8    3.63    0.91   0
   7   1  -5   28.99    1.09   0
   7   2  -4   -0.18    1.18   0
   4   3  -7  119.63    3.35   0
   6   3  -5   14.25    1.70   0
   4   2  -9  316.86    4.54   0
   6   3  -4    2.83    1.95   0
   4   1 -10   31.15    1.78   0
   5   3  -6   57.31    2.55   0
   5   1  -9  156.50    2.59   0
   5   2  -8   89.58    2.48   0
   6   3  -3   27.99    2.12   0
   2   1 -10  131.10    3.27   0
   3   0 -11    4.38    1.19   0
   5   3  -5    4.00    2.19   0
   6   2  -6    2.28    1.55   0
   2   0 -11   72.61    2.32   0
   3   1 -10   17.25    1.77   0
   3   2  -8   -0.56    2.17   0
   4   2  -8   87.91    3.02   0
   5  -1  -9  226.82    2.23   0
   5   0  -9    2.81    1.04   0
   3  -2 -11    4.36    0.89   0
   3  -1 -11   25.53    1.45   0
   4   0 -10    2.10    1.31   0
   5   2  -7   13.91    1.98   0
   6   2  -5   10.05    1.59   0
   4   1  -9   11.03    1.57   0
   5   1  -8   41.88    1.85   0
   6   1  -6   80.82    2.37   0
   2  -1 -11    0.12    1.28   0
   4   2  -7   91.77    2.97   0
   5   2  -6   16.47    1.90   0
   6   2  -4   60.75    2.41   0
   2  -3 -11    3.61    0.90   0
   3   0 -10   19.66    1.70   0
   6  -1  -6    0.47    0.87   0
   6   2  -3    1.30    2.01   0
   2   0 -10    8.61    1.73   0
   5   0  -8   -0.44    1.28   0
   2  -2 -11    1.78    1.07   0
   5   1  -7  126.50    3.13   0
   5   2  -5   58.67    2.83   0
   6   1  -5    7.86    1.72   0
   4   0  -9    3.88    1.29   0
   4   1  -8   20.34    1.88   0
   5  -1  -8   23.51    1.23   0
   3  -3 -10    1.12    0.71   0
   3  -1 -10  129.94    2.82   0
   3  -2 -10    6.25    1.32   0
   4  -2  -9   22.22    1.21   0
   4  -1  -9   15.83    1.37   0
   6  -1  -5   10.69    1.22   0
   6   0  -5   20.48    1.49   0
   6   1  -4    1.63    1.46   0
   2  -1 -10   93.31    2.85   0
   5   0  -7   35.44    2.01   0
   5   1  -6  316.76    4.68   0
   6  -2  -4   32.12    1.12   0
   2  -4 -10    4.47    0.89   0
   4   1  -7   89.38    2.88   0
   5  -2  -7   51.57    1.56   0
   6   1  -3   24.90    2.17   0
   4   0  -8   32.89    1.99   0
   5  -3  -6   32.54    1.06   0
   5  -1  -7   34.58    1.62   0
   6   0  -4  178.10    3.14   0
   4  -3  -8    6.57    1.01   0
   6  -1  -4    8.52    1.38   0
   2  -3 -10   28.02    1.63   0
   2  -2 -10    2.13    1.34   0
   5   0  -6    0.76    1.72   0
   6  -2  -3    1.11    0.97   0
   4  -1  -8    9.57    1.48   0
   6   0  -3   10.86    1.84   0
   4  -2  -8   28.83    1.54   0
   4   0  -7   45.52    2.47   0
   2  -1  -9   86.12    2.70   0
   5  -2  -6    0.92    1.02   0
   5  -1  -6   19.39    1.75   0
   6  -2  -2    2.26    1.03   0
   6  -1  -3   22.37    1.50   0
   3  -5  -7    2.79    0.74   0
   6  -1  -2   65.98    2.05   0
   3  -1  -8   34.98    2.08   0
   4  -3  -7   84.44    2.09   0
   4  -1  -7   29.87    1.91   0
   2  -4  -9    0.82    1.03   0
   2  -2  -9   20.97    1.79   0
   4  -4  -6    1.17    0.87   0
   4   0  -6  168.01    3.56   0
   4  -2  -7   56.37    2.06   0
   5   0  -4    9.44    1.70   0
   1  -5  -9    2.21    1.06   0
   2  -3  -9    1.63    1.34   0
   3  -2  -8  100.24    2.88   0
   5  -4  -2  198.01    2.01   0
   1  -6  -8   -0.18    0.76   0
   2  -5  -8    1.57    0.98   0
   3  -3  -8   25.57    1.60   0
   3  -1  -7   17.52    2.05   0
   4  -1  -6   16.43    1.74   0
   5  -4  -1    5.25    0.82   0
   5  -1  -4    1.29    1.50   0
   1  -4  -9   84.14    2.39   0
   1  -3  -9   76.33    2.45   0
   4  -3  -6   27.05    1.57   0
   5  -2  -4   45.84    1.94   0
   3  -5  -6   16.53    1.09   0
   3  -4  -7    3.89    1.27   0
   4  -4  -5   12.71    1.23   0
   4  -2  -6   45.46    2.08   0
   5  -3  -3   61.69    1.93   0
   2  -2  -8   59.61    2.32   0
   2  -4  -8    7.65    1.31   0
   3  -2  -7  240.67    3.94   0
   5  -1  -3   15.51    1.78   0
   2  -3  -8   20.96    1.74   0
   3  -3  -7    7.12    1.44   0
   4  -1  -5  165.96    3.45   0
   5  -2  -3    1.53    1.37   0
   5  -3  -2   33.35    1.72   0
   1  -5  -8   67.19    2.05   0
   4  -3  -5  219.67    3.46   0
   4  -2  -5    2.19    1.66   0
   5  -1  -2   39.73    2.34   0
   4  -5  -2    1.12    0.86   0
   4  -4  -4    1.18    1.02   0
   5  -2  -2   54.87    2.30   0
   1  -6  -7   57.71    1.61   0
   1  -3  -8  277.00    4.14   0
   3  -4  -6    1.44    1.37   0
   5  -3  -1    0.07    1.32   0
   1  -4  -8    5.78    1.69   0
   3  -6  -3    2.39    0.66   0
   3  -5  -5    0.50    0.87   0
   3  -2  -6   55.49    2.45   0
   5  -1  -1   25.41    2.24   0
   3  -3  -6   55.71    2.35   0
   4  -5  -1    9.44    1.00   0
   4  -3  -4   67.67    2.23   0
   4  -2  -4   18.65    1.97   0
   5  -3   0   26.93    1.48   0
   5  -2  -1    1.55    1.38   0
   1  -7  -5  161.14    1.90   0
   2  -6  -5   67.13    1.57   0
   2  -5  -6    2.05    1.12   0
   3  -6  -2   25.03    1.08   0
   3  -4  -5  193.93    3.34   0
   4  -5   0   61.51    1.49   0
   1  -5  -7    1.44    1.47   0
   3  -5  -4   29.37    1.41   0
   0  -7  -6   26.02    1.11   0
   2  -7  -2    1.58    0.67   0
   3  -3  -5   45.63    2.24   0
   4  -5   1    9.42    0.96   0
   4  -4  -2    2.66    1.36   0
   0  -6  -7  127.14    2.32   0
   1  -6  -6    9.99    1.11   0
   1  -4  -7    0.48    1.35   0
   2  -4  -6   17.77    1.60   0
   2  -6  -4   20.68    1.30   0
   3  -4  -4  133.54    2.94   0
   4  -4  -1    1.56    1.33   0
   4  -3  -2    6.62    1.66   0
   2  -7  -1   12.39    0.84   0
   2  -5  -5    4.31    1.21   0
   3  -6   0   14.55    0.99   0
   0  -5  -7   59.46    2.02   0
   3  -3  -4    6.88    1.39   0
  -1  -7  -6    1.58    1.00   0
   0  -8  -3   68.38    1.28   0
   1  -5  -6  107.40    2.65   0
   4  -4   0   -0.95    1.31   0
   0  -7  -5   27.23    1.35   0
   2  -7   0   17.02    0.90   0
   3  -6   1    1.30    0.70   0
   3  -6   3   -0.74    0.62   0
   4  -3  -1    0.19    1.27   0
   0  -6  -6   23.01    1.63   0
   2  -6  -3    5.51    0.97   0
   2  -4  -5  269.60    3.86   0
   3  -6   2    0.61    0.76   0
   3  -5  -2  179.87    2.83   0
   3  -4  -3    9.82    1.60   0
   1  -4  -6   31.17    1.80   0
   4  -4   1   17.46    1.34   0
  -1  -8  -4   47.87    1.26   0
   1  -7  -3   97.48    1.79   0
   2  -5  -4   42.02    1.77   0
   4  -4   2   51.14    1.81   0
   4  -3   0    1.99    1.54   0
   2  -7   2   73.36    1.23   0
   0  -5  -6    8.06    1.64   0
   2  -6  -2    4.57    1.00   0
   3  -4  -2  393.38    4.60   0
   4  -3   1   47.52    2.13   0
   1  -6  -4    3.06    1.10   0
   2  -4  -4    3.49    1.32   0
  -1  -7  -5  140.77    2.45   0
   0  -7  -4   39.12    1.45   0
   1  -7  -2   38.80    1.35   0
   3  -5   0   37.43    1.75   0
   2  -5  -3    0.20    1.17   0
   2  -4  -6   18.99    1.27   0
   2  -6  -4   21.17    1.04   0
   2  -3  -6  114.66    2.35   0
   3  -3  -5   41.02    1.55   0
   4  -5  -1    8.25    0.68   0
  -1  -7  -5  148.96    2.25   0
  -1  -6  -6   16.83    1.35   0
   1  -5  -6  103.00    2.11   0
   0  -8  -2   44.04    0.99   0
   1  -6  -5    7.79    1.02   0
   2  -5  -5    3.19    0.88   0
   4  -3  -3    6.99    1.11   0
   1  -4  -6   33.02    1.43   0
   2  -7  -1   13.26    0.64   0
   0  -7  -4   41.37    1.30   0
   1  -7  -3   95.26    1.49   0
   4  -4  -2    1.43    0.73   0
   2  -4  -5  262.33    3.15   0
   4  -5   0   59.98    1.11   0
  -1  -8  -2    8.36    0.84   0
   0  -8  -1    0.45    0.61   0
   2  -6  -3    6.17    0.74   0
   3  -3  -4    5.11    0.96   0
  -1  -7  -4   54.02    1.56   0
  -1  -6  -5   57.95    1.71   0
   1  -5  -5   71.22    1.78   0
   2  -5  -4   44.27    1.52   0
   1  -6  -4    4.58    0.86   0
   2  -7   0   16.77    0.63   0
   1  -7  -2   39.35    1.14   0
   4  -3  -2    7.29    0.95   0
   0  -7  -3   14.02    1.03   0
   3  -4  -3   10.13    1.02   0
   4  -5   1    9.27    0.61   0
   4  -4  -1    1.16    0.72   0
  -1  -8  -1   22.62    1.00   0
   0  -8   0  132.76    1.55   0
   2  -7   1    0.95    0.52   0
   2  -6  -2    3.82    0.71   0
   2  -4  -4    2.93    0.90   0
  -1  -7  -3   49.43    1.52   0
   1  -6  -3    6.78    0.87   0
   1  -5  -4   28.51    1.29   0
   2  -5  -3    1.54    0.82   0
   4  -5   2    0.01    0.58   0
  -1  -6  -4   79.99    1.80   0
   0  -8   1    1.26    0.52   0
   1  -7  -1   -0.04    0.59   0
   2  -7   2   79.24    1.13   0
   4  -4   0    0.23    0.83   0
   4  -3  -1    0.29    0.98   0
  -1  -8   0   35.09    1.13   0
   0  -7  -2   23.94    1.16   0
   0  -8   2   64.75    1.11   0
   2  -6  -1   17.49    1.04   0
   3  -4  -2  383.43    3.55   0
   4  -5   3    5.43    0.60   0
   2  -7   3    0.26    0.38   0
   0  -8   3   18.72    0.69   0
   0  -6  -3   16.26    1.24   0
   1  -7   0    0.51    0.73   0
   2  -7   4   39.51    0.75   0
  -1  -8   1    7.65    0.84   0
  -1  -7  -2   30.58    1.23   0
   1  -6  -2   31.83    1.24   0
   2  -5  -2    1.50    0.82   0
   4  -5   4   15.99    0.68   0
   1  -5  -3  270.62    3.10   0
   4  -5   5    0.25    0.44   0
   4  -4   1   16.65    0.93   0
   4  -3   0    2.80    1.04   0
  -1  -6  -3  113.60    2.07   0
   0  -7  -1    3.24    0.78   0
   2  -6   0  152.84    2.14   0
  -1  -8   2   21.39    0.98   0
   3  -4  -1    2.76    0.90   0
   1  -7   1    2.01    0.65   0
  -1  -8   3    0.89    0.68   0
  -1  -7  -1   44.93    1.52   0
   4  -4   2   53.30    1.40   0
  -1  -8   4   81.77    1.24   0
   0  -6  -2    2.16    0.89   0
   1  -6  -1  275.45    3.00   0
   2  -5  -1   22.84    1.16   0
   0  -7   0   27.93    1.15   0
   1  -7   2    9.45    0.87   0
   2  -6   1   -0.02    0.66   0
   4  -3   1   47.75    1.51   0
   3  -4   0   19.96    1.12   0
   1  -7   3   19.16    0.96   0
   4  -4   3   23.88    1.03   0
  -1  -7   0   13.66    1.06   0
   0  -7   1   31.14    1.22   0
   1  -6   0    2.57    0.82   0
   2  -6   2   52.75    1.34   0
   1  -7   4    0.83    0.69   0
   2  -5   0   13.63    1.02   0
   4  -4   4  181.29    2.18   0
   4  -3   2   45.86    1.39   0
   1  -7   5   66.63    1.19   0
   1  -7   6   11.32    0.60   0
   2  -6   3   54.52    1.41   0
   3  -4   1    1.26    0.98   0
  -1  -7   1    3.71    1.09   0
   1  -6   1    6.83    0.92   0
   4  -4   5  196.57    2.19   0
   2  -6   4    3.84    0.70   0
   2  -5   1    0.65    0.80   0
   4  -4   6    2.31    0.76   0
   4  -4   8    2.14    0.53   0
   4  -3   3   60.98    1.63   0
   2  -6   5   13.47    0.83   0
   2  -6   8    5.04    0.52   0
   3  -5   9   38.90    0.73   0
   3  -4   2   49.56    1.58   0
   4  -4   7   21.78    0.86   0
  -1  -7   2    1.73    0.92   0
   1  -6   2   12.43    1.01   0
   2  -6   6    0.83    0.68   0
   2  -6   7    1.30    0.59   0
   2  -5   2    0.52    0.81   0
   3  -5   8   17.30    0.68   0
   4  -3   4   17.31    1.21   0
  -1  -7   3    0.65    0.92   0
   1  -6   3   36.12    1.37   0
   3  -4   3    0.74    0.84   0
  -1  -7   8   88.37    1.22   0
   2  -5   3    1.17    0.84   0
   4  -3   5   37.83    1.41   0
  -1  -7   5    5.94    1.11   0
   1  -6   4    2.32    0.86   0
  -1  -7   6   51.75    1.47   0
  -1  -7   7   18.04    0.89   0
   3  -4   4   41.56    1.43   0
   1  -6   5    5.98    1.08   0
   1  -6   9  153.95    1.66   0
   2  -5   4  262.77    3.17   0
   4  -3   6   46.63    1.47   0
   3  -4  11  116.46    1.15   0
   4  -3  10   14.39    0.70   0
   1  -6   6  150.05    2.28   0
   1  -6   7   86.28    1.74   0
   1  -6   8    8.75    0.75   0
   3  -4   5    3.15    1.09   0
   4  -3   7   71.44    1.63   0
   2  -5   5   15.91    1.14   0
   4  -3   8  102.48    1.73   0
   4  -3   9    6.62    0.79   0
   3  -4   6    0.36    0.90   0
   3  -4  10    5.35    0.68   0
   2  -5   7   43.97    1.50   0
   2  -5   9    0.73    0.62   0
  -1  -6   3   27.27    1.70   0
   2  -5   8   41.71    1.28   0
   3  -4   7   28.14    1.23   0
   3  -4   8    1.77    0.94   0
   3  -4   9  109.17    1.69   0
   0  -6   9   35.29    1.20   0
  -1  -6  10    0.67    0.63   0
   0  -6   8    0.04    0.81   0
   1  -5   4   17.34    1.26   0
  -1  -6   4   -0.70    1.18   0
   1  -5  11  157.41    1.71   0
   3  -3  12  100.37    1.27   0
  -1  -6   5   37.02    1.87   0
  -1  -6   9  135.73    2.05   0
   0  -5  12   20.67    0.63   0
   1  -5   5  108.78    2.32   0
  -2  -6   9   28.79    1.13   0
  -1  -6   6  180.94    2.97   0
  -1  -6   8    0.28    1.12   0
   1  -5   6   41.18    1.79   0
   1  -5  10    1.06    0.69   0
   2  -4   5  487.54    4.43   0
  -1  -6   7   54.37    1.79   0
  -1  -5  12   24.35    0.71   0
   1  -5   9   56.55    1.65   0
   1  -4  13    1.74    0.38   0
   2  -4  11   15.39    0.92   0
   3  -3   6    5.82    1.11   0
  -2  -6   8    2.30    1.15   0
   1  -5   7   32.83    1.52   0
   1  -5   8    8.65    1.07   0
   2  -4   6   15.32    1.45   0
   3  -3  11    0.26    0.62   0
  -2  -6   6  231.08    3.27   0
  -2  -6   7   63.06    2.02   0
   3  -3   7   15.79    1.24   0
   0  -5  11    0.63    0.63   0
   2  -4   7   90.89    2.13   0
   2  -4  10    0.56    0.78   0
   3  -3   8  121.13    2.36   0
   3  -3  10   59.44    1.47   0
   2  -4   8   25.72    1.37   0
   2  -4   9   14.35    1.14   0
   3  -3   9   52.87    1.57   0
   3  -2  13   34.03    0.82   0
   0  -5  10   -0.00    0.77   0
   1  -4  12  174.56    1.99   0
  -2  -5  11   22.84    0.93   0
  -1  -5  11  236.35    2.37   0
   0  -5   6  163.42    3.06   0
   0  -4  13    3.13    0.48   0
   1  -3  14   10.01    0.52   0
   0  -5   7  132.75    2.81   0
   0  -5   9    3.99    1.02   0
   0  -5   8   21.89    1.44   0
   3  -1  14   17.45    0.62   0
   1  -4  11  115.71    2.04   0
   3  -2  12  107.31    1.69   0
  -1  -5  10    5.71    0.99   0
   2  -2  14    0.47    0.49   0
  -2  -5  10    7.14    1.08   0
  -1  -5   6    8.79    1.70   0
  -1  -5   9  115.22    2.36   0
   0  -4  12   41.68    1.26   0
   0  -3  14   96.04    1.16   0
   1  -4   7   64.42    2.12   0
   1  -4  10   19.83    1.24   0
   3  -2  11   57.85    1.58   0
  -1  -5   7    4.54    1.55   0
  -1  -5   8    8.12    1.32   0
   1  -4   8    8.56    1.22   0
   1  -4   9  265.19    3.46   0
  -2  -5   9   22.85    1.55   0
   1  -3  13   66.01    1.32   0
   3  -2   9    1.47    1.20   0
   3  -2  10   20.91    1.25   0
  -2  -4  12   27.27    0.95   0
  -2  -5   7  114.13    2.80   0
  -2  -5   8   15.89    1.48   0
   0  -4  11   51.76    1.65   0
   3  -1  13   20.53    0.83   0
   3   0  14   92.89    1.24   0
   0  -4  10    2.03    1.04   0
   0  -3  13   11.60    0.88   0
   1  -2  14  121.92    1.51   0
   3  -1  12  100.22    1.83   0
  -2  -3  13   36.62    0.89   0
   0  -4   8  300.23    3.99   0
   0  -4   9    0.60    1.12   0
  -2  -4  11   70.96    1.63   0
   1  -3  11    0.35    1.09   0
   2  -1  14   13.62    0.79   0
   2   0  15   23.58    0.68   0
   3  -1  11   32.12    1.46   0
   1  -3  10    1.29    1.25   0
   0  -3  12    3.64    1.02   0
   0  -2  14   21.94    0.79   0
   0  -1  15   27.57    0.69   0
   3  -1  10  117.20    2.23   0
   3   0  13   15.13    0.97   0
  -2  -4  10   10.17    1.20   0
  -1  -4   9  101.92    2.49   0
  -1  -2  14   48.08    0.99   0
   1  -3   9    9.92    1.28   0
   1  -2  13    9.54    0.96   0
  -1  -4   8   75.90    2.29   0
   2  -2  10   57.03    1.79   0
   2  -1  13   13.48    1.03   0
   2   1  15   41.33    0.84   0
  -2  -4   9   37.56    1.78   0
  -2  -3  12    1.41    0.90   0
   0  -3  11   13.59    1.39   0
  -2  -4   8  539.37    5.30   0
   1  -1  14   14.23    0.89   0
   3   0  12    2.12    1.00   0
  -3  -3  11   93.04    1.77   0
   1  -2  12  192.79    2.70   0
   2   0  14   13.95    0.90   0
   0  -3  10  124.43    2.61   0
   0  -2  13   14.23    0.97   0
  -2  -2  13    4.36    0.64   0
   0   0  15    6.64    0.55   0
   2  -1  12   55.85    1.59   0
  -1  -2  13    6.93    0.93   0
   0  -3   9  134.18    2.78   0
   1  -2  11  181.93    2.87   0
   3   0  11    3.87    1.03   0
  -3  -2  12    0.21    0.71   0
  -2  -3  11   35.26    1.49   0
   0  -1  14    8.85    0.73   0
  -1  -1  14   48.40    1.05   0
   1   1  15    1.36    0.52   0
   2  -1  11  174.21    2.70   0
  -3  -3  10   34.06    1.63   0
   0  -2  12   14.41    1.15   0
   1  -2  10    3.12    1.13   0
   1  -1  13    0.09    0.75   0
   0   1  15   29.07    0.66   0
   2   0  13   11.16    0.96   0
  -2  -3  10   31.04    1.62   0
   2   1  14  191.20    2.08   0
  -2  -2  12   35.76    1.39   0
  -1  -2  12   84.59    2.01   0
   0  -2  11   97.19    2.26   0
   1  -1  12    1.59    1.10   0
  -3  -3   9   24.27    1.59   0
  -2  -3   9   59.87    2.22   0
   0  -1  13    6.13    0.88   0
   0   0  14   62.12    1.28   0
   2   0  12   79.72    1.81   0
   4   3  -7  115.36    2.32   0
   5   3  -7   50.57    1.57   0
   3   2  -8    0.67    1.04   0
   4   1  -9   11.90    1.15   0
   5   2  -8   94.48    1.83   0
   7   1  -6   53.58    0.90   0
   7   3  -5   15.48    0.79   0
   4   2  -8   81.75    2.06   0
   6   3  -6    2.27    0.96   0
   2   0  -9    0.76    1.15   0
   4  -1  -9   14.10    0.87   0
   6   2  -7   70.47    1.44   0
   5  -1  -8   23.22    0.89   0
   5   1  -8   44.67    1.43   0
   5   3  -6   54.37    1.82   0
   2  -1  -9   81.58    1.90   0
   3  -1  -9  247.79    2.95   0
   6   0  -7   30.15    0.86   0
   6   1  -7    3.05    0.65   0
   5   0  -8    0.51    0.67   0
   7   2  -5    0.39    0.68   0
   7   3  -4  168.75    2.11   0
   3   1  -8  210.87    3.09   0
   4  -2  -8   24.93    0.95   0
   4   1  -8   20.44    1.40   0
   5   2  -7   15.35    1.13   0
   6   3  -5   14.46    1.25   0
   7   0  -5    0.53    0.37   0
   4   2  -7   89.93    2.10   0
   7   1  -5   33.05    0.89   0
   5   3  -5    6.15    1.16   0
   6  -1  -6    0.55    0.47   0
   8   2  -2   48.50    0.94   0
   4  -1  -8    8.08    0.94   0
   4   0  -8   32.59    1.37   0
   3  -2  -8   90.17    1.87   0
   5   1  -7  120.82    2.15   0
   7   3  -3    1.82    0.79   0
   6   0  -6   53.24    1.31   0
   6   3  -4    1.72    0.97   0
   7   2  -4   -0.19    0.78   0
   3  -1  -8   31.21    1.38   0
   4   1  -7   87.19    2.03   0
   5  -3  -5    0.94    0.48   0
   5   0  -7   33.30    1.24   0
   7   0  -4    2.78    0.58   0
   4  -2  -7   57.34    1.50   0
   5  -2  -6    2.11    0.72   0
   7   1  -4   26.86    1.03   0
   8   2  -1  200.59    1.82   0
   4  -3  -6   23.45    0.99   0
   4   0  -7   45.81    1.55   0
   6  -1  -5   11.11    0.80   0
   6   3  -3   29.20    1.36   0
   7  -1  -3    0.69    0.37   0
   8   1  -1    0.95    0.49   0
   4  -1  -7   31.33    1.33   0
   6   1  -5    6.44    0.98   0
   7   2  -3    0.66    0.85   0
   3  -1  -7   20.26    1.41   0
   5   0  -6    1.12    0.82   0
   6   0  -5   22.20    0.99   0
   6   2  -4   58.73    1.60   0
   8   2   0   96.82    1.37   0
   7   0  -3   22.94    0.84   0
   5  -3  -4   85.51    1.29   0
   8   1   0  108.60    1.33   0
   4  -2  -6   43.46    1.36   0
   4   0  -6  161.12    2.47   0
   5  -2  -5    6.65    0.75   0
   5   1  -5   22.04    1.20   0
   7  -1  -2   41.38    0.91   0
   7   2  -2    2.89    0.79   0
   6  -1  -4    8.10    0.71   0
   6   1  -4    1.37    0.83   0
   4  -3  -5  202.26    2.29   0
   6   2  -3    1.16    0.89   0
   5  -1  -5   66.00    1.65   0
   5   0  -5   92.90    1.89   0
   6   0  -4  184.38    2.35   0
   3  -2  -6   53.07    1.60   0
   7   0  -2    0.17    0.55   0
   8   1   1   16.55    0.66   0
   6  -3  -1    1.56    0.43   0
   7   2  -1    4.70    0.81   0
   8   0   2   12.33    0.52   0
   6   2  -2   88.04    1.91   0
   7  -1  -1   33.62    0.86   0
   8   1   2   12.20    0.67   0
   4  -4  -3    0.91    0.64   0
   4  -2  -5    1.91    0.83   0
   5  -4  -1    3.98    0.48   0
   5  -3  -3   47.10    1.06   0
   6  -1  -3   24.68    0.99   0
   3  -3  -5   37.91    1.38   0
   6   0  -3    9.40    0.86   0
   7  -2   1   12.65    0.47   0
   7   1  -1    1.11    0.80   0
   8   0   3   17.08    0.55   0
   5  -1  -4    0.59    0.89   0
   5   0  -4    7.56    0.91   0
   6  -2  -2    3.31    0.57   0
   7   0  -1    0.28    0.59   0
   7   2   0    5.94    0.81   0
   8   1   3    0.61    0.49   0
   4  -3  -4   61.32    1.39   0
   7  -1   0    7.30    0.66   0
   7  -2   2   47.38    0.78   0
   6  -1  -2   78.95    1.59   0
   7   1   0    9.20    0.94   0
   7   2   1   11.19    1.01   0
   4  -2  -4   19.81    1.16   0
   5  -4   0   26.30    0.73   0
   5  -3  -2   30.19    0.94   0
   6   0  -2   41.20    1.35   0
   4  -4  -2    1.32    0.69   0
   6  -2  -1    3.02    0.58   0
   3  -3  -4    5.53    1.01   0
   5  -1  -3   14.68    1.07   0
   5   0  -3   28.59    1.16   0
   7  -2   3   10.84    0.49   0
   7  -1   1   86.31    1.30   0
   4  -3  -3    6.53    0.92   0
   6   1  -1   34.55    1.26   0
   7   1   1  161.79    2.06   0
   6  -1  -1    0.86    0.79   0
   7  -2   4    5.77    0.38   0
   5  -4   1    1.81    0.50   0
   5  -3  -1    0.17    0.70   0
   6  -2   0   10.90    0.80   0
   6   0  -1    2.59    0.74   0
   7  -1   2    0.88    0.59   0
   6  -3   2   53.01    0.95   0
   4  -2  -3    7.70    0.85   0
   7   1   2    3.04    0.83   0
   4  -4  -1    0.08    0.61   0
   5  -1  -2   36.29    1.23   0
   6   1   0  799.22    4.69   0
   7   0   2   39.47    1.18   0
   7  -1   3    9.67    0.63   0
   4  -3  -2    6.64    0.80   0
   6  -3   3   78.56    1.11   0
   6  -1   0   12.84    0.86   0
   5  -4   2    2.14    0.46   0
   6  -2   1   19.28    0.84   0
   6   0   0    6.14    0.81   0
   7   1   3   37.20    1.10   0
   5  -2  -1    0.53    0.71   0
   7   0   3   83.97    1.46   0
   6  -3   4    0.85    0.46   0
   4  -4   0   -0.75    0.71   0
   5  -1  -1   24.74    1.18   0
   7   1   4   20.59    1.00   0
   4  -5   3    4.60    0.51   0
   5  -4   3    0.76    0.43   0
   6  -2   2    1.16    0.57   0
   6  -1   1   16.16    0.93   0
   7   0   4    0.95    0.71   0
   6  -3   5   77.03    1.00   0
   7  -1   6    0.16    0.39   0
   7  -1   7    5.25    0.47   0
   4  -3  -1    0.55    0.70   0
   6  -3   6   22.80    0.56   0
   7   1   5    1.44    0.61   0
   3  -4  -1    2.91    0.90   0
   4  -5   4   13.45    0.59   0
   5  -2   0  264.71    2.76   0
   7   0   5   46.24    1.09   0
   6  -2   3    0.00    0.54   0
   7   0   6    8.47    0.72   0
   7   0   8    0.20    0.44   0
   3  -5   1    0.26    0.51   0
   4  -4   1   17.40    0.94   0
   6  -1   2   38.29    1.18   0
   7   0   7   10.81    0.66   0
   4  -5   5    0.56    0.41   0
   4  -5   6    9.33    0.45   0
   5  -4   6    1.30    0.43   0
   5  -4   7   22.69    0.55   0
   5  -3   2   92.34    1.58   0
   4  -3   0    1.67    0.73   0
   5  -2   1  152.60    2.15   0
   6  -2   4    0.16    0.53   0
   6  -1   3   16.59    0.93   0
   3  -5   2    3.35    0.73   0
   3  -4   0   22.22    1.13   0
   4  -4   2   54.92    1.33   0
   6  -2   5    0.30    0.62   0
   6   0   3   13.74    1.03   0
   5  -3   3   10.20    0.76   0
   6  -2   6    0.02    0.60   0
   6  -1   4   11.40    0.98   0
   5  -2   2   85.02    1.68   0
   6  -2   7  128.27    1.53   0
   6   0   4   24.80    1.06   0
   3  -5   3   10.30    0.84   0
   4  -4   3   23.17    0.95   0
   5  -3   4    0.06    0.59   0
   3  -4   1   -0.17    0.74   0
   5  -3  10   47.60    0.69   0
   6  -1  10    7.17    0.51   0
   6   0   5    1.14    0.87   0
   5  -3   5   11.45    0.75   0
   5  -2   3   48.03    1.35   0
   3  -5   4    1.14    0.72   0
   6  -1   7  169.09    2.05   0
   6  -1   9    0.21    0.55   0
   5  -3   6    2.25    0.58   0
   5  -3   9   91.34    1.14   0
   6  -1   8   18.19    0.80   0
   6   0   6   41.74    1.23   0
   4  -4  10    0.05    0.31   0
   5  -3   7   20.39    0.80   0
   5  -3   8   40.72    0.97   0
   3  -5   5   91.65    1.51   0
   5  -2   4   21.11    1.03   0
   6   0   7   72.54    1.46   0
   6   0   8    4.17    0.80   0
   6   0   9  130.48    1.67   0
   3  -5   9   39.56    0.71   0
   3  -4   2   46.52    1.32   0
   4  -4   6    2.20    0.63   0
   4  -4   9   18.20    0.64   0
   4  -3   3   66.35    1.56   0
   3  -5   6   48.08    1.08   0
   3  -5   8   17.68    0.69   0
   4  -4   7   23.45    0.92   0
   4  -4   8    3.15    0.59   0
   5  -2   5    3.76    0.77   0
   5  -2  11    0.51    0.41   0
   3  -5   7   83.22    1.25   0
   5  -2   6    5.89    0.91   0
   5  -1  12  113.94    1.11   0
   2  -5   3    1.79    0.91   0
   3  -4   3    1.10    0.77   0
   4  -3   4   19.10    1.03   0
   5  -2   7   13.36    0.89   0
   5  -2   8   15.28    0.86   0
   5  -2   9    1.27    0.60   0
   4  -3   5   42.83    1.41   0
   2  -5   4  249.58    2.65   0
   3  -4   4   42.03    1.31   0
   5  -1  11   50.15    1.04   0
   4  -3   6   46.64    1.35   0
   5  -1   7    0.78    0.77   0
   5  -1  10   29.30    1.05   0
   3  -4   5    3.63    0.97   0
   3  -4  11  120.14    1.19   0
   4  -3  10   15.92    0.78   0
   5  -1   8   82.77    1.73   0
   5   0  11    0.95    0.59   0
   2  -5   5   14.33    0.96   0
   4  -3   7   72.35    1.57   0
   4  -3   9    6.84    0.79   0
   5   0   7    2.05    1.00   0
   4  -3   8  100.73    1.71   0
   5   0  10   64.29    1.43   0
   2  -5   6   78.30    1.64   0
   3  -4  10    4.63    0.53   0
   4  -2  12    0.50    0.42   0
   4  -1  13    0.36    0.42   0
   5   0   8    6.19    0.89   0
   5   0   9    7.85    0.99   0
   2  -5   9    0.52    0.52   0
   3  -4   7   29.02    1.22   0
   2  -5   7   38.42    1.16   0
   3  -4   8    1.50    0.65   0
   3  -4   9  107.27    1.58   0
   4  -2   6   11.89    0.98   0
   3  -3  12  102.74    1.26   0
   4  -2   7  477.99    3.88   0
   2  -4  12    1.93    0.38   0
   4  -2   8    1.94    0.94   0
   4  -2   9   31.41    1.26   0
   4  -1  12   12.59    0.77   0
   3  -1  14   18.51    0.53   0
   0  -6   8    0.94    0.70   0
   3  -3  11   -0.28    0.52   0
   3  -2  13   36.18    0.83   0
   4  -1  11   40.35    1.22   0
   3  -3   6    4.46    0.88   0
   1  -5  10    1.07    0.67   0
   1  -4  13    1.72    0.31   0
   2  -4  11   14.54    0.70   0
   3  -3   7   15.91    1.20   0
   3  -3  10   56.47    1.34   0
   4  -1  10    5.37    0.98   0
   3  -3   8  120.11    2.17   0
   3  -3   9   45.94    1.37   0
   4  -1   8    2.69    0.90   0
   4  -1   9   43.17    1.38   0
   1  -5   6   35.14    1.33   0
   1  -5   9   56.20    1.39   0
   2  -4   6   13.81    1.11   0
   2  -4  10    0.66    0.76   0
   4   0  11   26.28    1.09   0
   1  -5   7   32.69    1.28   0
   1  -5   8    8.29    1.06   0
   2  -2  14    0.16    0.42   0
   1  -3  14   10.38    0.42   0
   2  -4   8   25.11    1.21   0
   2  -4   9   12.32    0.94   0
   4   0  10  304.31    3.01   0
   0   6   0  198.08    3.34   0
   1   7   0   15.11    1.33   0
   2   8  -1   23.60    1.25   0
   4   8   1    6.18    1.05   0
   2   8  -2  133.47    2.39   0
   1   7  -1    4.13    1.20   0
   2   7   1   56.52    1.84   0
   2   8  -3   46.16    1.52   0
   3   7   2    0.61    1.00   0
   1   7  -8   92.39    1.38   0
   2   8  -5   25.61    1.07   0
   2   8  -4  129.60    2.13   0
   5   8   0    8.85    0.99   0
   3   8  -1    1.15    0.97   0
   4   7   2    6.55    1.22   0
   4   8   0    2.38    0.89   0
   1   7  -2    1.08    1.21   0
   0   6  -2    4.18    1.46   0
   2   7   0   87.16    2.39   0
   1   7  -3    1.18    1.52   0
   3   7   1  357.68    4.00   0
   3   8  -2   12.70    1.16   0
   4   8  -1  109.14    2.21   0
   5   8  -1    5.70    1.00   0
   1   7  -7   19.18    1.15   0
   3   8  -6   39.84    1.17   0
  -1   5  -4   18.41    2.33   0
   0   6  -8    0.19    1.15   0
   0   6  -3   26.60    1.90   0
   3   8  -3    9.77    1.11   0
   1   7  -6   53.06    1.75   0
   2   7  -1   58.41    2.25   0
   3   8  -5   52.85    1.43   0
   3   8  -4    4.48    0.97   0
   4   7   1   33.03    1.67   0
   5   8  -2    0.72    0.96   0
   0   6  -4   48.36    2.50   0
   4   8  -6   30.10    0.93   0
   5   8  -5   10.95    0.75   0
   0   6  -7   30.50    1.93   0
   0   6  -5    2.02    1.88   0
   5   8  -4   26.66    1.10   0
   5   8  -3   13.16    0.97   0
   0   6  -6   64.36    2.34   0
   4   8  -4  150.05    2.31   0
   2   7  -2  173.55    3.30   0
   4   7   0   58.66    2.08   0
   2   7  -3   45.45    2.08   0
   1   6  -2   49.89    2.28   0
   2   7  -4   52.40    2.17   0
   1   6  -9  138.56    2.39   0
   2   7  -6   25.70    1.65   0
   2   7  -5   23.44    1.73   0
   1   6  -3   28.88    2.05   0
   3   7  -2   49.46    2.10   0
   4   7  -1    5.89    1.35   0
   5   7  -1   35.57    1.62   0
   6   7  -5  113.86    1.60   0
   3   7  -8   74.63    1.59   0
   6   7  -4   16.96    1.16   0
   3   7  -3   10.28    1.81   0
   1   6  -8    1.07    1.28   0
   2   6 -10    7.90    0.95   0
   4   7  -8   28.36    1.01   0
   4   7  -2   11.72    1.77   0
   5   7  -2   62.38    2.14   0
   1   6  -7   60.79    2.59   0
   3   7  -7   15.63    1.27   0
   3   7  -4   41.43    2.04   0
   1   6  -6  187.23    3.78   0
   3   7  -6  115.43    2.61   0
   3   7  -5    1.18    1.38   0
   0   5  -8   18.72    2.30   0
   4   7  -7    0.55    0.87   0
   5   7  -3    1.15    1.18   0
   0   5  -7  124.11    3.61   0
   0   5  -6  164.43    3.87   0
   5   7  -4    4.03    1.38   0
   2   6  -9   32.27    1.70   0
   3   6 -10    8.20    0.92   0
   4   7  -6   54.95    1.83   0
   4   7  -5   32.35    1.71   0
   5   7  -5    3.70    1.07   0
   2   6  -3   24.83    2.00   0
   6   6  -7   20.99    0.86   0
   2   6  -4  278.49    4.59   0
   1   5 -10    7.86    1.32   0
   2   6  -7   63.74    2.48   0
   2   6  -6  245.82    4.33   0
   2   6  -5   56.82    2.56   0
   3   6  -9   61.67    1.87   0
   2   5 -11   22.81    1.14   0
   4   6  -9    0.66    0.92   0
   6   6  -6   93.49    1.67   0
   3   6  -3   22.02    1.97   0
   4   6  -2    1.62    1.83   0
   5   6  -2   12.31    1.89   0
   6   6  -5    4.29    1.15   0
   3   6  -8    3.56    1.52   0
   3   6  -4    9.25    1.80   0
   1   5  -8    6.89    1.87   0
   1   5  -7    2.21    2.24   0
   1   5  -6    8.92    2.49   0
   3   6  -7    1.63    1.44   0
   3   6  -5   68.51    2.89   0
   4   6  -8    0.49    1.05   0
   5   6  -3  134.05    3.12   0
   0   4  -9    1.80    2.17   0
   2   5 -10    7.33    1.50   0
   3   6  -6   44.76    2.31   0
   4   6  -7   71.82    2.25   0
   5   6  -6    2.03    1.47   0
   5   6  -4   34.95    1.94   0
   0   4  -8  277.36    4.84   0
   2   4 -12   27.70    1.25   0
   4   6  -6  259.50    4.08   0
   4   6  -5   24.18    1.99   0
   5   6  -5   37.30    1.89   0
   1   4 -11   10.03    1.65   0
   3   5 -10    1.46    1.27   0
   4   5 -10    8.51    0.91   0
   6   5  -7    7.61    1.05   0
   5   5  -9   60.17    1.46   0
   2   3 -13   35.99    1.08   0
   2   5  -7  122.35    3.65   0
   6   5  -6   31.39    1.39   0
   1   4 -10   44.01    2.20   0
   2   5  -6   72.29    2.89   0
   3   5  -9  176.40    3.27   0
   6   5  -5    6.92    1.48   0
   2   4 -11   69.55    2.18   0
   4   5  -9   20.27    1.42   0
   4   4 -11   55.48    1.34   0
   5   4 -10    7.66    0.78   0
   6   4  -8   49.55    1.31   0
   1   3 -12   53.52    1.97   0
   1   4  -9   93.36    3.08   0
   3   5  -8   14.24    1.78   0
   4   3 -12    0.65    0.61   0
   5   5  -3   70.04    2.73   0
   3   4 -11    0.32    0.99   0
   3   5  -7   28.22    2.17   0
   4   5  -8  172.58    3.27   0
   5   5  -7   59.31    2.08   0
   1   4  -8   83.86    3.15   0
   3   5  -6    2.33    1.76   0
   5   5  -6   21.06    2.01   0
   5   5  -4  234.69    3.95   0
   2   4 -10   10.41    1.68   0
   4   5  -7   31.70    2.03   0
   5   5  -5   39.59    2.13   0
   6   4  -7  135.46    2.28   0
   1   2 -13    4.77    1.14   0
   4   5  -6   22.40    2.03   0
   2   3 -12   -0.18    1.02   0
   3   3 -12   52.30    1.55   0
   4   4 -10   15.14    1.25   0
   1   3 -11   46.13    2.16   0
   3   4 -10    5.73    1.39   0
   6   4  -6   48.71    1.91   0
   2   2 -13    3.11    0.97   0
   6   3  -8   39.54    1.29   0
   4   2 -12   17.91    0.79   0
   4   3 -11   58.82    1.64   0
   4   4  -9   68.03    2.40   0
   1   3 -10   55.95    2.88   0
   3   4  -9    7.53    1.64   0
   2   3 -11   33.71    1.88   0
   3   3 -11   94.20    2.29   0
   3   4  -8   91.15    3.02   0
   4   4  -8  310.30    4.68   0
   5   4  -7    3.90    1.46   0
   6   2  -8    3.57    0.87   0
   6   3  -7    8.17    1.06   0
   1   2 -12   78.99    2.31   0
   5   4  -6   95.34    3.00   0
   1   3  -9   75.82    3.06   0
   3   4  -7   24.97    2.22   0
   4   1 -12    8.17    0.73   0
   5   4  -5    3.58    1.68   0
   6   3  -6    1.93    1.45   0
   1   1 -13   24.35    1.53   0
   3   2 -12    0.26    0.90   0
   4   3 -10   14.93    1.36   0
   4   4  -7  272.98    4.55   0
   2   2 -12   36.52    1.69   0
   2   1 -13   13.84    1.05   0
   3   3 -10   35.05    1.96   0
   4   2 -11  164.34    2.51   0
   5   3  -8   29.15    1.92   0
   1   2 -11   93.18    2.86   0
   4   3  -9   11.90    1.58   0
   3   3  -9   24.41    2.03   0
   5   3  -7   51.11    2.42   0
   3   2 -11    3.09    1.28   0
   1   2 -10   31.66    2.70   0
   3   1 -12    4.53    0.99   0
   4   3  -8   12.49    1.80   0
   1   0 -13   18.04    1.48   0
   1   1 -12   15.13    1.67   0
   2   0 -13  102.59    1.87   0
   3   3  -8   62.95    2.71   0
   4   1 -11   42.94    1.42   0
   5   3  -6   48.34    2.31   0
   2   1 -12   50.89    2.10   0
   5   3  -5    5.57    1.83   0
   5   2  -8   94.70    2.60   0
   3   2 -10   61.42    2.37   0
   5   1  -9  145.27    2.40   0
   2  -1 -13   17.80    0.99   0
   3   0 -12    9.45    1.15   0
   4  -1 -11   11.26    0.71   0
   4   0 -11   37.27    1.24   0
   4   2  -9  298.94    4.30   0
   5   0  -9    1.99    0.98   0
   1   1 -11    1.97    1.68   0
   3   1 -11    0.51    1.22   0
   5   2  -7   15.79    1.71   0
   1  -1 -13   22.70    1.44   0
   3  -1 -12   31.98    1.12   0
   4   1 -10   27.74    1.56   0
   3   2  -9    1.30    1.62   0
   1   0 -12   25.47    1.79   0
   4   2  -8   85.27    2.79   0
   5   2  -6   15.04    1.83   0
   1  -2 -13    8.43    1.06   0
   1   1 -10    6.32    2.33   0
   4   0 -10    4.51    1.27   0
   3   0 -11    4.41    1.18   0
   3   1 -10   18.39    1.74   0
   4   1  -9   10.56    1.51   0
   5  -1  -8   24.00    1.23   0
   5   0  -8    0.02    1.25   0
   4  -1 -10   23.57    1.30   0
   5   1  -7  118.62    2.78   0
   0  -1 -12  324.03    4.39   0
   1  -1 -12   16.99    1.75   0
   1   0 -11   22.99    1.92   0
   2  -2 -12   15.33    1.24   0
   3  -1 -11   25.22    1.36   0
   5   1  -6  321.89    4.52   0
   3  -2 -11    4.68    0.85   0
   3   1  -9  258.73    4.31   0
   5   0  -7   32.51    1.90   0
   4   0  -9    4.98    1.31   0
   5  -1  -7   32.20    1.56   0
   3   0 -10   22.81    1.70   0
   5   1  -5   21.23    1.94   0
   0  -2 -12   11.33    1.76   0
   1  -2 -12   66.51    1.97   0
   3   1  -8  199.63    3.91   0
   4  -1  -9   15.32    1.37   0
   5  -2  -6    0.74    0.98   0
   5   0  -6    0.38    1.65   0
   0  -1 -11   22.66    2.35   0
   1  -3 -12   24.70    1.38   0
   1   0 -10  195.84    3.84   0
   2  -1 -11    1.63    1.27   0
   2   0 -10    7.49    1.67   0
   3  -3 -10    1.67    0.89   0
   3  -1 -10  122.08    2.68   0
   4  -3  -8    7.27    0.91   0
   5  -1  -6   17.63    1.63   0
   1  -1 -11    4.76    1.61   0
   3   0  -9   21.64    1.85   0
   0  -4 -12   25.96    1.29   0
   0  -3 -12   82.03    2.24   0
   2  -3 -11    5.37    1.15   0
   2  -2 -11    3.25    1.14   0
   3  -2 -10    7.16    1.17   0
   5   0  -5   85.88    2.61   0
   3  -4  -9   24.02    0.91   0
   4  -2  -8   31.72    1.76   0
   2   0  -9    0.48    1.64   0
   4   0  -7   45.93    2.28   0
  -1  -3  10   54.60    2.21   0
   0  -1  14    8.41    0.82   0
  -2   1  11    0.18    1.28   0
  -1  -2  12   80.49    2.12   0
  -1  -1  13   23.28    1.23   0
   0  -3  10  126.70    2.79   0
  -2  -2  10   32.97    2.20   0
  -1  -3   9   83.92    2.92   0
   1   0  15   14.32    0.70   0
   2  -1  14   12.28    0.87   0
  -1   1  13   21.00    1.20   0
   1  -1  14   14.66    1.03   0
   2   0  15   23.32    0.80   0
  -2   0  11   72.23    2.14   0
   0   2  14   32.35    0.97   0
  -2  -2   9  260.44    4.35   0
  -1  -2  11   92.26    2.64   0
   0  -2  12   14.43    1.34   0
   0   0  14   65.23    1.47   0
   1  -2  12  196.17    2.94   0
  -1   2  12   58.66    1.59   0
   1   1  15    1.35    0.53   0
  -1  -1  12   16.00    1.37   0
   0  -1  13    6.17    1.02   0
  -2   0  10    8.97    1.57   0
  -1  -2  10   33.23    1.93   0
  -1   1  12   15.39    1.43   0
   1  -2  11  179.51    3.13   0
   1  -1  13    0.88    1.11   0
   2  -1  13   13.33    1.18   0
   1   0  14  203.63    2.45   0
   3   0  14   99.22    1.52   0
   3   1  15   41.63    0.89   0
  -1  -1  11    0.58    1.28   0
   0   0  13  114.07    2.31   0
   1   3  14    6.74    0.72   0
  -1   2  11   19.23    1.55   0
   0  -2  10    1.82    1.73   0
   0  -1  12   98.00    2.35   0
   0   2  13    4.74    1.01   0
   2   0  14   15.65    1.08   0
   2   2  15    4.24    0.65   0
   1  -2  10    3.93    1.75   0
   0   1  13    2.57    1.01   0
   1   1  14   -0.02    0.75   0
  -1  -1  10    5.72    1.45   0
  -1   1  11    3.73    1.51   0
   1  -1  12    1.19    1.35   0
   1   2  14    1.52    0.72   0
   2   4  14   48.86    0.94   0
   2  -1  12   52.46    1.72   0
   3   2  15    1.24    0.49   0
   4   1  14   95.44    1.36   0
   0  -1  11  183.00    3.24   0
   1   0  13    5.50    1.02   0
   3   3  15  120.15    1.32   0
   0   0  12  115.70    2.50   0
   3   0  13   15.73    1.15   0
   4   3  15    1.37    0.46   0
   2   1  14  188.21    2.34   0
  -1   1  10   81.15    2.57   0
   0   2  12   10.34    1.16   0
   2   0  13   10.49    1.07   0
   3   1  14   51.42    1.28   0
   1  -1  11    5.14    1.29   0
   1   3  13    0.08    0.76   0
   2  -1  11  177.86    3.00   0
   1   1  13   76.57    1.88   0
   2   2  14   16.98    0.95   0
   2   3  14  315.42    2.64   0
   0   0  11   13.05    1.42   0
   0   3  11   53.72    1.82   0
   1   0  12   14.50    1.51   0
   1   2  13   31.31    1.32   0
   1   4  12  175.72    2.18   0
   3   0  12    3.70    1.18   0
   4   2  14   47.59    1.19   0
   2   0  12   79.50    2.03   0
   2   1  13   21.25    1.36   0
   3   2  14    3.87    0.73   0
   0   2  11    4.90    1.20   0
   2   4  13   91.34    1.55   0
   2   5  12    3.01    0.75   0
   5   3  14   11.73    0.67   0
   1   1  12    1.62    1.07   0
   3   1  13   83.07    1.77   0
   3   3  14    3.31    0.68   0
   1   0  11   27.17    1.60   0
   1   3  12   24.11    1.26   0
   3   5  13   55.40    1.13   0
   5   2  13   21.94    0.91   0
   1   2  12   78.67    2.00   0
   2   2  13   35.83    1.36   0
   2   3  13   36.16    1.39   0
   4   3  14   63.23    1.26   0
   4   4  14  226.51    2.02   0
   5   4  14   14.62    0.65   0
   1   4  11   65.04    1.76   0
   0   2  10   67.68    2.25   0
   2   0  11    3.69    1.15   0
   3   0  11    4.45    1.15   0
   2   1  12  279.98    3.42   0
   4   1  12  101.88    1.97   0
   1   1  11   13.44    1.30   0
   3   2  13    3.24    0.85   0
   4   2  13   54.84    1.50   0
   3   1  12   33.30    1.42   0
   3   4  13    6.55    0.93   0
   1   3  11    2.12    1.04   0
   2   4  12  162.97    2.28   0
   3   3  13   34.91    1.25   0
   6   4  13    2.01    0.43   0
   2   2  12   36.29    1.49   0
   2   5  11   66.54    1.57   0
   4   5  13   28.43    0.90   0
   5   3  13   51.97    1.27   0
   6   5  13  100.71    1.06   0
   2   3  12    9.02    1.06   0
   3   6  11    5.38    0.74   0
   5   2  12    2.01    0.88   0
   1   4  10   27.47    1.41   0
   2   1  11   14.70    1.45   0
   3   5  12  248.05    2.52   0
   4   3  13    2.23    0.73   0
   4   6  12    0.95    0.51   0
   5   5  13   14.49    0.74   0
   6   3  12    9.54    0.73   0
   4   1  11    5.94    1.19   0
   4   4  13   49.49    1.26   0
   5   4  13   -0.32    0.67   0
   3   2  12   29.98    1.34   0
   3   1  11   39.76    1.53   0
   4   2  12  172.09    2.44   0
   1   3  10   86.52    2.10   0
   2   4  11    2.13    1.12   0
   3   4  12   52.85    1.59   0
   2   2  11    6.84    1.08   0
   3   3  12   30.32    1.32   0
   5   6  12   35.97    0.95   0
   6   6  12    0.44    0.45   0
   7   4  11    4.87    0.62   0
   2   3  11   38.48    1.53   0
   2   5  10    1.61    1.09   0
   4   3  12   -0.39    0.94   0
   4   5  12   11.03    0.88   0
   5   2  11    1.70    0.97   0
   5   3  12   20.89    1.04   0
   6   4  12   49.49    1.09   0
   3   6  10   47.46    1.34   0
   4   1  10   71.17    1.80   0
   6   5  12   64.86    1.15   0
   3   2  11   10.11    1.09   0
   3   5  11    2.86    0.85   0
   4   4  12  189.36    2.44   0
   4   6  11    0.37    0.73   0
   6   3  11   11.55    0.91   0
   4   2  11    0.75    0.89   0
   5   4  12    3.65    0.73   0
   5   5  12  150.16    1.88   0
   7   6  11   16.76    0.60   0
   7   5  11    0.75    0.51   0
   2   4  10    4.73    1.03   0
   3   3  11    0.31    0.88   0
   3   4  11    1.44    0.88   0
   2   5   9    4.84    1.01   0
   5   2  10   37.21    1.43   0
   5   3  11   10.79    1.11   0
   5   6  11   44.70    1.21   0
   5   7  10   11.09    0.71   0
   4   3  11    0.92    0.89   0
   4   5  11   55.37    1.45   0
   4   7   9    2.89    0.72   0
   6   4  11   19.47    1.02   0
   6   6  11   17.69    0.72   0
   7   4  10   57.79    1.15   0
   3   5  10  216.06    2.78   0
   3   6   9   18.31    1.06   0
   4   2  10  139.69    2.32   0
   4   4  11   37.61    1.36   0
   6   3  10  132.98    1.99   0
   6   5  11   11.53    0.75   0
   6   7  10   47.05    0.95   0
   4   6  10   95.79    1.73   0
   5   4  11   17.23    1.02   0
   5   5  11    6.14    0.81   0
   3   3  10   65.16    1.74   0
   3   4  10   23.37    1.40   0
   7   5  10    8.00    0.62   0
   7   6  10  117.62    1.39   0
   5   2   9   31.24    1.47   0
   6   8   8   30.94    0.72   0
   4   3  10   46.67    1.53   0
   5   3  10    1.13    0.87   0
   5   6  10  191.34    2.37   0
   8   5   8    3.09    0.51   0
   4   5  10    4.21    0.91   0
   5   7   9    1.57    0.62   0
   6   4  10    1.20    0.78   0
   6   6  10   11.29    0.88   0
   7   4   9  109.09    1.64   0
   7   7   9   21.25    0.71   0
   3   5   9   58.46    1.65   0
   3   6   8   63.50    1.71   0
   4   4  10   12.54    1.07   0
   4   7   8  153.43    1.96   0
   6   3   9    0.69    0.95   0
   4   6   9   96.67    1.96   0
   5   4  10   78.96    1.90   0
   5   5  10   52.43    1.57   0
   6   5  10    6.95    0.78   0
   6   7   9    2.40    0.67   0
   7   5   9   -0.30    0.71   0
   7   6   9    5.99    0.72   0
   5   3   9  383.36    3.64   0
   6   8   7    0.92    0.56   0
   7   8   7   11.93    0.52   0
   8   5   7   12.06    0.79   0
   4   5   9   52.83    1.62   0
   5   6   9    2.12    0.85   0
   5   7   8    1.97    0.87   0
   6   4   9   12.09    1.18   0
   7   4   8  227.84    2.45   0
   3   5   8   39.20    1.68   0
   4   4   9   11.58    1.26   0
   4   7   7   58.44    1.57   0
   6   3   8   33.02    1.43   0
   6   6   9   11.60    0.87   0
   7   7   8   22.58    0.78   0
   3   6   7    1.57    1.20   0
   5   4   9   61.18    1.84   0
   5   8   6   18.72    0.89   0
   6   5   9   71.99    1.61   0
   8   6   7    0.85    0.60   0
   4   6   8    3.46    1.02   0
   5   5   9   26.11    1.28   0
   6   7   8  123.82    1.79   0
   7   5   8  175.33    2.24   0
   7   6   8   58.67    1.33   0
   7   8   6    0.13    0.53   0
   6   8   6  111.29    1.56   0
   8   5   6    0.34    0.67   0
   8   7   6    0.36    0.55   0
   4   5   8    1.44    1.19   0
   5   6   8   99.31    2.07   0
   5   7   7   21.05    1.23   0
   6   4   8   -0.43    1.10   0
   7   4   7   59.58    1.57   0
   7   7   7    4.02    0.74   0
   4   7   6   90.50    1.97   0
   6   6   8    8.57    0.93   0
   3   6   6   85.31    2.16   0
   5   8   5  142.09    1.93   0
   6   5   8    8.79    0.99   0
   6   7   7   82.71    1.71   0
   8   6   6   97.35    1.47   0
   4   6   7   45.33    1.63   0
   5   4   8  603.63    4.85   0
   5   5   8   78.32    1.95   0
   7   5   7    2.17    0.82   0
   7   6   7    5.79    0.82   0
   7   8   5    6.74    0.70   0
   6   8   5   25.55    1.06   0
   8   5   5   26.06    1.04   0
   8   7   5   -0.12    0.63   0
   5   6   7   -0.12    0.99   0
   5   7   6    0.69    1.08   0
   6   4   7    2.90    1.24   0
   6   6   7    0.49    1.07   0
   7   4   6    0.00    0.88   0
   7   7   6   10.89    0.83   0
   8   6   5   38.90    1.19   0
   4   7   5  156.92    2.57   0
   5   8   4    0.73    0.93   0
   6   5   7   37.73    1.47   0
   6   7   6   11.67    1.00   0
   7   8   4   10.28    0.81   0
   4   6   6    8.95    1.44   0
   5   5   7    5.35    1.09   0
   7   5   6  213.92    2.81   0
   7   6   6   -0.07    0.97   0
   8   5   4    0.44    0.81   0
   8   7   4    6.28    0.67   0
   6   8   4   61.96    1.50   0
   7   7   5   74.41    1.65   0
   8   6   4   83.83    1.62   0
   5   6   6   59.32    1.90   0
   5   7   5   97.45    2.08   0
   5   8   3   64.14    1.56   0
   6   4   6    2.44    1.29   0
   6   6   6  101.31    2.19   0
   7   8   3    0.95    0.75   0
   8   7   3   34.93    1.10   0
   4   7   4    8.36    1.37   0
   6   7   5   59.73    1.64   0
   8   5   3   15.94    1.03   0
   6   5   6   57.84    1.76   0
   6   8   3   48.94    1.46   0
   7   5   5   40.20    1.63   0
   7   6   5   32.62    1.36   0
   4   6   5    3.82    1.48   0
   7   7   4   60.30    1.59   0
   8   6   3   71.03    1.48   0
   7   8   2   16.01    0.86   0
   8   7   2    9.96    0.75   0
   5   8   2    6.25    0.97   0
   7   4   4   24.00    1.45   0
   8   5   2   15.94    1.03   0
   5   6   5   11.80    1.48   0
   5   7   4   20.47    1.30   0
   6   6   5   12.07    1.20   0
   6   7   4    5.14    1.10   0
   4   7   3   96.48    2.25   0
   6   8   2   20.34    1.08   0
   7   6   4   -0.88    1.07   0
   7   8   1   82.78    1.54   0
   8   6   2    1.17    0.73   0
   6   5   5  322.33    3.62   0
   7   5   4    5.61    1.24   0
   7   7   3   66.23    1.68   0
   5   8   1   41.46    1.52   0
   6   8   1    0.52    0.96   0
   7   8   0   60.36    1.25   0
   8   6   1    2.93    0.86   0
   5   7   3   34.96    1.64   0
   7   4   3   11.33    1.17   0
   7   8  -2    9.03    0.65   0
   7   8  -1   16.55    0.84   0
   8   5   0   10.49    0.90   0
   6   6   4  123.89    2.44   0
   6   7   3   76.74    1.84   0
   7   6   3   12.46    1.29   0
   7   7   2    1.41    1.00   0
   8   6   0    1.49    0.77   0
   5   6   4   59.34    1.91   0
  -1   4   8    5.79    1.25   0
   2   4  11    1.41    0.93   0
   2   5  11   65.71    1.67   0
  -2   4   5  274.71    4.21   0
  -1   3   8  281.09    3.87   0
   0   5   9  146.89    2.51   0
   0   6   8  116.78    2.18   0
   0   7   6   27.97    1.27   0
   2   8   8   31.04    0.77   0
   3   6  11    5.05    0.80   0
  -1   6   5    6.91    1.41   0
   1   3  10   82.51    2.07   0
   1   7   8   28.27    1.17   0
   0   4   9   56.35    1.92   0
   1   4  10   29.86    1.48   0
  -2   4   4    2.26    1.63   0
  -1   6   4    4.08    1.55   0
   1   6   9   10.10    1.14   0
   1   8   5   65.10    1.34   0
   3   7  10   18.54    0.83   0
  -1   4   7    0.16    1.25   0
  -1   5   6  104.23    2.68   0
   0   7   5   27.12    1.29   0
   2   7   9    1.47    0.82   0
   0   5   8   12.08    1.47   0
   0   6   7  141.81    2.51   0
   4   8   9   24.40    0.72   0
   2   8   7   38.63    1.10   0
   4   7  10   12.90    0.82   0
   1   8   4   48.15    1.34   0
   2   4  10    5.22    1.10   0
   2   5  10    1.38    1.17   0
   0   4   8   21.03    1.68   0
   0   7   4   38.09    1.52   0
   1   5   9   13.36    1.25   0
   1   7   7   62.75    1.60   0
  -1   5   5   74.75    2.34   0
   3   6  10   52.50    1.56   0
   3   8   8   10.59    0.68   0
   1   4   9   49.93    1.80   0
   1   6   8   17.07    1.23   0
   0   7   3   11.20    1.48   0
   1   8   3  136.68    2.00   0
   3   5  10  216.93    2.84   0
   4   6  10   89.58    1.69   0
   2   6   9   88.33    1.97   0
   2   7   8   45.06    1.39   0
   2   8   6   -0.02    0.82   0
  -1   5   4   27.07    1.83   0
   0   6   5   98.76    2.43   0
   1   5   8   65.52    1.97   0
   2   5   9    7.26    1.33   0
   3   9   4   28.64    0.90   0
  -1   5   3  245.25    3.99   0
   1   6   7   18.46    1.52   0
   3   8   7    1.56    0.78   0
   4   7   9    2.22    0.90   0
   5   7   9    1.25    0.70   0
   0   5   6    6.94    1.32   0
   5   8   8    9.76    0.67   0
   2   7   7   16.71    1.31   0
   3   6   9   19.31    1.22   0
   0   6   4  109.64    2.75   0
   2   6   8   93.59    2.14   0
   3   7   8    6.64    1.09   0
   3   9   3   44.97    1.09   0
   3   5   9   64.23    1.92   0
   4   9   5    5.61    0.65   0
   1   5   7   -0.19    1.30   0
   4   6   9   94.10    1.87   0
   1   6   6   13.29    1.31   0
   3   8   6   61.30    1.57   0
   3   9   2   16.00    0.87   0
   0   6   3   11.95    1.82   0
   1   7   4   54.77    1.88   0
   4   8   7   12.41    0.83   0
   2   7   6  107.83    2.25   0
   2   6   7  186.67    3.05   0
   3   6   8   70.98    2.03   0
   4   9   4    0.29    0.68   0
   5   9   5   11.44    0.69   0
   6   8   7    1.24    0.56   0
   2   8   3   13.91    1.33   0
   3   7   7   61.95    1.74   0
   5   7   8    2.32    0.92   0
   5   8   7    6.45    0.78   0
   0   6   2    1.00    1.52   0
   1   6   5   61.35    2.20   0
   1   7   3   48.81    1.88   0
   3   5   8   40.73    1.78   0
   3   8   5  193.62    2.57   0
   2   7   5  110.02    2.48   0
   2   8   2    4.55    1.26   0
   4   8   6   38.77    1.25   0
   4   9   3   81.31    1.50   0
   1   7   2   33.91    1.96   0
   4   6   8    3.21    1.03   0
   2   8   1   21.03    1.48   0
   5   9   4  112.80    1.52   0
   2   6   6    0.96    1.09   0
   3   7   6    6.70    1.29   0
   3   8   4   29.19    1.47   0
   6   9   4   16.93    0.72   0
   1   7   1   43.52    1.96   0
   2   8   0   39.46    1.63   0
   6   7   7   72.81    1.47   0
   6   8   6  104.12    1.51   0
   2   7   4    3.21    1.45   0
   5   7   7   20.07    1.28   0
   4   8   5    2.66    0.88   0
   4   9   1   23.99    0.97   0
   5   9   3   89.13    1.51   0
   7   8   5    5.52    0.58   0
   4   9   0  114.40    1.65   0
   1   6   3  117.69    2.73   0
   6   9   3   13.57    0.69   0
   2   6   5   46.14    1.82   0
   3   7   5    0.29    1.07   0
   4   6   7   41.93    1.65   0
   4   7   6   93.16    2.25   0
   3   6   6   89.36    2.37   0
   5   8   5  150.89    2.25   0
   5   9   2    6.13    0.74   0
   4   8   4   80.10    1.90   0
   5   6   7    0.53    0.99   0
   6   8   5   23.24    1.04   0
   6   9   2    2.81    0.64   0
   5   9   1   88.44    1.56   0
   5   7   6    0.46    0.97   0
   6   7   6   10.07    0.96   0
   2   7   2   32.60    1.86   0
   3   7   4   20.15    1.64   0
   3   8   1   27.85    1.71   0
   5   9  -1    1.08    0.55   0
   6   9   1   11.28    0.75   0
   7   8   4    8.92    0.67   0
   4   8   3    8.97    1.29   0
   5   8   4    0.98    1.00   0
   6   9   0   24.59    0.84   0
   4   6   6    8.79    1.25   0
   4   7   5  158.73    2.77   0
   2   7   1   60.05    2.41   0
   3   6   5   11.08    1.35   0
   3   8   0   11.46    1.30   0
   3   8  -2   13.18    1.37   0
   3   8  -1    1.43    1.36   0
   3   7   3   10.71    1.60   0
   4   8   2   24.18    1.58   0
   5   6   6   55.08    1.81   0
   5   7   5   97.45    2.27   0
   7   8   3    0.91    0.72   0
   2   7   0   92.68    2.80   0
   5   8   3   68.11    1.89   0
   6   7   5   55.63    1.68   0
   4   7   4    8.99    1.25   0
   2   7  -1   46.80    2.36   0
   4   8   1    6.85    1.44   0
   6   8   3   42.87    1.41   0
   4   6   5    3.87    1.34   0
   7   7   4   51.41    1.39   0
   3   7   2   -0.38    1.29   0
   5   8   2    7.84    1.29   0
   7   8   2   15.05    0.87   0
   4   7   3  102.39    2.61   0
   5   6   5   12.23    1.58   0
   6   6   5    9.70    1.37   0
   6   7   4    4.29    1.19   0
   6   8   2   19.31    1.16   0
   4   8  -3   20.42    1.39   0
   4   8  -1  101.45    2.36   0
   4   8  -2  136.56    2.53   0
   5   8   1   42.11    1.65   0
   8   7   1    3.67    0.72   0
   6   8   1    0.12    1.09   0
   7   7   3   62.63    1.63   0
   5   8   0   11.37    1.44   0
   7   8   0   57.24    1.30   0
   3   7   0   44.65    2.17   0
   4   7   2    8.56    1.44   0
   5   7   3   34.72    1.66   0
   5   8  -4   24.98    1.16   0
   7   8  -2    8.43    0.64   0
   7   8  -1   16.16    0.84   0
   8   7   0    3.32    0.72   0
   5   8  -1    5.25    1.14   0
   6   7   3   72.42    1.94   0
   6   8   0    1.78    0.95   0
   3   7  -1   22.19    2.13   0
   5   6   4   57.33    2.15   0
   5   8  -3   14.40    1.13   0
   6   6   4  107.70    2.29   0
   6   8  -3    1.45    0.72   0
   6   8  -2   82.94    1.83   0
   6   8  -1   54.05    1.60   0
   7   7   2    1.37    1.11   0
   3   7  -2   46.19    2.43   0
   4   7   1   35.21    1.88   0
   5   7   2   22.97    1.75   0
   3   7  -4   35.75    2.10   0
   3   7  -3    8.48    1.94   0
   7   6   3   10.85    1.27   0
   4   7   0   59.53    2.48   0
   7   7   1  520.95    4.29   0
   5   6   3  234.35    3.59   0
   5   7   1  812.61    6.59   0
   4   7  -6   51.27    1.65   0
   8   6   0    0.32    0.75   0
   6   7   1   -0.43    1.14   0
   7   6   2   79.39    2.03   0
   4   7  -5   28.20    1.78   0
   4   7  -2   11.10    1.68   0
   5   7   0   18.67    1.65   0
   7   7  -4   -0.39    0.71   0
   7   7  -1    9.63    1.25   0
   8   6  -1    0.11    0.76   0
   4   7  -4   12.63    1.79   0
   4   7  -3   23.12    2.06   0
   5   7  -6   62.96    1.61   0
   6   7   0    1.72    1.22   0
   8   6  -2   13.90    0.83   0
   5   7  -1   39.73    2.17   0
   6   6   2    1.02    1.41   0
   7   7  -3    7.84    0.87   0
   7   7  -2   19.84    1.14   0
   6   7  -5  120.45    2.02   0
   6   7  -1    0.79    1.41   0
   5   7  -5    4.29    1.31   0
   5   7  -2   60.08    2.21   0
   7   6   1   14.13    1.29   0
   5   7  -3    2.13    1.58   0
   6   7  -4   17.05    1.35   0
   6   7  -2   18.62    1.47   0
   6   7  -3    1.58    1.08   0
   4   6  -8    0.96    1.16   0
   5   6   1  227.92    3.60   0
   6   6   1    8.42    1.59   0
   7   6   0    1.05    1.33   0
   8   5  -3   11.62    0.85   0
   8   5  -2    3.50    0.91   0
   3   6  -3   19.10    2.09   0
   5   6  -8    4.65    0.87   0
   3   6  -5   65.46    2.73   0
   3   6  -4    7.97    1.88   0
   6   5   2    3.98    1.29   0
   7   6  -5   10.61    0.92   0
   7   6  -1   35.10    1.75   0
   5   6   0   40.91    2.00   0
   4   6  -7   68.25    2.14   0
   7   6  -4   67.80    1.74   0
   4   6  -2    1.77    1.94   0
   7   6  -3  124.30    2.28   0
   5   6  -7    4.50    1.19   0
   5   6  -1    1.20    1.42   0
   6   6  -1   16.98    1.61   0
   4   6  -6  249.17    3.76   0
   6   5   1   19.81    1.77   0
   6   6  -6   94.95    1.94   0
   4   6  -5   24.47    2.20   0
   4   6  -4  457.06    5.50   0
   5   6  -2   14.58    1.99   0
   6   6  -2   15.24    1.57   0
   6   6  -5    5.42    1.13   0
   6   6  -4  252.33    3.71   0
   6   6  -3   11.20    1.71   0
   7   5  -6   26.88    1.07   0
   5   5  -9   57.25    1.36   0
   5   6  -3  130.46    3.17   0
   6   5  -8  238.59    2.30   0
   7   5  -1  151.74    2.90   0
   5   6  -4   33.00    2.00   0
   4   5  -9   18.78    1.16   0
   6   5   0   21.55    1.63   0
   7   4  -7   12.96    0.75   0
   7   5  -2  146.37    2.85   0
   7   5  -3    2.59    1.36   0
   5   4 -10    7.40    0.75   0
   6   5  -7    6.64    1.12   0
   6   5  -1   47.08    2.30   0
   3   5  -7   24.80    1.97   0
   5   5  -8    1.22    1.02   0
   7   4  -1   13.56    1.61   0
   3   5  -6    2.27    2.21   0
   4   5  -8  153.75    2.85   0
   6   5  -6   34.12    1.57   0
   6   5  -5    7.32    1.58   0
   6   5  -3    0.53    1.71   0
   7   4  -2   11.41    1.36   0
   4   4 -10   14.37    1.19   0
   4   5  -7   26.80    1.88   0
   6   5  -4   26.42    1.81   0
   7   4  -4   28.16    1.61   0
   7   4  -3   14.59    1.59   0
   6   4  -8   50.87    1.38   0
   0   6   0  202.91    4.28   0
   2   7   6  118.98    2.58   0
   2   8   0   43.49    1.88   0
   2   8   2    3.65    1.27   0
   1   7   2   37.03    2.16   0
   2   8   1   21.43    1.55   0
   1   6   5   64.28    2.48   0
   1   7   0   12.61    2.15   0
   1   7   1   40.11    2.20   0
   2   5   8    9.88    1.37   0
   4   9   3   81.52    1.66   0
   5   9   5   11.97    0.79   0
   2   6   7  188.13    3.11   0
   3   8   5  205.53    2.89   0
   4   9   1   23.87    1.07   0
   4   9   2   10.97    1.00   0
   2   7   5  108.73    2.72   0
   3   6   8   70.14    2.06   0
   4   7   8  170.23    2.40   0
   1   6   4   82.20    2.73   0
   3   8   4   32.07    1.68   0
   5   9   4  114.90    1.69   0
   4   8   6   38.40    1.35   0
   5   8   7    6.97    0.73   0
   2   7   4    3.01    1.61   0
   3   8   3  204.98    3.26   0
   5   9   0   10.89    0.76   0
   5   9   3   84.42    1.58   0
   6   8   7    1.21    0.63   0
   1   6   3  115.40    3.00   0
   3   7   6    6.15    1.21   0
   5   7   8    2.55    0.98   0
   6   9   4   18.33    0.82   0
   2   7   3   56.51    2.47   0
   3   8  -1    0.38    1.33   0
   4   8   5    1.97    1.15   0
   3   8   0   10.88    1.58   0
   3   8   1   26.11    1.80   0
   4   7   7   60.18    1.77   0
   3   6   7    0.12    1.17   0
   4   6   8    1.94    1.29   0
   6   9   3   13.54    0.83   0
   2   6   5   47.54    2.04   0
   2   7  -1   45.84    2.50   0
   2   7   1   52.69    2.39   0
   3   7   5    0.37    1.22   0
   4   8   4   83.63    2.25   0
   6   9   2    2.44    0.60   0
   2   7   0   84.83    2.76   0
   7   8   6    0.13    0.57   0
   6   8   6  105.80    1.70   0
   4   8   3    8.77    1.52   0
   5   7   7   18.83    1.24   0
   5   8   5  150.78    2.44   0
   3   6   6   84.22    2.40   0
   3   7   4   18.12    1.68   0
   4   8   2   25.30    1.88   0
   7   7   7    2.92    0.70   0
   4   6   7   46.22    1.88   0
   4   8  -1   96.44    2.40   0
   6   7   7   79.34    1.75   0
   3   7   3   13.36    1.70   0
   4   8   0    1.62    1.31   0
   4   8   1    4.41    1.35   0
   5   8   4    1.45    1.05   0
   6   8   5   24.82    1.20   0
   4   7   5  160.34    3.09   0
   5   7   6    0.33    1.31   0
   3   7   2    0.50    1.62   0
   5   8   3   68.20    2.07   0
   3   7   1  366.73    5.28   0
   5   8  -2    0.26    1.10   0
   6   8   4   61.37    1.86   0
   4   6   6   10.37    1.73   0
   4   7   4    9.86    1.79   0
   5   6   7    0.09    1.24   0
   5   8   2    6.72    1.53   0
   7   8   4    9.75    1.01   0
   3   7  -1   22.72    2.05   0
   3   7   0   43.55    2.40   0
   5   8  -1    4.37    1.39   0
   6   7   6   12.74    1.33   0
   7   7   6    9.66    1.00   0
   5   8   0    9.56    1.60   0
   6   8  -2   71.09    1.58   0
   6   8   3   49.43    1.86   0
   6   6   7    1.30    1.34   0
   7   8   3    1.15    0.96   0
   8   7   5    0.52    0.68   0
   4   7   3   97.89    2.85   0
   6   8  -1   55.61    1.73   0
   6   8   2   22.60    1.45   0
   7   8  -1   15.67    0.95   0
   6   8   1    0.79    1.11   0
   7   8   2   17.26    1.09   0
   4   7   2    8.13    1.73   0
   5   6   6   58.86    2.10   0
   5   7   4   23.38    1.71   0
   7   8   0   55.60    1.44   0
   7   8   1   77.49    1.72   0
   7   7   5   69.55    1.73   0
   8   7   4    6.84    0.91   0
   4   7  -2    7.70    1.72   0
   4   7  -1    6.08    2.13   0
   5   7   3   32.21    1.98   0
   6   6   6   93.98    2.30   0
   6   7   4    6.02    1.56   0
   7   6   6    0.13    1.12   0
   5   6   5   13.64    1.58   0
   8   6   5   36.69    1.24   0
   5   7  -3    0.54    1.60   0
   5   7   2   23.98    1.96   0
   6   7   3   80.23    2.43   0
   5   7  -2   56.28    2.49   0
   5   7   1  772.55    7.21   0
   7   7  -3    7.09    0.94   0
   8   7  -1    1.77    0.76   0
   8   7   2   11.13    0.99   0
   5   7  -1   38.97    2.46   0
   6   6   5   10.81    1.45   0
   6   7  -3    2.53    1.30   0
   8   7   1    4.79    0.99   0
   6   7   2    2.85    1.51   0
   7   6   5   31.04    1.52   0
   8   7   0    3.39    0.78   0
   7   7   2    0.80    1.24   0
   8   6   4   82.49    1.86   0
   6   7  -2   18.73    1.54   0
   6   7   1    0.59    1.43   0
   7   7  -2   16.97    1.18   0
   6   7   0    1.01    1.52   0
   7   7  -1    8.16    1.43   0
   7   7   0    3.49    1.42   0
   7   7   1  505.57    4.93   0
   5   6   3  248.01    4.28   0
   6   6   4  118.62    2.85   0
   7   6   4    0.25    1.23   0
   4   6  -3   81.25    3.21   0
   8   6   3   74.40    1.87   0
   4   6  -2    3.19    2.01   0
   6   6  -5    5.98    1.23   0
   5   6   2  268.00    4.47   0
   6   5   5  342.55    4.33   0
   6   6   3  114.24    3.12   0
   7   5   5   40.92    1.87   0
   7   6  -4   63.24    1.64   0
   8   5   4    0.84    1.12   0
   5   6  -4   31.13    1.96   0
   8   6  -2   13.74    0.94   0
   5   6   1  240.91    4.38   0
   8   6  -1    0.80    1.03   0
   8   6   1    3.89    1.05   0
   5   6  -3  131.96    3.49   0
   5   6   0   45.97    2.77   0
   6   6  -4  223.61    3.30   0
   6   6   2    0.95    1.51   0
   7   6   2   86.39    2.50   0
   8   6   0    1.56    0.96   0
   5   6  -2   13.82    2.33   0
   7   6  -3  135.45    2.61   0
   6   5   4    3.08    1.46   0
   6   6   1    7.89    1.75   0
   7   5   4    3.91    1.29   0
   7   6   1   18.32    1.92   0
   8   5   3   18.19    1.48   0
   6   6  -3    9.58    1.59   0
   6   6  -1   18.11    2.23   0
   6   6   0    9.22    1.75   0
   7   6  -1   32.37    1.81   0
   7   6   0    0.57    1.35   0
   7   5  -5   12.33    1.02   0
   7   5   3   40.41    2.14   0
   8   5  -3   11.60    0.89   0
   8   5   2   16.26    1.37   0
   6   5   3   76.28    2.53   0
   8   5  -2    4.08    1.10   0
   8   5   1   53.81    1.89   0
   8   4   3  149.67    2.49   0
   8   5  -1   58.51    1.88   0
   8   5   0   12.79    1.47   0
   5   5  -5   36.02    2.31   0
   6   5  -5    7.53    1.58   0
   7   4  -6   48.68    1.26   0
   7   4   4   25.78    1.62   0
   7   5  -4   77.70    2.10   0
   8   4  -4    9.77    0.85   0
   6   5   2    3.70    1.57   0
   5   5  -4  237.77    4.25   0
   7   5   1   64.51    2.37   0
   8   3   3   10.30    1.27   0
   8   4   2    3.18    1.12   0
   6   5  -4   25.39    1.85   0
   6   5   1   22.94    1.96   0
   7   5   0   32.38    2.20   0
   8   4  -3    5.12    0.98   0
   5   5  -3   66.71    2.73   0
   7   4   3   15.42    1.53   0
   7   5  -2  134.66    2.93   0
   7   5  -1  149.81    3.21   0
   6   5  -3   -0.57    1.60   0
   6   5   0   22.34    1.98   0
   8   4  -2    0.61    1.06   0
   6   5  -1   49.35    2.39   0
   7   4  -5    8.77    1.21   0
   8   3  -4   14.11    0.78   0
   8   4  -1    9.86    1.33   0
   8   4   0   47.51    1.75   0
   6   4  -6   50.20    1.89   0
   8   3   2    3.71    1.08   0
   7   4   2   26.72    1.79   0
   7   3  -6    8.68    0.94   0
   8   2   2   -0.48    1.01   0
   8   3  -3   32.78    1.26   0
   8   3   1    1.53    1.04   0
   7   3   3   50.26    1.88   0
   8   3  -2    1.32    1.04   0
   6   2  -8    3.23    0.76   0
   6   3  -7    7.05    1.11   0
   6   4  -5    1.54    1.28   0
   7   4  -3   15.76    1.64   0
   7   4   0   15.42    1.87   0
   8   2   1   91.73    1.93   0
   8   3  -1   82.59    1.93   0
   7   4  -2   13.83    1.76   0
   7   4  -1   14.11    1.83   0
   8   2  -3    7.94    0.74   0
   5   4  -5    4.59    1.65   0
   8   1  -2    2.44    0.67   0
   8   2   0  106.41    2.08   0
   6   4  -4   14.05    1.69   0
   7   3   2    1.78    1.56   0
   8   1  -1    1.13    0.64   0
   8   2  -2   45.86    1.32   0
   5   4  -4   10.69    1.84   0
   6   4  -2    9.98    1.68   0
   6   4  -1   53.35    2.34   0
   6   1  -8    2.96    0.67   0
   6   3  -6    2.55    1.35   0
   7   1  -6   39.53    0.97   0
   7   3  -4  169.15    2.89   0
   7   3   1   -0.84    1.58   0
   7   3  -3    3.96    1.48   0
   6   2  -7   69.74    1.79   0
   7   2  -5    0.32    0.85   0
   7   2   2    1.51    1.27   0
   7   3  -2   31.06    1.96   0
   7   3  -1    5.18    1.64   0
   6   3  -5   13.59    1.76   0
   5   3  -6   46.75    2.07   0
   7   0  -5    0.70    0.65   0
   7   1  -5   29.93    1.15   0
   7   1   2    1.48    1.13   0
   7   2  -4   -0.33    1.21   0
   7   2   1   12.07    1.74   0
   5   0  -9    1.39    0.77   0
   5   3  -5    3.99    2.05   0
   7   2  -3    0.36    1.41   0
   7   2   0    8.79    1.78   0
   6   1  -7    4.09    1.12   0
   6   2  -6    2.51    1.21   0
   6   3  -3   31.26    2.07   0
   6   3  -2    8.12    1.72   0
   7  -1  -2   34.12    1.11   0
   7  -1  -1   31.40    1.15   0
   7   0   1    0.76    1.28   0
   7   1   1  177.27    3.20   0
   7   2  -2    0.31    1.53   0
   7   2  -1    7.18    1.78   0
   7   0  -4    1.65    0.79   0
   7   1  -4   24.66    1.37   0
   2   5 -10    6.98    1.08   0
   2   6  -5   55.49    2.52   0
   2   6  -4  271.97    4.46   0
   4   7  -4   14.62    1.55   0
   5   7  -6   68.12    1.68   0
   5   7  -2   62.17    2.25   0
   6   7  -5  122.68    1.93   0
   6   7  -2   18.92    1.44   0
   1   5  -7    6.50    2.35   0
   6   7  -4   18.11    1.28   0
   6   7  -3    1.80    1.20   0
   5   7  -5    3.96    1.16   0
   5   7  -3    0.21    1.24   0
   1   5  -6    8.54    2.20   0
   2   5  -9   22.60    1.99   0
   3   6  -7    1.65    1.72   0
   3   5 -10    1.83    1.15   0
   3   6  -3   23.24    2.39   0
   4   6  -8    0.37    1.21   0
   3   6  -6   41.97    2.29   0
   5   6  -8    5.76    0.88   0
   7   6  -5    8.32    0.82   0
   3   6  -5   69.52    2.79   0
   3   6  -4    8.78    1.88   0
   4   5 -10    9.20    0.97   0
   6   6  -7   21.85    0.95   0
   1   4  -9  106.23    3.38   0
   2   5  -8   20.84    2.28   0
   7   6  -4   61.65    1.48   0
   7   6  -3  113.50    1.98   0
   4   6  -7   74.52    2.29   0
   3   4 -11    0.48    0.96   0
   4   6  -2    1.78    1.70   0
   5   6  -7    5.84    1.28   0
   5   6  -1    0.89    1.85   0
   1   4  -8   80.88    3.33   0
   2   5  -7  116.29    3.32   0
   3   5  -9  174.22    3.06   0
   4   4 -11   50.56    1.16   0
   4   6  -6  261.38    4.11   0
   2   4 -10   10.60    1.73   0
   4   6  -5   24.52    1.95   0
   4   6  -4  483.69    5.91   0
   5   5  -9   59.82    1.49   0
   5   6  -2   13.79    1.73   0
   6   6  -2   14.44    1.75   0
   5   6  -5   37.96    2.14   0
   6   5  -8  233.52    2.31   0
   6   6  -4  245.06    3.53   0
   6   6  -3   12.17    1.67   0
   5   6  -3  124.77    3.06   0
   7   5  -6   25.57    0.98   0
   5   4 -10    7.32    0.81   0
   6   4  -9   14.00    0.74   0
   2   4  -9   34.97    2.13   0
   3   4 -10    4.53    1.41   0
   3   5  -7   25.74    2.06   0
   3   5  -6    3.85    2.12   0
   4   5  -8  164.22    3.08   0
   5   5  -8    0.15    0.99   0
   7   5  -5   12.67    0.97   0
   6   5  -7    6.85    0.97   0
   2   4  -8  555.53    6.40   0
   7   5  -4   63.77    1.66   0
   7   5  -3    1.68    1.23   0
   3   3 -11   89.07    2.06   0
   4   3 -11   50.96    1.36   0
   4   5  -7   27.46    1.96   0
   5   5  -7   55.72    2.03   0
   6   5  -6   34.69    1.80   0
   3   4  -9   10.35    1.63   0
   4   5  -6   21.49    2.02   0
   2   3 -10   32.80    2.26   0
   4   5  -5  138.86    3.74   0
   5   4  -9   61.42    1.68   0
   5   5  -6   19.11    1.98   0
   6   4  -8   51.67    1.50   0
   7   4  -6   59.48    1.46   0
   6   3  -9    8.78    0.78   0
   6   5  -2    1.55    1.53   0
   5   3 -10   -0.21    0.72   0
   5   5  -5   41.76    2.28   0
   6   5  -4   28.10    1.88   0
   6   5  -3   -0.27    1.52   0
   5   5  -3   68.12    2.73   0
   7   4  -5    8.17    1.23   0
   2   3  -9   58.47    2.97   0
   3   3 -10   33.49    1.90   0
   5   4  -8   26.01    1.61   0
   6   4  -7  155.06    2.75   0
   3   4  -7   21.90    2.24   0
   4   2 -11  154.15    2.24   0
   4   3 -10   13.16    1.33   0
   4   4  -8  290.86    4.42   0
   7   4  -4   23.97    1.61   0
   6   2  -9   83.36    1.39   0
   7   4  -3   13.67    1.64   0
   3   2 -11    3.27    1.21   0
   7   3  -6   10.36    1.07   0
   4   4  -7  276.61    4.68   0
   5   2 -10   36.40    1.33   0
   5   3  -9    0.29    1.23   0
   5   4  -7    2.80    1.48   0
   6   3  -8   39.15    1.39   0
   6   4  -6   56.17    2.13   0
   3   3  -9   26.78    2.36   0
   2   2 -10   29.89    2.17   0
   4   1 -11   42.25    1.39   0
   4   4  -6  141.95    3.67   0
   5   4  -6   96.59    2.99   0
   7   3  -5   15.68    1.38   0
   6   4  -4   15.91    1.87   0
   6   4  -2    9.93    2.30   0
   7   2  -6   60.61    1.45   0
   5   4  -5    3.53    1.83   0
   6   3  -7    9.02    1.27   0
   6   4  -3   91.22    2.88   0
   3   2 -10   56.95    2.46   0
   4   2 -10    5.62    1.29   0
   5   3  -8   32.00    1.84   0
   5   4  -4   11.28    2.46   0
   6   2  -8    4.83    1.09   0
   7   3  -4  147.84    2.68   0
   3   1 -11    0.90    1.40   0
   4   0 -11   36.85    1.19   0
   7   3  -3    2.38    1.52   0
   4   3  -8   15.42    1.88   0
   5   2  -9   10.68    1.42   0
   6   3  -6    1.55    1.36   0
   7   2  -5    0.76    1.10   0
   5   3  -7   49.17    2.27   0
   6   1  -8    3.61    0.94   0
   4   3  -7  121.84    3.56   0
   3   2  -9    3.30    2.03   0
   6   2  -7   73.58    2.17   0
   7   1  -5   33.07    1.26   0
   7   2  -4    0.64    1.27   0
   3   0 -11    5.03    1.33   0
   4   1 -10   25.69    1.53   0
   5   1  -9  141.67    2.45   0
   5   2  -8   90.00    2.48   0
   5   3  -6   51.95    2.44   0
   6   3  -4    2.55    1.98   0
   7   2  -3   -0.24    1.40   0
   3   1 -10   15.93    1.91   0
   5   3  -5    6.92    2.21   0
   6   3  -3   28.21    2.11   0
   6   3  -2    6.78    1.88   0
   7   0  -4    2.50    0.80   0
   7   1  -4   20.73    1.36   0
   3  -1 -11   23.47    1.34   0
   4   2  -8   80.24    2.93   0
   5  -1  -9  252.22    2.35   0
   5   0  -9    1.39    1.03   0
   6   1  -7    2.31    1.02   0
   6   2  -6    1.76    1.31   0
   4   0 -10    3.52    1.08   0
   5   2  -7   14.84    1.71   0
   7   0  -3   16.98    1.18   0
   7   1  -3    5.09    1.26   0
   4  -1 -10   18.02    1.07   0
   5   1  -8   41.14    1.84   0
   3   0 -10   24.33    1.95   0
   3   1  -9  258.95    4.25   0
   4   2  -7   90.99    2.96   0
   6   1  -6   77.53    2.35   0
   2   0 -10    8.46    1.75   0
   5  -2  -8   38.28    1.01   0
   5   2  -6   17.31    1.87   0
   6   2  -4   54.55    2.36   0
   3  -3 -10    0.76    0.89   0
   5   0  -8    0.14    1.10   0
   6  -1  -6    0.22    0.78   0
   6   2  -3    0.59    1.64   0
   4   1  -8   20.12    1.87   0
   5  -1  -8   25.54    1.39   0
   5   1  -7  116.15    2.90   0
   5   2  -5   56.01    2.80   0
   6   2  -2   81.49    3.05   0
   3  -1 -10  125.84    2.76   0
   3  -2 -10    7.14    1.11   0
   2  -1 -10   87.05    2.75   0
   3   0  -9   19.33    1.86   0
   6   1  -4    1.61    1.57   0
   4   1  -7   92.08    2.95   0
   5   0  -7   30.65    1.83   0
   5   1  -6  316.60    4.71   0
   6  -2  -4   36.21    1.24   0
   4   0  -8   31.86    1.98   0
   5  -2  -7   48.66    1.46   0
   6   1  -3   28.99    2.31   0
   5  -3  -6   35.24    1.14   0
   5  -1  -7   31.94    1.60   0
   2  -2 -10    2.23    1.66   0
   4  -3  -8    6.74    1.03   0
   6   0  -4  177.70    3.29   0
   6   1  -2   39.64    2.59   0
   2  -3 -10   27.55    1.61   0
   3  -1  -9  248.05    4.09   0
   5   1  -5   24.02    2.08   0
   6  -1  -4    9.51    1.49   0
   3   0  -8   47.41    2.39   0
   4  -1  -8    6.97    1.44   0
   5   0  -6   -0.16    1.45   0
   6  -2  -3    0.49    1.04   0
   3  -3  -9   28.22    1.56   0
   4  -2  -8   28.62    1.74   0
   6   0  -3    9.56    1.93   0
   2  -1  -9   92.67    3.09   0
   3  -2  -9  407.64    4.58   0
   4   0  -7   41.85    2.26   0
   5  -2  -6    1.41    1.08   0
   5  -1  -6   19.94    1.69   0
   6  -2  -2    3.45    1.14   0
   6  -1  -3   23.79    1.63   0
   6   0  -2   41.26    2.39   0
   5   0  -5  102.25    3.02   0
   6  -2  -1    2.14    1.19   0
   4  -1  -7   32.24    2.25   0
   6  -1  -2   68.24    2.24   0
   2  -4  -9    0.28    1.22   0
   2  -2  -9   23.48    2.20   0
   4  -3  -7   80.99    2.03   0
   4   0  -6  166.09    3.70   0
   6  -1  -1    1.16    1.70   0
   4  -4  -6    0.99    0.81   0
   4  -2  -7   61.11    2.39   0
   5  -2  -5    8.24    1.56   0
   5  -1  -5   61.61    2.40   0
   2  -3  -9    2.18    1.65   0
   5  -4  -2  204.80    2.19   0
   2  -5  -8    1.06    1.03   0
   4  -1  -6   18.17    1.86   0
   5  -4  -1    4.89    1.05   0
   5   0  -3   32.69    2.27   0
   4  -3  -6   28.12    1.84   0
   1  -4  -9   79.24    2.43   0
   4  -2  -6   48.97    2.39   0
   5  -3  -3   59.71    2.05   0
   2  -2  -8   59.23    2.68   0
   3  -5  -6   14.97    1.02   0
   3  -4  -7    4.25    1.18   0
   4  -4  -5   12.25    1.15   0
   2  -4  -8    7.12    1.58   0
   4  -5  -3    3.41    0.74   0
   5  -1  -3   18.07    1.88   0
   3  -3  -7    9.24    1.80   0
   3  -2  -7  236.45    4.06   0
   4  -1  -5  167.23    3.72   0
   5  -2  -3    0.95    1.39   0
   2  -3  -8   19.68    1.78   0
   5  -3  -2   36.29    1.83   0
   4  -3  -5  206.03    3.46   0
   5  -1  -2   34.90    2.40   0
   1  -5  -8   64.30    2.06   0
   2  -5  -7  154.98    2.67   0
   4  -4  -4    1.63    1.29   0
   4  -2  -5    1.88    1.47   0
   5  -3  -1   -0.10    1.41   0
   5  -2  -2   55.12    2.24   0
   1  -6  -7   56.17    1.65   0
   1  -3  -8  281.30    4.29   0
   3  -6  -3    2.48    0.81   0
   3  -5  -5    0.57    1.11   0
   3  -4  -6    1.70    1.20   0
   5  -1  -1   20.50    1.95   0
   1  -4  -8    5.13    1.77   0
   3  -2  -6   54.15    2.36   0
   5  -3   0   29.35    1.79   0
   5  -2  -1    0.48    1.80   0
   3  -3  -6   58.93    2.32   0
   4  -5  -1    9.21    1.08   0
   4  -3  -4   75.42    2.61   0
   2  -4  -7   24.22    1.74   0
   2  -3  -7  255.74    4.23   0
   4  -4  -3    1.71    1.43   0
   4  -2  -4   21.01    1.88   0
   5  -2   0  247.11    3.91   0
  -1   2   9 1069.73    7.70   0
   0   7   8    0.11    0.53   0
   1   4  11   69.68    1.95   0
   2   4  11    0.75    1.12   0
   0   5  10   37.95    1.44   0
   2   5  11   69.44    1.86   0
   2   7  10    0.33    0.55   0
  -1   3   9   82.48    2.55   0
  -1   4   9   91.69    2.42   0
  -3   3   5   41.76    2.24   0
   0   4  10    0.68    1.10   0
   0   6   9   15.15    1.01   0
   1   6  10   -0.33    0.77   0
   1   7   9   21.03    0.87   0
   3   7  10   17.60    0.87   0
  -2   4   7   23.27    1.64   0
  -2   5   6    2.46    1.36   0
   1   3  10   89.10    2.33   0
  -1   6   7   57.44    1.55   0
  -2   3   7  234.63    3.85   0
  -1   5   8   63.59    1.87   0
   0   7   7    9.58    0.96   0
   1   4  10   31.27    1.62   0
   2   8   8   33.06    0.87   0
  -1   7   4    9.38    0.98   0
   0   3   9    5.51    1.30   0
   0   5   9  143.95    2.60   0
   2   4  10    5.54    1.46   0
   2   6  10  153.28    2.30   0
  -1   3   8  271.95    3.93   0
  -1   4   8    4.42    1.31   0
   3   6  10   48.55    1.50   0
  -2   4   6   19.45    1.68   0
  -2   5   5    3.07    1.28   0
   0   4   9   55.90    1.97   0
   0   6   8  117.31    2.24   0
   2   5  10    1.51    1.06   0
  -1   6   6   11.93    1.32   0
   1   6   9    8.94    1.19   0
   1   7   8   29.81    1.21   0
  -1   7   3   97.42    1.79   0
   1   8   6   18.21    0.80   0
   3   8   8   10.19    0.73   0
   3   7   9   13.70    1.07   0
   4   8   8   13.01    0.70   0
  -2   4   5  263.85    4.04   0
  -2   5   4   41.67    1.87   0
  -1   4   7    0.99    1.28   0
   0   5   8    9.42    1.47   0
   1   4   9   48.56    1.87   0
   1   5   9   13.95    1.33   0
   2   6   9   95.78    2.18   0
   2   8   7   37.55    1.09   0
  -1   6   5    8.12    1.41   0
   0   4   8   20.92    1.52   0
   0   6   7  135.17    2.46   0
   2   5   9    4.91    1.39   0
   3   6   9   18.95    1.35   0
   1   6   8   17.93    1.28   0
   1   7   7   60.65    1.60   0
   2   7   8   44.88    1.44   0
  -2   4   4    2.47    1.86   0
   1   8   5   65.84    1.37   0
  -1   6   4    5.43    1.45   0
   0   5   7   57.83    1.97   0
   1   5   8   69.03    2.05   0
   0   6   6   22.54    1.58   0
   2   8   6    0.47    0.79   0
   3   7   8    6.92    0.95   0
   4   7   8  163.90    2.25   0
  -1   5   5   69.77    2.19   0
   4   8   7   12.83    0.86   0
   1   7   6    0.39    1.09   0
   1   6   7   18.50    1.36   0
   2   5   8   10.54    1.46   0
   2   7   7   17.59    1.33   0
   4   9   5    5.93    0.61   0
  -1   6   3    6.30    1.56   0
   3   5   8   38.41    1.83   0
   3   6   8   66.41    1.84   0
   0   5   6    5.97    1.49   0
   3   9   4   32.08    0.95   0
   1   5   7    1.57    1.33   0
  -1   5   4   28.99    1.75   0
   0   6   5   95.69    2.35   0
   2   8   5    0.10    0.77   0
   0   7   3   13.91    1.47   0
   3   7   7   64.85    1.77   0
  -1   6   2   31.68    1.76   0
   1   6   6   13.65    1.53   0
   1   7   5  142.60    2.53   0
   4   7   7   61.64    1.61   0
   4   8   6   40.13    1.27   0
   2   7   6  109.32    2.26   0
  -1   5   3  256.30    3.85   0
   1   8   2    9.69    1.21   0
   3   6   7    1.39    1.08   0
  -1   6   1  267.75    3.83   0
   0   7   2   23.10    1.45   0
   2   8   4   60.60    1.59   0
   3   8   5  205.75    2.63   0
   1   7   4   58.10    1.99   0
   3   9   2   19.18    0.97   0
   4   9   3   83.77    1.46   0
   5   8   5  137.39    1.86   0
   5   9   3   83.44    1.27   0
   1   6   5   59.36    1.97   0
   1   8   1   22.37    1.37   0
   2   6   6    2.21    1.20   0
   2   7   5  106.58    2.43   0
   4   8   5    1.76    0.94   0
   0   7   1    1.98    1.22   0
   4   7   6   92.09    2.00   0
   0   6   3   10.89    1.46   0
   2   8   3   13.17    1.13   0
   1   8   0   35.28    1.53   0
   3   8   4   30.94    1.29   0
   3   9   1   63.58    1.42   0
   0   7   0   32.01    1.85   0
   1   7   3   51.07    1.86   0
   3   6   6   86.20    2.20   0
   4   9   2   11.78    0.89   0
   5   9   2    7.21    0.76   0
   1   6   4   78.32    2.23   0
   1   8  -1    7.93    1.06   0
   2   7   4    5.51    1.38   0
   3   9   0    4.33    0.84   0
   5   8   4    1.27    0.89   0
   0   6   2    1.65    1.31   0
   0   7  -1   31.82    1.89   0
   1   8  -2   24.12    1.34   0
   2   6   5   44.38    1.82   0
   2   8   2    5.08    1.02   0
   1   8  -3    0.10    0.96   0
   3   9  -1    3.18    0.78   0
   4   7   5  158.22    2.62   0
   4   9   1   29.53    1.13   0
   3   8   3  189.03    2.72   0
   3   9  -2    1.22    0.71   0
   5   9   1   88.29    1.45   0
   0   7  -2  182.23    2.96   0
   2   8   1   20.31    1.31   0
   0   6   1    5.91    1.48   0
   1   6   3  108.55    2.57   0
   2   7   3   47.45    1.86   0
   3   7   4   19.59    1.45   0
   4   9   0  127.58    1.83   0
   3   8   2   30.49    1.57   0
   5   8   3   59.15    1.49   0
   2   8   0   45.24    1.83   0
   4   9  -1   45.01    1.18   0
   5   7   4   19.75    1.40   0
   4   7   4   10.14    1.23   0
   4   9  -2   33.59    1.08   0
   0   6   0  199.16    3.65   0
   5   9  -2    1.84    0.55   0
   1   7   0   14.44    1.81   0
   2   7   2   37.96    1.97   0
   3   7   3   11.40    1.34   0
   3   8   1   26.13    1.47   0
   5   8   2    7.06    1.14   0
   6   8   1    0.86    0.85   0
   2   8  -5   27.30    1.19   0
   0   6  -1    2.99    1.64   0
   1   7  -1    4.14    1.45   0
   2   8  -4  130.34    2.28   0
   2   8  -3   48.62    1.81   0
   5   7   3   29.48    1.58   0
   2   7   1   59.18    2.29   0
   3   8   0   13.31    1.29   0
   4   8   1    7.01    1.12   0
   5   8   1   37.93    1.44   0
   6   8   0    0.93    0.89   0
   0   6  -2    4.45    2.05   0
   1   7  -2    1.22    1.45   0
   3   7   2    0.30    1.18   0
   3   8  -1    0.44    1.15   0
   1   7  -3    1.05    1.75   0
   4   8   0    4.18    1.14   0
   6   8  -1   54.58    1.46   0
   0   6  -3   28.29    2.47   0
   1   7  -6   53.36    1.84   0
   2   7   0   90.84    2.59   0
   3   8  -6   37.12    1.19   0
   3   8  -2   14.15    1.57   0
   4   7   2    7.93    1.52   0
   5   7   2   22.32    1.59   0
   5   8   0   10.48    1.17   0
   1   7  -5    4.28    1.61   0
   1   7  -4   36.79    1.92   0
   6   8  -2   76.82    1.56   0
   3   7   1  355.95    4.42   0
   3   8  -3    9.53    1.27   0
   6   8  -3    2.48    0.78   0
   3   8  -4    5.14    1.13   0
   2   7  -1   52.03    2.24   0
   4   8  -6   31.53    1.10   0
   4   8  -2  152.86    2.80   0
   2   7  -8   19.79    1.13   0
   3   7   0   48.94    2.31   0
   4   8  -3   24.96    1.68   0
   5   7   1  737.27    5.69   0
   5   8  -5   11.27    0.93   0
   4   8  -5   20.57    1.15   0
   4   8  -4  156.20    2.60   0
   5   8  -3   15.02    1.24   0
   6   7   0    0.72    1.30   0
   2   7  -7   -0.11    1.34   0
   3   7  -1   26.09    1.93   0
   2   7  -6   27.71    1.98   0
   2   7  -4   51.39    2.37   0
   5   7   0   18.37    1.58   0
   6   7  -1   -0.11    1.35   0
   2   7  -5   23.44    1.89   0
   1   6  -3   29.34    2.33   0
   3   7  -2   51.17    2.58   0
   6   7  -6   67.97    1.25   0
   3   7  -8   73.31    1.66   0
   4   7  -1    7.60    1.57   0
   5   7  -1   37.69    2.13   0
   6   7  -2   17.49    1.39   0
   1   6  -8    0.19    1.62   0
   1   6  -4    1.23    2.26   0
   2   6 -10    6.45    1.03   0
   3   7  -3   11.52    1.80   0
   6   7  -5  118.65    1.87   0
   6   7  -4   17.71    1.33   0
   6   7  -3    2.42    1.08   0
   1   6  -7   58.74    2.65   0
   1   6  -5   38.81    2.77   0
   4   7  -2    9.57    1.62   0
   1   6  -6  176.64    3.78   0
   3   7  -6  122.46    2.91   0
   3   7  -5    1.46    1.72   0
   3   7  -4   40.54    2.18   0
   5   7  -7    9.17    0.85   0
   5   7  -2   60.26    2.20   0
   4   7  -7    1.46    1.12   0
   4   7  -3   24.11    2.07   0
   5   6   0   37.91    1.83   0
   5   7  -6   67.43    1.82   0
   3   6 -10    5.98    0.83   0
   4   7  -6   56.09    2.02   0
   4   7  -4   15.37    1.59   0
   5   7  -5    4.37    1.34   0
   2   6  -9   29.13    1.40   0
   4   7  -5   28.38    1.70   0
   3   4 -11    0.03    0.98   0
   5   6   0   40.25    2.53   0
   6   6  -7   22.51    1.07   0
   7   6  -5    9.69    0.99   0
   4   4 -11   47.14    1.15   0
   4   6  -7   72.75    2.46   0
   2   5  -7  120.07    3.63   0
   3   5  -9  178.28    3.37   0
   5   6  -7    4.52    1.41   0
   7   6  -4   63.19    1.73   0
   7   6  -2    2.18    1.31   0
   4   6  -6  272.00    4.64   0
   7   6  -3  126.71    2.40   0
   2   5  -6   77.35    3.32   0
   4   6  -3   83.81    3.10   0
   5   6  -1    1.55    1.77   0
   6   6  -6  100.57    2.15   0
   6   6  -1   17.02    2.03   0
   4   6  -5   22.62    2.19   0
   4   6  -4  478.57    6.29   0
   5   5  -9   60.88    1.62   0
   5   6  -6    1.73    1.63   0
   4   5  -9   18.44    1.46   0
   5   6  -2   15.41    2.34   0
   6   6  -5    4.45    1.58   0
   3   5  -8   13.73    1.91   0
   5   6  -5   33.82    2.10   0
   6   5  -8  225.39    2.43   0
   6   6  -2   14.54    1.76   0
   5   6  -4   36.08    2.36   0
   6   6  -3    9.34    1.71   0
   2   4  -9   36.25    2.40   0
   3   4 -10    3.57    1.61   0
   3   5  -6    1.97    2.48   0
   4   4 -10   15.25    1.43   0
   5   5  -8    0.17    1.14   0
   6   5  -7    7.90    1.31   0
   7   4  -7   12.26    0.87   0
   7   5  -5   12.21    1.28   0
   2   4  -8  559.86    6.77   0
   3   3 -11   90.84    2.18   0
   4   3 -11   53.09    1.47   0
   4   5  -7   28.58    2.24   0
   7   5  -4   73.61    2.17   0
   7   5  -2  138.69    2.96   0
   3   4  -9    6.05    2.07   0
   5   5  -7   57.76    2.28   0
   7   5  -3    1.66    1.29   0
   4   5  -6   21.51    2.25   0
   6   5  -6   35.68    1.83   0
   5   4  -9   65.04    1.90   0
   6   4  -8   50.39    1.64   0
   6   5  -1   47.63    2.74   0
   4   4  -9   66.30    2.36   0
   4   5  -5  144.46    3.93   0
   5   5  -6   18.93    2.02   0
   6   3  -9   10.68    0.90   0
   6   5  -5    7.84    1.94   0
   3   4  -8   95.14    3.50   0
   6   5  -2    1.65    2.18   0
   5   5  -5   41.41    2.49   0
   5   5  -4  244.39    4.93   0
   5   5  -3   75.19    3.37   0
   6   5  -4   27.04    2.10   0
   6   5  -3   -0.04    1.83   0
   3   3 -10   35.55    2.27   0
   2   3  -9   60.35    2.88   0
   4   2 -11  143.83    2.24   0
   4   3 -10   14.32    1.63   0
   5   4  -8   28.01    1.99   0
   7   4  -5    6.38    1.22   0
   6   4  -7  146.05    2.78   0
   3   2 -11    1.56    1.46   0
   6   2  -9   83.90    1.48   0
   7   4  -4   25.01    1.85   0
   7   4  -3   14.29    1.82   0
   7   4  -2   10.31    1.91   0
   4   4  -7  269.84    4.85   0
   5   3  -9    0.43    1.37   0
   5   4  -7    1.96    1.90   0
   6   3  -8   37.43    1.46   0
   6   4  -6   60.92    2.46   0
   3   3  -9   27.74    2.51   0
   4   1 -11   40.34    1.42   0
   4   4  -6  140.78    3.84   0
   5   4  -6   93.75    3.32   0
   7   3  -5   14.30    1.30   0
   5   4  -5    3.71    2.27   0
   6   3  -7    7.47    1.50   0
   6   4  -4   15.50    1.97   0
   6   4  -3   91.06    3.28   0
   6   4  -2    8.02    2.03   0
   3   2 -10   58.66    2.53   0
   3   3  -8   57.69    2.83   0
   4   2 -10    5.97    1.32   0
   5   3  -8   26.91    1.80   0
   7   3  -4  168.67    3.10   0
   3   1 -11    1.26    1.43   0
   4   0 -11   32.87    1.18   0
   6   2  -8    4.39    0.96   0
   5   2  -9    8.01    1.45   0
   7   3  -3    1.17    1.34   0
   7   3  -2   25.42    2.08   0
   6   3  -6    2.94    1.66   0
   5   3  -7   51.89    2.61   0
   7   2  -5   -0.26    1.01   0
   6   1  -8    3.34    0.83   0
   3   2  -9    3.74    2.13   0
   4   3  -7  116.89    3.39   0
   6   2  -7   75.50    2.25   0
   7   1  -5   31.08    1.31   0
   3   0 -11    4.23    1.32   0
   4   1 -10   27.38    1.55   0
   7   2  -4   -0.76    1.12   0
   5   1  -9  150.60    2.67   0
   5   2  -8   88.46    2.68   0
   5   3  -6   52.88    2.57   0
   3   1 -10   14.57    1.94   0
   6   3  -4    1.58    1.70   0
   7   2  -3    0.98    1.28   0
   7   2  -2    0.61    1.56   0
   6   3  -3   30.28    2.25   0
   6   3  -2    7.89    1.95   0
   7   0  -4    1.86    0.86   0
   7   1  -4   21.18    1.43   0
   3  -1 -11   21.90    1.32   0
   5  -1  -9  237.10    2.32   0
   5   3  -5    5.69    1.88   0
   6   1  -7    2.75    1.27   0
   6   2  -6    4.61    1.40   0
   4   0 -10    1.84    1.27   0
   4   2  -8   79.61    2.81   0
   5   0  -9    2.88    0.91   0
   5   2  -7   14.63    1.78   0
   6   0  -7   30.34    1.36   0
   7   0  -3   18.11    1.20   0
   7   1  -3    5.97    1.37   0
   4  -1 -10   21.01    1.29   0
   5   1  -8   39.43    1.91   0
   3   1  -9  261.86    4.49   0
   4   2  -7   91.43    3.28   0
   6   1  -6   79.92    2.43   0
   3   0 -10   20.17    1.70   0
   5  -2  -8   42.90    1.15   0
   5   2  -6   14.78    1.93   0
   6   2  -4   57.84    2.52   0
   5   0  -8    0.52    1.16   0
   6  -1  -6    0.77    0.82   0
   6   0  -6   53.12    1.95   0
   6   2  -3    0.90    1.84   0
   4   1  -8   22.56    2.03   0
   5  -1  -8   24.09    1.45   0
   5   1  -7  111.13    2.97   0
   5   2  -5   57.15    2.92   0
   6   2  -2   81.85    2.94   0
   3  -3 -10    1.19    0.87   0
   3  -1 -10  119.17    2.65   0
   3  -2 -10    7.36    1.21   0
   3   0  -9   18.43    2.24   0
   6   1  -4    0.49    1.61   0
   2  -1 -10   87.70    2.87   0
   4   1  -7   91.86    3.28   0
   5   0  -7   33.90    1.91   0
   5   1  -6  325.94    4.95   0
   6  -2  -4   34.41    1.28   0
   5  -2  -7   49.27    1.63   0
   6   1  -3   31.61    2.18   0
   4   0  -8   34.41    2.12   0
   5  -3  -6   33.59    1.18   0
   5  -1  -7   36.47    1.91   0
   6   1  -2   43.87    2.69   0
   6   0  -4  177.17    3.40   0
   4  -3  -8    6.41    0.91   0
   5   1  -5   26.60    2.21   0
   6  -2  -3    0.45    1.09   0
   6  -1  -4    8.73    1.34   0
   2  -2 -10    2.09    1.42   0
   3  -1  -9  240.16    3.99   0
   5   0  -6    1.39    1.56   0
   2  -3 -10   24.40    1.46   0
   3   0  -8   43.15    2.44   0
   4  -1  -8    8.02    1.54   0
   6   0  -3    8.95    1.69   0
   3  -3  -9   28.17    1.61   0
   4  -2  -8   29.78    1.67   0
   4   0  -7   48.76    2.69   0
   6  -2  -2    3.42    1.20   0
   6  -1  -3   24.44    1.93   0
   2  -1  -9   90.99    3.18   0
   3  -2  -9  418.92    4.73   0
   5  -2  -6    1.39    1.13   0
   5  -1  -6   17.30    1.66   0
   6   0  -2   37.78    2.20   0
   5  -3  -5    0.73    1.08   0
   5   0  -5  102.27    3.31   0
   6   0  -1    2.42    1.35   0
   6  -1  -2   72.34    2.31   0
   6  -1  -1    1.72    1.77   0
   3  -1  -8   37.00    2.23   0
   4  -3  -7   79.36    2.04   0
   4  -1  -7   32.70    2.12   0
   4   0  -6  174.71    4.01   0
   4  -4  -6    0.38    0.98   0
   5  -4  -2  195.81    2.14   0
   5  -2  -5    8.00    1.36   0
   5  -1  -5   65.42    2.47   0
   2  -4  -9   -0.35    1.07   0
   2  -2  -9   19.38    1.90   0
   4  -2  -7   54.74    2.17   0
   5  -4  -1    3.48    0.98   0
   2  -3  -9    1.89    1.38   0
   1  -5  -9    2.84    1.13   0
   2  -5  -8    3.48    1.06   0
   4  -1  -6   18.08    2.17   0
   1  -6  -8    0.25    0.80   0
   4  -3  -6   30.33    1.68   0
   5  -3  -3   51.93    1.83   0
   4  -4  -5   11.32    1.12   0
   4  -2  -6   39.45    2.09   0
   5  -1  -3   14.42    2.14   0
   1  -4  -9   81.93    2.43   0
   2  -2  -8   60.70    2.69   0
   3  -5  -6   15.56    1.04   0
   3  -4  -7    3.55    1.16   0
   5  -2  -3   -0.38    1.68   0
   4  -1  -5  166.13    3.74   0
   5  -3  -2   33.59    1.84   0
   2  -4  -8    6.66    1.57   0
   3  -3  -7    8.33    1.77   0
   5  -1  -2   34.13    2.45   0
   2  -3  -8   17.54    1.76   0
   4  -5  -2    2.27    0.92   0
   4  -3  -5  221.74    3.73   0
   4  -4  -4    1.78    1.31   0
   4  -2  -5    1.32    1.55   0
   5  -3  -1   -0.25    1.17   0
   5  -2  -2   52.19    2.24   0
   5  -3   0   28.78    1.82   0
   5  -1  -1   20.21    2.00   0
   0  -7  -7    8.30    0.88   0
   3  -6  -3    3.18    0.73   0
   3  -4  -6    2.86    1.50   0
   4  -5  -1   10.74    1.12   0
   5  -2  -1    2.34    1.88   0
   1  -5  -8   63.33    2.00   0
   3  -5  -5    1.33    0.98   0
   1  -6  -7   59.39    1.78   0
   1  -3  -8  292.30    4.48   0
   3  -2  -6   52.86    2.38   0
   4  -5   0   62.41    1.60   0
   4  -3  -4   76.59    2.74   0
   5  -2   0  237.42    3.96   0
   4  -5   1   10.47    1.05   0
   4  -2  -4   20.93    1.97   0
   1  -4  -8    6.80    1.66   0
   2  -4  -7   23.93    1.95   0
   6  -1  -6    0.48    0.55   0
   5   3  -6   52.31    1.88   0
   5   4  -4   13.01    1.41   0
   6   4  -4   14.47    1.18   0
   7   4  -3   14.37    1.16   0
   4  -1  -8    7.63    0.93   0
   5   2  -7   13.42    1.16   0
   4   0  -8   32.84    1.57   0
   4   2  -7   90.48    2.21   0
   7   2  -5    0.12    0.74   0
   3   0  -8   43.76    1.72   0
   5  -1  -7   34.63    1.20   0
   3  -1  -8   26.09    1.35   0
   6   2  -6    3.06    0.87   0
   6   4  -3   86.80    2.25   0
   7   1  -5   33.00    0.97   0
   7   4  -2   11.78    1.24   0
   8   3  -2    1.95    0.74   0
   5  -2  -6    0.59    0.62   0
   5   1  -7  122.64    2.28   0
   5   0  -7   31.25    1.27   0
   6   1  -6   81.82    1.77   0
   4   1  -7   91.80    2.30   0
   5   2  -6   17.87    1.43   0
   6   4  -2    9.52    1.51   0
   7   0  -4    2.44    0.60   0
   7   2  -4    0.52    0.68   0
   7   3  -3    2.23    1.00   0
   8   1  -2    2.49    0.46   0
   8   3  -1   87.05    1.51   0
   4  -1  -7   30.37    1.42   0
   4   0  -7   41.54    1.67   0
   6  -1  -5    9.64    0.78   0
   6   2  -5    9.67    1.00   0
   7   1  -4   23.71    0.94   0
   5  -1  -6   19.55    1.15   0
   5   1  -6  300.24    3.35   0
   6   1  -5    6.64    1.02   0
   8   3   0    4.67    0.79   0
   5   2  -5   52.23    1.66   0
   7   3  -2   29.10    1.36   0
   8   2  -1  212.06    2.11   0
   6   3  -3   29.04    1.37   0
   7   2  -3    0.31    0.72   0
   8   1  -1    1.92    0.55   0
   5  -2  -5    6.20    0.71   0
   6   2  -4   56.03    1.60   0
   8   3   1    0.90    0.76   0
   7   0  -3   22.46    0.85   0
   8   0   0    0.01    0.42   0
   4   0  -6  156.07    2.48   0
   7  -1  -2   39.45    0.91   0
   7   1  -3    5.04    0.73   0
   4  -1  -6   14.24    1.10   0
   5   1  -5   20.32    1.22   0
   6  -2  -3    0.17    0.57   0
   6  -1  -4    8.37    0.77   0
   7   3  -1    3.26    0.89   0
   8   2   0  102.93    1.54   0
   6   1  -4    1.39    0.83   0
   6   3  -2    7.00    1.09   0
   5  -1  -5   57.82    1.54   0
   6   0  -4  193.87    2.53   0
   6   2  -3    0.30    0.90   0
   8   0   1    3.33    0.49   0
   5  -3  -3   43.16    1.06   0
   7   0  -2   -0.14    0.73   0
   7   3   0   43.14    1.56   0
   8   2   1   93.40    1.51   0
   5  -2  -4   46.14    1.38   0
   7   1  -2    1.86    0.74   0
   4  -2  -5    1.74    0.87   0
   7  -1  -1   37.18    1.00   0
   5   1  -4   22.54    1.27   0
   6   1  -3   28.45    1.42   0
   7   2  -1    4.54    0.92   0
   8   2   2    0.48    0.75   0
   4  -1  -5  160.33    2.48   0
   6  -2  -2    2.77    0.72   0
   7  -2   1   12.38    0.52   0
   7   3   1    0.07    0.91   0
   5  -1  -4    0.80    1.06   0
   6   0  -3   10.00    1.00   0
   5   0  -4    8.75    1.05   0
   6  -3   0    4.51    0.52   0
   7   0  -1   -0.15    0.65   0
   7   1  -1    1.58    0.78   0
   8   1   2   13.35    0.74   0
   8   2   3   -0.06    0.72   0
   7   2   0    7.43    1.15   0
   7  -1   0    6.87    0.65   0
   8   2   4    3.76    0.75   0
   5  -3  -2   33.53    1.11   0
   5  -2  -3    0.37    0.94   0
   7  -2   2   42.85    0.78   0
   8   0   4   15.48    0.64   0
   8   1   3    0.55    0.55   0
   4  -2  -4   20.83    1.34   0
   6  -1  -2   80.32    1.69   0
   6   2  -1  697.72    4.95   0
   6   0  -2   44.83    1.45   0
   7   0   0    4.16    0.88   0
   7   1   0   11.02    0.98   0
   8   1   4    0.19    0.62   0
   8   1   6    8.06    0.61   0
   5   0  -3   33.21    1.48   0
   6  -3   1    2.04    0.54   0
   7   2   1   13.71    1.05   0
   8   1   5    3.86    0.61   0
   4  -3  -3    6.70    0.89   0
   7  -2   3   10.53    0.50   0
   7  -1   1   93.07    1.47   0
   6   1  -1   35.83    1.38   0
   7   2   2    2.80    1.02   0
   5  -4   1    2.50    0.54   0
   6  -1  -1    1.17    0.74   0
   7  -2   4    6.32    0.42   0
   7   0   1    1.14    0.68   0
   5  -3  -1    0.74    0.64   0
   5  -2  -2   54.54    1.45   0
   6   0  -1    4.33    0.87   0
   7  -1   2    0.45    0.65   0
   4  -2  -3   10.61    1.17   0
   7   2   3   16.61    1.04   0
   7   0   2   37.45    1.23   0
   7   1   2    2.40    0.78   0
   4  -3  -2    6.73    0.98   0
   7  -1   3   10.04    0.67   0
   7   2   4    8.70    1.01   0
   5  -4   2    1.95    0.53   0
   6  -2   1   20.90    0.98   0
   6  -1   0   12.72    0.91   0
   5  -3   0   30.41    1.10   0
   5  -2  -1    1.82    0.90   0
   6   0   0    7.15    0.86   0
   7   1   3   37.42    1.29   0
   7  -1   4    2.42    0.52   0
   7   0   3   87.15    1.56   0
   6  -3   4   -0.12    0.47   0
   4  -4   0   -0.42    0.69   0
   5  -1  -1   23.16    1.07   0
   7  -1   5    1.99    0.58   0
   7  -1   8   10.91    0.45   0
   7   1   4   21.48    1.07   0
   5  -4   3    0.83    0.42   0
   6  -3   5   79.16    1.04   0
   6  -2   2    0.75    0.56   0
   6  -1   1   15.03    0.92   0
   6   0   1   43.01    1.30   0
   7   1   5    1.38    0.77   0
   4  -3  -1    0.49    0.70   0
   5  -3   1    4.46    0.67   0
   6  -3   6   21.76    0.56   0
   7   0   5   47.90    1.20   0
   5  -4   4    8.63    0.58   0
   7   0   8    0.21    0.48   0
   7   1   6    3.83    0.66   0
   7   1   7   19.23    0.88   0
   4  -5   4   12.57    0.55   0
   6  -2   3    0.27    0.55   0
   6  -1   2   38.92    1.29   0
   7   0   6    7.39    0.65   0
   7   0   7    9.93    0.70   0
   6   0   2    3.80    0.91   0
   4  -4   1   15.57    0.82   0
   4  -5   5    0.31    0.41   0
   5  -4   7   20.65    0.54   0
   6  -2   4   -0.31    0.65   0
   4  -3   0    2.55    0.91   0
   5  -2   1  165.36    2.32   0
   6  -1   3   16.71    1.05   0
   6  -2   5    0.24    0.54   0
   4  -4   2   50.94    1.30   0
   6  -2   6    0.45    0.53   0
   6  -1   4   12.17    0.92   0
   5  -2   2   94.21    1.89   0
   6  -2   7  121.95    1.52   0
   6  -2   8   14.76    0.62   0
   6  -1  10    7.32    0.54   0
   6   1   5    8.17    1.07   0
   4  -3   1   48.85    1.39   0
   5  -3   4   -0.06    0.63   0
   6  -1   5  179.13    2.30   0
   4  -4   3   24.79    1.02   0
   6   0   5    0.83    0.79   0
   6   1   6   55.96    1.57   0
   3  -5   3   11.05    0.89   0
   5  -3  10   46.65    0.70   0
   6  -1   6   32.98    1.21   0
   6  -1   9    0.07    0.61   0
   5  -2   3   54.63    1.49   0
   6  -1   8   20.36    0.98   0
   6   0   6   43.17    1.46   0
   3  -4   1    0.35    0.81   0
   4  -4   4  189.91    2.27   0
   5  -3   6    2.78    0.67   0
   5  -3   9   91.89    1.19   0
   6   0   7   79.32    1.64   0
   6   0   8    3.66    0.89   0
   4  -4  10    0.16    0.34   0
   5  -3   7   21.58    0.88   0
   5  -3   8   38.45    0.96   0
   5  -2   4   23.10    1.26   0
   3  -5   4    0.83    0.64   0
   2  -6   6    0.63    0.55   0
   2  -6   7    1.65    0.55   0
   5  -2  11    0.17    0.45   0
   5  -2   5    4.92    1.00   0
   3  -5   5   93.29    1.53   0
   3  -4   2   49.02    1.44   0
   4  -4   9   20.29    0.66   0
   4  -4   7   23.06    0.89   0
   4  -4   8    2.76    0.63   0
   3  -5   6   51.45    1.16   0
   5  -2   6    5.08    0.82   0
   3  -5   7   84.69    1.30   0
   5  -2   7   17.57    1.08   0
   5  -2   9    1.20    0.72   0
   5  -1   5   54.27    1.52   0
   5  -1  11   49.98    1.05   0
   4  -3   4   18.96    1.10   0
   3  -4   3   -0.06    0.77   0
   2  -5   3    1.11    0.94   0
   4  -3  11    0.06    0.35   0
   4  -3   5   40.66    1.31   0
   5  -1  10   27.98    0.95   0
   5  -1   8   82.05    1.72   0
   5  -1   9   56.06    1.33   0
   5   0  10   60.65    1.29   0
   3  -4   4   40.94    1.30   0
   4  -3   6   49.78    1.45   0
   4  -3  10   15.86    0.76   0
   5   0   7    3.19    0.87   0
   5   0   8    5.90    1.02   0
   5   0   9    7.85    0.97   0
   3  -4  11  118.70    1.17   0
   4  -2  12    0.29    0.39   0
   2   7   2   37.19    2.20   0
   5   6   9    1.84    0.98   0
   5   7   8    2.02    1.09   0
   2   7   1   52.70    2.33   0
   3   5   8   43.89    1.98   0
   4   7   7   63.46    1.88   0
   6   9   2    2.68    0.57   0
   7   7   8   20.87    0.79   0
   2   6   5   42.81    2.00   0
   3   7   5    0.13    1.48   0
   5   8   6   21.17    1.15   0
   4   6   8    2.59    1.12   0
   4   8   4   80.38    2.06   0
   6   7   8  124.61    1.87   0
   6   8   6  111.45    1.81   0
   3   7   4   18.43    1.83   0
   4   7   6   88.75    2.31   0
   5   8   5  139.68    2.32   0
   3   6   6   91.55    2.53   0
   4   8   2   20.73    1.67   0
   4   8   0    1.45    1.35   0
   4   8   1    5.94    1.49   0
   5   6   8  100.08    2.24   0
   4   5   8    1.78    1.18   0
   4   6   7   46.77    1.88   0
   5   8   4    1.84    1.01   0
   6   8   5   24.02    1.27   0
   7   7   7    2.36    0.75   0
   4   7   5  154.19    2.98   0
   6   6   8    8.86    1.18   0
   6   7   7   77.77    1.70   0
   3   7   2   -1.25    1.51   0
   8   7   6    0.70    0.55   0
   3   7   1  363.26    4.97   0
   5   7   6   -0.06    1.10   0
   5   8   3   62.53    1.94   0
   3   7   0   40.67    2.49   0
   5   8  -1    4.63    1.23   0
   6   8   4   57.65    1.79   0
   4   7   4    9.42    1.77   0
   7   8   4   11.06    1.02   0
   5   6   7    0.60    1.23   0
   5   8   0    9.24    1.26   0
   5   8   1   35.82    1.72   0
   6   8   3   44.07    1.64   0
   7   7   6   11.03    1.07   0
   5   7   5  102.31    2.53   0
   7   8  -1   15.15    0.92   0
   7   8   3    0.87    0.95   0
   4   7   3  100.40    2.84   0
   6   6   7    1.74    1.31   0
   6   8  -1   48.67    1.54   0
   6   8   2   17.85    1.55   0
   7   6   7    4.72    0.91   0
   8   7   5    0.42    0.73   0
   6   8   0    0.32    1.20   0
   7   8   2   18.20    1.22   0
   4   6   5    4.31    1.73   0
   7   8   0   60.26    1.48   0
   7   8   1   79.29    1.78   0
   8   6   6  103.05    1.58   0
   5   6   6   58.74    2.32   0
   5   7   4   22.32    1.71   0
   6   7   5   54.57    1.86   0
   4   7   1   35.67    2.49   0
   5   5   7    3.86    1.43   0
   4   7   0   58.83    2.78   0
   4   7  -1    5.79    1.80   0
   5   7   3   36.20    2.02   0
   6   6   6   96.06    2.35   0
   6   7   4    6.43    1.53   0
   7   6   6    0.61    1.17   0
   7   7   4   62.26    1.93   0
   5   6   5   12.81    1.59   0
   5   7   2   24.06    2.20   0
   8   6   5   39.71    1.35   0
   8   7   3   35.95    1.33   0
   6   7   3   82.54    2.46   0
   5   7  -2   56.62    2.39   0
   7   7  -3    6.64    0.88   0
   7   7   3   69.87    2.01   0
   8   7   2   11.39    0.96   0
   5   7  -1   36.04    2.30   0
   5   7   0   15.95    1.95   0
   6   7  -3    1.78    1.21   0
   7   6   5   33.89    1.69   0
   8   7   1    4.33    0.96   0
   5   6   4   58.09    2.25   0
   6   7   2    2.86    1.39   0
   7   5   6  216.22    3.07   0
   8   7   0    4.16    0.76   0
   6   5   6   61.08    2.11   0
   7   7   2    0.45    1.19   0
   6   7  -2   17.99    1.69   0
   6   7   1    0.75    1.43   0
   7   7  -2   17.61    1.12   0
   8   5   5   28.21    1.31   0
   6   7  -1    1.03    1.59   0
   7   7   1  508.12    4.82   0
   5   6   3  235.68    3.94   0
   6   6   4  116.36    2.76   0
   7   7   0    2.97    1.21   0
   8   6  -3    3.10    0.69   0
   6   5   5  355.18    4.35   0
   7   5   5   35.88    1.60   0
   4   6  -2    1.32    1.95   0
   5   6   2  266.87    4.30   0
   6   6   3  108.80    2.77   0
   7   6   3   12.87    1.65   0
   8   5   4   -0.55    1.09   0
   8   6   2    1.23    1.13   0
   7   6  -4   59.34    1.54   0
   8   6  -2   12.80    0.88   0
   8   6   1    4.23    1.19   0
   5   6   1  234.53    4.16   0
   6   6   2    3.78    1.78   0
   8   6  -1   -0.45    0.97   0
   8   6   0    3.40    1.11   0
   7   6   2   80.99    2.37   0
   5   6  -3  120.07    3.22   0
   6   5   4    3.21    1.34   0
   6   6  -4  231.80    3.33   0
   7   5   4    3.76    1.24   0
   8   4   4   13.76    1.27   0
   8   5   3   17.63    1.26   0
   5   6  -2   13.75    2.22   0
   5   6  -1    2.04    1.70   0
   6   6   1    6.36    1.61   0
   7   6  -3  137.77    2.51   0
   7   6   1   16.15    1.57   0
   6   6  -3   11.60    1.59   0
   6   6   0    8.34    1.76   0
   7   6  -1   36.73    1.97   0
   7   6   0    0.08    1.27   0
   6   6  -2   16.04    1.76   0
   7   5   3   37.82    2.04   0
   8   4   3  154.94    2.57   0
   8   5  -3   12.75    0.99   0
   8   5   1   53.87    1.80   0
   7   4   4   23.29    1.53   0
   7   5  -5   11.20    0.97   0
   8   5  -2    3.41    1.05   0
   7   5   2    0.77    1.34   0
   8   5  -1   55.30    1.68   0
   8   5   0   12.35    1.24   0
   6   5   2    3.13    1.46   0
   8   4  -4    8.85    0.81   0
   8   4   2    2.35    1.07   0
   7   5  -4   71.76    1.90   0
   7   5   1   63.41    2.29   0
   6   5  -5    7.76    1.33   0
   6   5   1   20.68    1.84   0
   7   4  -6   51.39    1.30   0
   7   4   3   13.09    1.44   0
   7   5   0   32.88    1.94   0
   8   4   1   97.70    2.24   0
   5   5  -4  233.07    4.17   0
   7   5  -2  145.43    2.98   0
   7   5  -1  144.99    3.12   0
   8   3   2    2.43    1.02   0
   8   4  -3    4.14    0.83   0
   5   5  -3   67.06    2.92   0
   6   5  -4   29.23    1.81   0
   6   5   0   24.66    1.98   0
   8   4  -2    0.11    1.05   0
   8   4  -1   10.33    1.32   0
   8   4   0   50.77    1.77   0
   6   5  -3   -0.30    1.83   0
   6   5  -1   48.66    2.35   0
   7   4   2   30.27    1.99   0
   8   3  -4   12.74    0.75   0
   8   3   1    0.81    1.22   0
   7   3   3   50.49    1.91   0
   7   4  -5    8.79    1.24   0
   8   2   1   85.31    1.82   0
   8   3  -3   32.87    1.26   0
   8   3   0    5.01    1.26   0
   8   1  -1    1.38    0.68   0
   8   3  -2    1.98    1.05   0
   6   4  -6   47.55    1.75   0
   7   4  -4   26.43    1.68   0
   8   2  -3    8.03    0.84   0
   8   2   0  111.94    2.07   0
   7   3  -6    8.80    0.86   0
   7   4   0   17.61    1.63   0
   7   3   2    1.71    1.29   0
   7   4  -3   13.14    1.43   0
   7   4  -2   11.56    1.69   0
   7   4  -1   16.38    1.60   0
   8   2  -1  193.89    2.44   0
   6   4  -5    0.11    1.56   0
   6   3  -7    8.22    1.18   0
   7   3  -5   17.51    1.34   0
   7   3   1    0.92    1.55   0
   5   4  -5    3.72    1.59   0
   6   2  -8    3.47    0.82   0
   6   4  -4   15.56    1.67   0
   6   4  -1   57.82    2.38   0
   7   2  -6   59.46    1.40   0
   7   2   2    1.50    1.18   0
   5   4  -4   13.62    2.15   0
   6   4  -2    8.88    1.65   0
   7   1  -6   51.55    1.15   0
   7   3  -4  154.67    2.70   0
   7   3  -3    2.97    1.44   0
   7   3  -1    3.34    1.58   0
   6   3  -6    2.24    1.40   0
   7   2   1   11.10    1.40   0
   7   3  -2   29.66    1.76   0
   5   3  -7   47.74    2.09   0
   7   0  -5    0.42    0.62   0
   7   2  -5    0.13    0.88   0
   6   1  -8    2.55    0.63   0
   7   1   1  164.80    2.88   0
   7   1  -5   32.54    1.29   0
   7   2  -4    0.11    1.19   0
   7   2   0    7.52    1.47   0
   6   2  -7   68.17    1.77   0
   7   0   0    2.88    1.15   0
   5   3  -6   53.21    2.46   0
   6   3  -4    0.46    1.81   0
   7   1   0    9.49    1.61   0
   7   2  -3    0.15    1.19   0
   7   2  -2    1.11    1.21   0
   5   2  -8   90.83    2.28   0
   6   3  -3   33.70    2.32   0
   6   3  -2    7.00    1.66   0
   7   0  -1    0.51    1.15   0
   7   1  -4   25.03    1.31   0
   5   1  -9  142.09    2.14   0
   7   0  -3   22.59    1.21   0
   7   0  -2    0.01    1.15   0
   7   1  -1   -0.52    1.47   0
   5   3  -5    4.50    1.74   0
   7   1  -3    4.68    1.20   0
  -1   0  14   68.25    1.29   0
   0  -1  14    6.89    0.78   0
   0   1  15   29.71    0.78   0
   1  -2  12  184.41    2.69   0
   1  -1  14   12.81    0.82   0
  -3  -1  10   21.42    1.65   0
  -2  -2  11  238.68    3.60   0
  -1  -3   9   90.41    2.74   0
  -1  -2  12   85.93    2.17   0
  -1   1  14   21.13    0.78   0
  -3   0  10   23.19    1.79   0
  -2  -1  12   50.35    1.70   0
   0  -2  12   16.06    1.57   0
  -1  -1  13   23.45    1.26   0
  -2   1  12   60.75    1.59   0
   1  -2  11  177.75    3.09   0
  -3  -1   9  257.95    4.09   0
  -2  -2  10   32.67    1.96   0
  -2   0  12  161.12    2.54   0
  -3   0   9   15.70    2.01   0
  -2  -1  11   86.58    2.39   0
   0  -2  11   99.05    2.56   0
   0  -1  13    5.86    1.03   0
   0   0  14   66.44    1.48   0
   1  -1  13    1.43    1.12   0
   1   1  15    2.03    0.54   0
  -2  -2   9  259.34    4.19   0
  -1   0  13   15.66    1.11   0
  -1   2  13    7.42    0.83   0
   2   0  14   13.91    0.96   0
   2   1  15   39.09    0.97   0
  -1  -2  10   34.79    1.93   0
  -1  -1  12   16.20    1.36   0
   1   2  15    9.39    0.63   0
  -2   0  11   79.50    2.32   0
   0  -2  10    0.26    1.68   0
  -2   1  11    1.19    1.25   0
   0   1  14  113.77    1.75   0
   0  -1  12  101.10    2.45   0
   3   2  15    0.94    0.51   0
   1  -1  12    2.79    1.11   0
  -1  -1  11    0.51    1.23   0
  -1   0  12   24.89    1.43   0
   0   0  13  106.52    2.10   0
   2   2  15    3.26    0.53   0
  -2   0  10    9.20    1.70   0
   2   3  15    1.19    0.49   0
   1   1  14    1.79    0.88   0
   2   0  13    8.82    1.14   0
  -2   1  10   83.66    2.27   0
  -1   2  12   61.07    1.56   0
   0  -1  11  187.10    3.33   0
  -1  -1  10    6.79    1.41   0
   0   3  13    5.21    0.80   0
   1  -1  11    4.98    1.29   0
   2   1  14  184.58    2.23   0
   0   1  13    2.72    0.89   0
  -1   0  11   22.36    1.55   0
   0   0  12  111.27    2.41   0
   1   2  14    1.10    0.67   0
   1   3  14    8.06    0.67   0
  -2   1   9   82.16    2.41   0
   2   0  12   79.69    2.11   0
  -1   1  11    2.64    1.44   0
   3   1  13   77.18    1.73   0
   3   2  14    3.63    0.82   0
  -1   0  10  201.84    3.52   0
  -1   2  11   21.70    1.37   0
   1   1  13   75.02    1.83   0
   2   2  14   16.41    0.93   0
   0   0  11   16.98    1.69   0
   0   1  12  324.83    3.85   0
   2   1  13   21.32    1.36   0
   2   4  14   51.00    1.02   0
   1   4  13    3.46    0.65   0
   2   3  14  316.38    2.69   0
   4   3  14   62.68    1.22   0
   0   3  12   82.96    1.87   0
   1   5  12   85.33    1.30   0
   4   2  13   47.42    1.32   0
   1   2  13   32.97    1.33   0
   2   0  11    2.93    1.24   0
  -1   1  10   80.80    2.33   0
   1   3  13    0.13    0.78   0
  -1   2  10    2.34    1.26   0
   0   4  11   31.02    1.34   0
   1   1  12    3.16    1.09   0
   3   1  12   37.35    1.61   0
   3   4  14   65.45    1.20   0
   0   1  11   23.89    1.54   0
   2   1  12  296.65    3.54   0
   3   2  13    3.43    0.91   0
   0   3  11   60.10    1.94   0
   1   4  12  187.89    2.41   0
   2   3  13   36.79    1.32   0
   2   4  13   94.41    1.68   0
   4   2  12  163.99    2.38   0
   4   3  13    2.73    0.92   0
   5   4  13    0.77    0.66   0
  -1   2   9 1021.93    6.93   0
   1   1  11   11.93    1.33   0
   1   3  12   27.30    1.48   0
   1   5  11    3.38    0.90   0
   3   1  11   40.60    1.63   0
   3   3  13   37.25    1.31   0
   3   5  13   57.27    1.25   0
   0   4  10   -0.23    1.18   0
   2   1  11   14.38    1.51   0
   5   5  13   13.74    0.61   0
   2   2  12   38.96    1.56   0
   3   2  12   30.94    1.40   0
   3   4  13    5.77    0.81   0
   4   5  13   27.04    0.89   0
   0   3  10   66.28    2.12   0
   1   2  11   40.42    1.83   0
   2   6  11   31.02    0.96   0
   2   3  12    9.75    1.08   0
   1   4  11   67.99    1.77   0
   2   4  12  172.63    2.47   0
   4   2  11    0.67    0.99   0
   1   3  11    0.94    1.04   0
   4   3  12    0.41    0.83   0
   0   4   9   55.82    1.94   0
   2   2  11    5.93    1.31   0
   3   3  12   29.49    1.35   0
   5   4  12    3.80    0.78   0
   1   5  10  207.51    2.62   0
   3   2  11   11.40    1.18   0
   3   5  12  255.67    2.72   0
   4   6  12    2.04    0.67   0
   3   4  12   56.61    1.57   0
   5   6  12   35.30    0.87   0
   0   3   9    4.66    1.30   0
   4   7  11   23.58    0.73   0
   5   5  12  150.70    1.84   0
   2   3  11   42.02    1.72   0
   3   7  10   18.91    0.84   0
   4   5  12   11.60    0.88   0
   1   3  10   89.76    2.29   0
   1   4  10   31.29    1.49   0
   2   4  11    0.72    1.10   0
   2   6  10  148.97    2.04   0
   6   5  11   10.18    0.78   0
   4   3  11    0.35    1.09   0
   5   7  11    4.48    0.50   0
   6   6  11   18.10    0.76   0
   1   5   9   13.61    1.33   0
   4   8   9   25.73    0.70   0
   5   4  11   18.07    1.18   0
   3   5  11    2.89    1.01   0
   3   4  11    1.06    0.91   0
   4   6  11    1.17    0.70   0
   2   3  10    7.92    1.12   0
   5   5  11    7.53    0.98   0
   5   6  11   42.34    1.11   0
   1   4   9   50.37    1.74   0
   4   5  11   57.60    1.53   0
   4   7  10   13.25    0.77   0
   2   4  10    6.66    1.07   0
   2   6   9   88.53    1.81   0
   3   7   9   14.45    0.97   0
   5   8   9   13.23    0.61   0
   6   8   9    0.60    0.40   0
   7   7   9   21.33    0.65   0
   3   8   7    0.48    0.64   0
   4   3  10   48.17    1.59   0
   6   5  10    7.37    0.90   0
   1   5   8   66.45    1.94   0
   5   7  10   12.95    0.73   0
   5   4  10   76.73    1.75   0
   6   6  10   11.62    0.74   0
   3   4  10   24.02    1.30   0
   3   5  10  218.39    2.89   0
   4   8   8   13.26    0.75   0
   2   5   9    6.14    1.07   0
   4   6  10  103.85    1.91   0
   5   5  10   52.52    1.56   0
   5   6  10  179.44    2.23   0
   2   4   9   79.94    1.96   0
   2   6   8   89.89    2.00   0
   4   5  10    5.20    0.93   0
   4   7   9    2.96    0.72   0
   3   7   8    7.12    0.86   0
   1   5   7    2.22    1.32   0
   5   8   8    9.28    0.60   0
   6   5   9   72.89    1.60   0
   6   8   8   31.23    0.76   0
   7   7   8   22.92    0.79   0
   5   4   9   59.79    1.74   0
   5   7   9    1.42    0.65   0
   3   5   9   59.89    1.71   0
   4   8   7   11.73    0.82   0
   6   6   9   11.85    0.82   0
   2   5   8    9.85    1.29   0
   4   6   9  102.22    2.07   0
   5   6   9    3.18    0.93   0
   2   6   7  179.48    2.71   0
   4   5   9   52.31    1.61   0
   5   5   9   26.71    1.24   0
   5   9   5   10.77    0.60   0
   3   7   7   66.77    1.74   0
   3   8   5  186.10    2.18   0
   5   8   7    7.95    0.69   0
   6   7   8  126.77    1.82   0
   6   8   7    1.86    0.61   0
   6   9   5    0.04    0.46   0
   7   7   7    3.52    0.69   0
   5   7   8    2.91    0.82   0
   6   5   8    9.75    0.96   0
   7   6   7    5.07    0.84   0
   3   5   8   44.37    1.79   0
   4   8   6   41.36    1.31   0
   5   4   8  606.37    4.67   0
   6   6   8    9.73    0.90   0
   4   6   8    2.68    1.04   0
  -1  -8  -1   24.06    1.05   0
   0  -6  -4  104.26    1.96   0
  -2  -8  -1   22.92    1.17   0
  -2  -7  -3   53.71    1.65   0
  -1  -7  -3   52.17    1.52   0
   1  -6  -3    5.88    0.82   0
   1  -5  -4   30.12    1.26   0
   4  -4   0   -0.14    0.64   0
  -1  -6  -4   78.95    1.81   0
   1  -7  -1    0.25    0.57   0
   2  -7   2   77.19    1.06   0
   3  -5  -1  208.56    2.29   0
   4  -5   3    5.28    0.49   0
   3  -6   2    0.46    0.50   0
   3  -4  -2  379.50    3.30   0
  -1  -8   0   35.55    1.16   0
   0  -7  -2   22.60    1.00   0
   2  -6  -1   17.62    0.90   0
  -2  -8   0   41.14    1.32   0
   2  -7   3    0.18    0.37   0
   4  -4   1   16.28    0.96   0
  -2  -7  -2   39.38    1.54   0
  -1  -7  -2   32.80    1.35   0
   0  -6  -3   14.17    1.01   0
   1  -7   0    0.03    0.59   0
   1  -6  -2   30.86    1.19   0
   3  -6   3    0.66    0.44   0
   3  -5   0   37.84    1.23   0
  -1  -8   1    8.03    0.87   0
   1  -5  -3  265.77    2.98   0
  -2  -8   1   21.73    1.13   0
  -1  -6  -3  113.49    2.03   0
   0  -7  -1    2.92    0.77   0
   2  -6   0  152.30    2.01   0
   3  -6   4   11.34    0.58   0
   3  -4  -1    2.96    0.98   0
   3  -6   5    5.55    0.45   0
  -1  -8   2   24.47    1.02   0
   1  -7   1    1.93    0.63   0
   3  -5   1   -0.16    0.81   0
   4  -4   2   48.27    1.19   0
  -2  -7  -1   60.40    1.68   0
  -1  -8   3    1.08    0.72   0
  -1  -7  -1   46.60    1.43   0
   0  -6  -2    1.92    0.85   0
   1  -6  -1  276.43    2.96   0
  -1  -8   4   88.87    1.32   0
   0  -7   0   29.43    1.16   0
   2  -6   1    0.74    0.65   0
   3  -4   0   22.41    1.23   0
   4  -4   3   24.96    1.05   0
  -1  -7   0   14.61    1.22   0
   1  -7   3   20.09    0.96   0
   3  -5   2    4.36    0.73   0
  -2  -7   0   94.74    2.10   0
   0  -7   1   33.71    1.25   0
   1  -6   0    3.74    0.83   0
   2  -6   2   53.02    1.30   0
   0  -6  -1    7.23    0.93   0
   1  -7   4    0.00    0.66   0
   4  -4   4  177.57    2.03   0
   1  -7   5   67.93    1.20   0
   1  -7   6   12.28    0.60   0
   2  -6   3   55.36    1.38   0
   3  -5   3   11.50    0.95   0
   3  -4   1    2.34    0.98   0
  -1  -7   1    4.43    0.95   0
   0  -7   2  188.89    2.45   0
  -2  -7   1   51.26    1.62   0
   1  -6   1    7.73    0.90   0
   0  -6   0  186.02    2.54   0
   2  -6   4    4.18    0.68   0
   2  -5   1    1.27    0.81   0
   4  -4   5  181.79    1.95   0
   0  -7   3   12.52    0.98   0
   3  -5   4    1.39    0.67   0
  -1  -7   2    2.18    0.96   0
   2  -6   5   15.32    0.91   0
   2  -6   8    5.11    0.51   0
   4  -4   6    1.92    0.69   0
  -2  -7   2  164.63    2.52   0
   0  -7   4   66.94    1.54   0
   1  -6   2   12.17    0.98   0
   2  -6   6    0.05    0.65   0
   3  -5   9   38.66    0.69   0
   3  -4   2   43.89    1.36   0
   4  -4   7   23.05    0.82   0
   4  -4   8    2.38    0.50   0
   2  -6   7    1.27    0.50   0
  -1  -7   3    1.35    0.92   0
   0  -6   1    2.63    0.87   0
   2  -5   2    0.52    0.80   0
   3  -5   6   51.60    1.24   0
  -2  -7   3   41.32    1.66   0
  -1  -7   8   92.89    1.20   0
   3  -5   7   88.18    1.39   0
   3  -5   8   17.32    0.66   0
  -1  -7   4   40.67    1.56   0
   1  -6   3   35.77    1.32   0
  -2  -7   4   46.81    1.68   0
   3  -4   3    0.88    0.85   0
  -1  -7   5    5.64    1.06   0
  -1  -7   7   17.61    0.94   0
   2  -5   3    0.99    0.84   0
  -2  -7   5   19.84    1.15   0
  -1  -7   6   50.22    1.34   0
   0  -6   2    2.68    0.92   0
   1  -6   4    2.60    0.83   0
   1  -6   5    6.88    0.91   0
   1  -6   9  144.58    1.55   0
   3  -4   4   41.47    1.39   0
   0  -6   3   27.99    1.51   0
   2  -5   4  254.61    2.98   0
   1  -6   6  147.37    2.21   0
   1  -6   7   87.63    1.73   0
   1  -6   8    8.87    0.74   0
   3  -4   5    2.26    1.05   0
   3  -4  11  119.01    1.18   0
   2  -5   5   17.63    1.15   0
   0  -6   4   47.76    1.67   0
   4  -3   7   69.38    1.50   0
  -1  -6   3   26.39    1.48   0
  -1  -6  10    0.78    0.58   0
   3  -4   6    0.08    1.02   0
   4  -3   8  104.22    1.73   0
   4  -3   9    5.66    0.77   0
   0  -6   5    1.46    1.04   0
   2  -5   7   40.89    1.35   0
   2  -5   8   43.20    1.35   0
   2  -5   9    0.57    0.61   0
   3  -4  10    5.24    0.67   0
   3  -4   7   26.54    1.19   0
  -1  -6   4    0.92    1.14   0
   0  -6   6   65.03    1.84   0
   0  -6   7   30.03    1.51   0
   0  -6   8    1.62    0.89   0
   3  -4   8    0.79    0.77   0
   3  -4   9  111.03    1.69   0
   1  -5   4   17.45    1.25   0
  -1  -6   5   41.30    1.91   0
  -1  -6   9  126.33    1.87   0
   1  -5  11  153.49    1.64   0
  -2  -6   5   52.65    1.95   0
  -2  -6   8    1.71    1.07   0
  -1  -6   6  181.46    2.97   0
  -1  -6   7   61.02    1.96   0
  -1  -6   8    1.27    0.94   0
   1  -5   5  112.73    2.34   0
   2  -4  12    2.11    0.52   0
  -2  -6   6  238.48    3.36   0
  -2  -6   7   62.05    1.92   0
   1  -5  10   -0.22    0.79   0
   1  -5   6   38.97    1.61   0
   1  -5   7   33.48    1.66   0
   1  -5   9   57.99    1.65   0
   1  -4  13    2.42    0.39   0
   3  -3  12  100.35    1.28   0
   4  -2  11    6.42    0.73   0
   0  -5  11    0.91    0.74   0
   1  -5   8    7.36    1.04   0
   2  -4  11   14.44    0.90   0
   2  -4   6   17.33    1.48   0
   3  -3   6    4.99    1.09   0
   4  -2  10   83.55    1.61   0
   3  -3  11    0.48    0.74   0
  -1  -5  11  227.19    2.20   0
   2  -4   7   89.02    2.09   0
   2  -4  10    0.60    0.76   0
   3  -3   7   17.67    1.41   0
   0  -5  10   -0.60    0.81   0
   2  -4   8   27.34    1.38   0
   2  -4   9   12.54    1.09   0
   3  -3  10   59.01    1.57   0
   0  -5   6  162.02    2.92   0
   1  -4  12  175.86    1.98   0
   3  -3   8  115.06    2.18   0
   3  -3   9   52.89    1.55   0
  -2  -5  10    6.09    0.96   0
   0  -5   7  134.37    2.79   0
   0  -5   8   21.44    1.60   0
   0  -5   9    3.41    1.01   0
   2  -3  13    1.29    0.55   0
  -1  -5  10    6.17    0.95   0
   1  -3  14   10.05    0.47   0
   3  -2  13   34.85    0.85   0
  -2  -5   9   21.85    1.44   0
  -1  -5   9  112.13    2.38   0
   1  -4  11  114.46    2.01   0
  -1  -5   6    8.73    1.44   0
  -1  -5   8    5.25    1.46   0
  -2  -5   8   15.93    1.59   0
  -1  -5   7    3.21    1.28   0
   0  -4  12   39.72    1.15   0
   0  -3  14   90.45    1.06   0
   2  -3  12   14.14    0.86   0
  -2  -5   7  111.97    2.53   0
   1  -4   7   63.01    2.08   0
   1  -4  10   22.67    1.26   0
   3  -2  12  107.84    1.71   0
  -1  -4  12  108.72    1.61   0
   1  -4   8    8.33    1.22   0
   1  -4   9  273.40    3.49   0
   2  -2  14   -0.17    0.43   0
   3  -1  14   19.32    0.68   0
   1  -3  13   63.21    1.30   0
   2  -3  11    1.05    0.80   0
   0  -4  11   49.24    1.50   0
   3  -2  11   60.51    1.60   0
  -2  -4  11   63.80    1.52   0
   2  -3  10   83.17    1.96   0
   2  -3   9   73.76    2.00   0
   3  -2   9    1.43    1.20   0
   3  -2  10   20.65    1.22   0
  -1  -4  11    9.99    1.04   0
   0  -4  10    0.85    1.02   0
   0  -4   9    1.59    1.39   0
   0  -3  13   10.23    0.77   0
   1  -3  12   63.34    1.54   0
   2  -2  13   40.54    1.21   0
  -1  -3  13  155.92    1.76   0
   0  -4   8  293.96    3.87   0
   1  -2  14  123.32    1.56   0
   3  -1  13   21.74    0.97   0
  -2  -4  10   10.23    1.35   0
  -1  -4  10   39.89    1.79   0
  -1  -2  14   45.51    0.88   0
   1  -3  11    0.95    1.11   0
  -1  -4   9   98.57    2.54   0
   1  -1  15    0.97    0.38   0
  -2  -4   9   34.48    1.83   0
  -2  -3  12    1.04    0.79   0
  -1  -4   8   79.50    2.46   0
   0  -3  12    4.96    1.02   0
   0  -2  14   22.80    0.79   0
   0  -1  15   28.25    0.66   0
   2  -2  12    1.40    0.81   0
   3  -1  12  100.87    1.86   0
   1  -3  10    1.10    1.04   0
   3   0  14   99.81    1.36   0
  -4  -7   4   13.27    1.51   0
  -4  -7   5   33.57    1.90   0
  -1  -6   5   38.51    1.83   0
  -2  -6  10    6.42    0.71   0
   0  -5  10    0.10    0.86   0
  -3  -6  10    7.36    0.80   0
  -2  -6   3   25.58    1.67   0
  -5  -6   8    5.67    0.87   0
   0  -5   9    3.23    1.18   0
  -4  -6   2    2.55    1.56   0
  -2  -6   4  289.99    4.21   0
  -2  -6   9   33.03    1.34   0
   0  -5   6  158.55    3.01   0
  -1  -5  11  225.93    2.35   0
   0  -5   8   20.41    1.38   0
  -4  -6   9    0.92    0.73   0
  -2  -6   5   60.52    2.24   0
  -2  -6   8    2.47    1.10   0
  -5  -6   4   31.92    2.19   0
  -5  -6   7    5.05    1.04   0
  -3  -6   9   59.17    1.60   0
  -2  -6   6  248.96    3.86   0
  -2  -6   7   70.11    2.20   0
  -5  -6   5   36.72    2.08   0
  -5  -6   6    2.00    1.44   0
  -3  -6   4   11.47    1.70   0
  -3  -6   8    4.42    1.35   0
  -4  -6   4  493.30    5.55   0
  -3  -6   5   72.04    2.71   0
  -1  -5  10    5.52    1.02   0
  -5  -5   9   59.79    1.35   0
  -4  -6   5   24.37    2.19   0
  -3  -6   6   42.88    2.07   0
  -3  -6   7    0.91    1.26   0
  -2  -5  11   23.25    1.05   0
  -4  -6   6  269.96    4.02   0
  -3  -5  11  136.26    1.81   0
   0  -4  11   42.74    1.48   0
  -4  -5  10    9.43    0.99   0
   0  -3  13   10.24    0.75   0
  -2  -5  10    7.75    1.26   0
  -1  -4  12  105.86    1.69   0
  -5  -5   8    0.34    1.15   0
   0  -4  10    1.43    1.05   0
  -3  -5  10    1.51    0.91   0
  -3  -4  12   12.56    0.74   0
  -2  -5   9   24.36    1.59   0
   0  -4   9    1.05    1.23   0
  -2  -4  12   27.33    1.06   0
   0  -4   8  271.11    3.77   0
  -5  -5   5   34.30    2.15   0
  -5  -5   6   17.52    1.69   0
  -2  -5   6   79.64    2.80   0
  -2  -5   8   17.71    1.66   0
  -1  -4  11   11.24    1.33   0
  -1  -3  13  154.88    1.91   0
  -3  -5   8   14.96    1.87   0
   0  -3  12    4.07    0.89   0
  -5  -4   9   65.22    1.61   0
  -4  -5   5  150.45    3.67   0
  -4  -5   7   34.77    2.26   0
  -2  -3  13   36.02    1.05   0
  -4  -5   6   20.77    2.02   0
  -3  -5   6    1.75    1.62   0
  -3  -5   7   27.48    1.97   0
  -2  -4  11   69.32    1.95   0
  -5  -3  10   -0.01    0.75   0
  -3  -4  11    0.53    0.87   0
   0  -3  11    9.61    1.42   0
  -5  -4   8   25.49    1.53   0
  -2  -4  10   10.69    1.60   0
  -1  -3  12   50.60    1.68   0
   0  -2  13   13.20    1.03   0
  -5  -4   7    1.62    1.68   0
  -3  -4  10    4.62    1.19   0
  -3  -3  12   52.36    1.41   0
  -3  -2  13    6.04    0.63   0
  -5  -2  10   33.33    1.05   0
  -2  -4   9   35.94    1.97   0
  -2  -3  12    1.57    0.88   0
   0  -1  14    6.77    0.76   0
  -5  -3   9   -0.40    0.90   0
  -3  -4   9    8.51    1.74   0
  -4  -4   8  310.94    4.39   0
  -2  -4   8  571.78    6.05   0
  -2  -2  13    4.15    0.87   0
  -1  -2  13    5.46    0.86   0
  -1  -1  14   45.22    1.09   0
  -4  -4   7  282.53    4.48   0
  -3  -4   8   98.11    2.88   0
   0  -2  12   14.16    1.22   0
  -5  -3   8   31.28    1.89   0
  -4  -4   6  137.69    3.43   0
  -3  -4   7   23.02    2.00   0
  -3  -1  13   18.47    0.78   0
  -2  -3  11   35.04    1.65   0
  -3  -2  12    1.19    0.93   0
  -5  -3   7   44.89    2.33   0
  -5  -2   9    6.19    1.03   0
  -4  -3   9   12.54    1.76   0
  -3  -3  10   37.38    1.83   0
  -2  -3  10   35.66    1.89   0
   0  -2  11   91.03    2.32   0
   0  -1  13    5.44    1.10   0
   0   0  14   63.70    1.37   0
  -1   0  14   69.09    1.31   0
  -5  -1   9  134.67    2.10   0
  -4  -3   8   13.51    2.06   0
  -2  -3   9   62.27    2.59   0
  -2  -1  13   16.17    0.97   0
  -5  -2   8   86.10    2.25   0
  -4  -2  10    6.17    1.41   0
  -4  -1  11   45.39    1.39   0
  -3  -3   9   23.74    1.85   0
   0  -2  10    0.94    1.38   0
  -3  -2  11    2.88    1.12   0
  -4  -3   7  116.63    3.16   0
  -3  -3   8   61.28    2.73   0
  -3  -1  12    3.97    0.84   0
  -4   0  11   41.18    1.16   0
  -2  -2  11  222.29    3.44   0
   0  -1  12   92.42    2.18   0
   0   1  14  116.22    1.69   0
  -4  -2   9  325.45    4.35   0
  -2   0  13  112.64    1.84   0
  -3  -2  10   66.04    2.24   0
  -2  -1  12   47.26    1.63   0
   0   0  13  109.21    2.15   0
  -4  -1  10   31.37    1.49   0
  -3   0  12    8.85    0.86   0
  -2  -2  10   30.70    1.88   0
   0  -1  11  182.29    3.24   0
  -4  -2   8   82.74    2.66   0
  -3  -1  11   -0.32    1.02   0
  -3   1  12   32.50    1.05   0
  -2   1  13   16.31    0.82   0
  -2   2  13   51.06    0.97   0
   0   2  14   31.55    0.98   0
  -3  -2   9    2.95    1.59   0
  -4   0  10    2.17    1.15   0
  -2  -2   9  249.73    4.10   0
  -4  -2   7   90.59    2.92   0
  -4  -1   9   11.32    1.73   0
  -4   1  10   21.28    1.11   0
  -2  -1  11   88.95    2.38   0
  -2   0  12  158.79    2.55   0
   0   0  12  116.13    2.53   0
  -3  -1  10   20.59    1.62   0
  -3   0  11    5.16    1.23   0
  -1   1  13   22.35    1.14   0
   0   1  13    1.53    1.12   0
  -4  -1   8   22.85    1.85   0
  -2  -1  10  134.59    3.02   0
  -1   2  13    7.59    0.91   0
  -1   3  13   37.15    0.92   0
   1   2  13   31.71    1.41   0
  -4   0   9    5.89    1.32   0
  -4   2   9   23.22    1.10   0
  -3   1  11   25.55    1.26   0
  -2   1  12   57.42    1.59   0
  -2   3  12   78.82    1.24   0
   1   1  12    2.21    1.09   0
  -3  -1   9  281.51    4.29   0
   0   0  11   13.41    1.68   0
   0   2  13    5.45    1.05   0
  -4   1   9   14.86    1.40   0
  -2   0  11   74.83    2.18   0
  -2   2  12   15.29    1.04   0
   0   4  13   25.43    0.82   0
  -4  -1   7   87.00    2.82   0
  -3   0  10   21.01    1.57   0
  -1   0  11   22.18    1.61   0
  -1   1  12   14.61    1.25   0
   0   1  12  304.23    3.63   0
   0   3  13    4.64    0.87   0
   1   3  13    0.40    0.90   0
  -4   0   8   33.49    1.88   0
   1   4  13    2.71    0.71   0
  -3   3  10    1.36    0.78   0
   1   1  11   12.60    1.65   0
  -2   0  10    7.56    1.68   0
  -2   1  11    0.10    1.28   0
  -1   4  12  167.10    1.71   0
  -4   1   8    9.44    1.59   0
  -4   2   8   28.84    1.47   0
  -1   2  12   66.38    1.73   0
   1   2  12   72.87    2.07   0
  -4   0   7   45.64    2.44   0
  -1   0  10  189.07    3.36   0
  -2   2  11    1.51    1.13   0
  -2   3  11    6.28    0.95   0
  -1   3  12   23.19    1.08   0
   0   1  11   24.34    1.76   0
   0   2  12   10.27    1.18   0
  -1   1  11    3.81    1.22   0
  -3   0   8   44.06    2.17   0
  -2   0   9   -0.59    1.35   0
  -4   1   7   30.47    1.90   0
  -2   1  10   89.62    2.42   0
   1   3  12   24.82    1.33   0
  -3  -3   8   65.67    2.77   0
  -2  -2  11  233.01    3.65   0
   1   0  13    4.54    1.01   0
   1   1  14    1.40    0.84   0
  -4  -2   9  314.75    4.26   0
  -3  -2  10   65.53    2.45   0
  -2   0  13  110.45    1.85   0
  -1   1  14   21.10    0.84   0
   0  -1  12   90.55    2.22   0
  -4  -1  10   30.01    1.51   0
  -3   0  12    8.87    0.99   0
  -2  -1  12   49.51    1.82   0
  -2  -2  10   32.54    2.17   0
   0   1  14  110.10    1.66   0
  -4  -2   8   82.17    2.69   0
  -3  -1  11    1.71    1.06   0
   0   0  13  109.46    2.19   0
  -4   0  10    1.94    1.13   0
  -4   1  10   20.86    1.18   0
  -3  -2   9    4.05    1.89   0
  -2   1  13   18.86    0.96   0
  -1   0  13   15.68    1.14   0
  -4  -2   7   94.56    3.27   0
   0  -1  11  179.64    3.20   0
   1   0  12   15.33    1.34   0
   1   2  14    1.15    0.75   0
  -4  -1   9   11.03    1.50   0
  -2  -2   9  250.07    4.18   0
  -2  -1  11   90.01    2.58   0
  -3  -1  10   19.24    1.89   0
  -2   0  12  168.63    2.76   0
  -1  -1  11    0.92    1.40   0
   1   3  14    7.84    0.69   0
  -3   0  11    4.64    1.18   0
  -4  -1   8   22.38    2.20   0
  -1   1  13   21.12    1.14   0
   0   0  12  119.39    2.52   0
  -4   0   9    7.47    1.35   0
  -3   2  11    4.09    0.83   0
  -1   0  12   26.87    1.52   0
   0   1  13    1.65    0.96   0
   1   0  11   23.43    1.63   0
  -4   1   9   13.98    1.35   0
  -2  -1  10  131.53    3.04   0
  -2   3  12   77.22    1.22   0
  -1  -1  10    5.48    1.78   0
  -2   1  12   60.67    1.66   0
  -1   2  13    8.34    0.95   0
  -1   3  13   39.10    0.95   0
  -4  -1   7   85.47    2.86   0
  -2   0  11   73.94    2.19   0
  -2   2  12   13.48    0.92   0
   1   1  12    2.05    1.34   0
   1   2  13   31.48    1.45   0
  -4   0   8   34.06    1.95   0
  -3   3  10    0.49    0.71   0
   0   0  11   12.29    1.48   0
   0   2  13    5.73    1.07   0
  -3  -1   8  212.52    3.93   0
  -1   0  11   21.75    1.60   0
  -1   1  12   14.09    1.23   0
   0   1  12  307.03    3.76   0
  -4   1   8   10.19    1.38   0
  -4   0   7   40.51    2.41   0
  -3   2  10    7.85    1.18   0
  -2   0  10    7.54    1.67   0
  -2   1  11    0.99    1.05   0
  -1   4  12  164.98    1.74   0
   1   3  13    1.20    0.95   0
   1   4  13    2.87    0.76   0
  -1   0  10  183.07    3.41   0
   1   1  11   10.62    1.36   0
  -2   2  11    2.06    0.92   0
  -2   3  11    5.61    0.81   0
  -1   3  12   23.93    1.18   0
   0   5  12   13.81    0.69   0
  -4   1   7   28.19    2.05   0
  -1   1  11    4.46    1.41   0
   1   2  12   71.40    1.89   0
  -3   0   8   45.95    2.13   0
  -3   1   9  244.82    3.62   0
  -3   3   9   27.96    1.30   0
  -2   0   9   -0.14    1.65   0
  -3   4   8    8.62    0.87   0
  -2   1  10   87.87    2.50   0
  -3   2   9  424.08    4.31   0
   0   4  12   27.44    1.19   0
  -1   2  11   21.96    1.57   0
   1   3  12   25.30    1.48   0
  -3   1   8   31.84    2.11   0
  -2   2  10    2.47    1.12   0
  -1   1  10   79.22    2.47   0
  -1   4  11   53.34    1.45   0
   1   5  12   89.56    1.53   0
   2   4  12  159.01    2.32   0
  -2   3  10   28.54    1.38   0
  -1   3  11   17.07    1.35   0
   1   2  11   34.64    1.63   0
   2   5  12    3.06    0.79   0
  -2   1   9   89.20    2.67   0
   1   4  12  182.49    2.44   0
  -3   2   8   93.73    2.62   0
  -3   3   8   24.94    1.41   0
  -3   4   7    2.94    1.07   0
  -1   5  10   36.95    1.18   0
   0   5  11   27.83    1.06   0
  -3   1   7   18.80    1.90   0
  -1   2  10    1.34    1.21   0
   0   3  11   57.14    1.87   0
  -2   2   9   20.62    1.64   0
  -2   5   8    3.30    0.78   0
   0   6  10   42.10    1.05   0
   1   3  11    1.04    1.38   0
   2   6  11   32.38    1.14   0
  -3   2   7  237.90    3.82   0
  -3   3   7    7.49    1.41   0
  -1   3  10   12.51    1.38   0
  -1   4  10   86.46    1.99   0
   1   4  11   69.67    2.06   0
   2   4  11    1.88    1.08   0
  -3   4   6    1.24    1.34   0
   2   5  11   72.22    1.83   0
   2   7  10    0.57    0.61   0
  -1   2   9 1042.07    7.48   0
  -2   4   8    7.46    1.19   0
  -1   5   9    2.13    0.91   0
   0   3  10   66.85    2.28   0
   0   5  10   37.63    1.53   0
   0   7   8    0.18    0.61   0
  -3   2   6   53.38    2.59   0
  -2   5   7  162.07    2.49   0
  -3   3   6   56.12    2.21   0
   0   4  10    1.16    1.07   0
   1   3  10   89.48    2.31   0
   1   6  10   -0.29    0.81   0
   1   7   9   20.97    0.92   0
  -2   6   5   66.48    1.50   0
  -1   3   9   75.38    2.28   0
  -1   4   9   82.58    2.17   0
   0   6   9   15.25    1.10   0
   3   6  10   45.85    1.43   0
   1   4  10   31.02    1.80   0
   2   4  10    5.69    1.25   0
   2   6  10  161.30    2.38   0
  -3   3   5   38.31    2.34   0
  -2   4   7   26.27    1.61   0
  -1   5   8   63.19    1.92   0
   0   3   9    6.36    1.52   0
   2   5  10    2.09    1.05   0
  -2   3   7  237.06    3.71   0
  -2   5   6    1.89    1.28   0
  -1   7   5  180.94    1.96   0
   0   5   9  145.88    2.67   0
   2   7   9    1.03    0.84   0
  -1   3   8  274.54    3.94   0
   0   4   9   58.68    2.10   0
   0   7   7   10.26    0.89   0
   3   7   9   12.29    0.95   0
   3   8   8   10.21    0.66   0
  -2   6   4   17.66    1.20   0
  -1   4   8    6.86    1.24   0
   1   6   9    8.47    1.17   0
   0   6   8  108.20    2.05   0
   1   7   8   29.07    1.18   0
  -2   4   6   19.84    1.56   0
   1   4   9   46.72    1.85   0
  -2   5   5    3.91    1.42   0
  -1   5   7    0.86    1.08   0
   1   8   6   19.42    0.85   0
   2   6   9   90.58    1.98   0
   3   6   9   18.03    1.14   0
  -2   6   3    5.01    1.19   0
  -1   7   4    8.10    0.85   0
   2   5   9    6.92    1.40   0
   2   8   7   34.64    0.96   0
   0   5   8   11.75    1.28   0
   0   4   8   22.34    1.52   0
   0   7   6   28.04    1.17   0
   1   6   8   20.22    1.34   0
   5  -3  -1   -0.52    0.56   0
   6  -1  -1    0.71    0.65   0
   4  -5   2   -0.11    0.52   0
   4  -4  -1    0.62    0.63   0
   4  -2  -3    8.82    0.97   0
   6  -3   2   51.94    0.91   0
   6   0  -1    4.02    0.85   0
   7  -1   2    0.31    0.44   0
   3  -5   0   33.63    1.05   0
   3  -4  -2  392.22    3.31   0
   4  -3  -2    7.93    0.80   0
   5  -4   2    2.40    0.54   0
   5  -1  -2   41.06    1.29   0
   2  -5  -1   20.63    1.00   0
   4  -5   3    5.56    0.56   0
   5  -3   0   31.50    1.05   0
   6  -3   3   70.41    1.00   0
   4  -5   4   14.43    0.62   0
   4  -4   0    0.36    0.56   0
   6  -1   0   12.80    0.77   0
   7  -1   3    9.40    0.58   0
   3  -5   1   -0.49    0.72   0
   4  -5   5    0.08    0.40   0
   5  -4   3    0.41    0.41   0
   6  -3   4    0.45    0.36   0
   6   0   0    5.39    0.84   0
   2  -5   0   12.42    0.99   0
   4  -3  -1   -0.24    0.76   0
   5  -4   4    9.68    0.52   0
   5  -3   1    5.21    0.74   0
   5  -1  -1   23.03    1.08   0
   6  -3   5   78.61    0.98   0
   3  -5   2    3.72    0.76   0
   4  -4   1   16.65    0.83   0
   6  -3   6   25.03    0.58   0
   7  -1   4    1.76    0.41   0
   5  -4   5   45.41    0.81   0
   5  -2   0  274.30    2.70   0
   6  -1   1   15.70    0.82   0
   5  -4   6    1.21    0.35   0
   2  -5   1    1.08    0.86   0
   7  -1   5    1.62    0.48   0
   3  -5   3   10.49    0.88   0
   4  -4   2   56.33    1.33   0
   4  -3   0    2.49    0.69   0
   5  -3   2   89.02    1.50   0
   6  -2   3   -0.11    0.61   0
   6   0   1   46.28    1.27   0
   7  -1   6    0.05    0.41   0
   7   0   4    1.62    0.52   0
   3  -5   4    0.77    0.63   0
   5  -2   1  158.91    2.11   0
   6  -1   2   37.24    1.09   0
   7  -1   7    5.51    0.45   0
   7  -1   8   11.28    0.43   0
   2  -5   2    0.20    0.74   0
   5  -3   3   10.62    0.75   0
   6  -2   4    0.17    0.50   0
   3  -5   6   47.92    1.10   0
   4  -3   1   48.42    1.32   0
   7   0   5   43.55    0.97   0
   2  -5   3    1.49    0.96   0
   6  -2   5    0.99    0.61   0
   6   0   2    3.56    0.74   0
   5  -3   4    0.18    0.58   0
   5  -2   2   91.84    1.76   0
   6  -1   3   18.10    0.91   0
   3  -4   2   47.44    1.43   0
   7   0   6    8.95    0.70   0
   6  -2   6    0.13    0.50   0
   2  -5   4  242.77    2.71   0
   4  -4   9   18.92    0.61   0
   4  -3   2   49.55    1.36   0
   5  -3   5   11.89    0.76   0
   5  -3  10   50.87    0.71   0
   6  -2   7  133.76    1.57   0
   6  -2   9   13.29    0.54   0
   6  -2   8   16.80    0.69   0
   6  -1   4   13.93    0.88   0
   7   0   7    9.56    0.59   0
   2  -5   5   13.87    1.17   0
   4  -4   7   20.70    0.84   0
   4  -4   8    2.27    0.49   0
   5  -3   6    2.73    0.61   0
   5  -2   3   54.83    1.49   0
   6   0   3   13.95    0.93   0
   7   0   8    0.17    0.50   0
   7   0   9    6.20    0.50   0
   3  -4   3    0.71    0.76   0
   5  -3   7   22.29    0.91   0
   5  -3   9   86.93    1.10   0
   4  -3   3   68.84    1.66   0
   5  -3   8   37.44    0.91   0
   6  -1   5  187.81    2.26   0
   3  -4   4   43.84    1.48   0
   5  -2   4   24.46    1.18   0
   6   0   4   26.99    1.11   0
   7   1   8    0.02    0.61   0
   7   1  10    1.15    0.49   0
   4  -3   4   20.67    1.19   0
   7   1   9   18.83    0.71   0
   3  -4   5    3.28    1.01   0
   6  -1  11    0.09    0.37   0
   3  -4  10    5.21    0.61   0
   5  -2   5    4.69    0.80   0
   6   0   5    0.80    0.89   0
   3  -4   6    0.17    0.79   0
   4  -3   5   40.05    1.33   0
   6  -1   9   -0.02    0.60   0
   6  -1  10    7.94    0.54   0
   3  -4   7   26.57    1.23   0
   3  -4   8    1.53    0.83   0
   3  -4   9  102.80    1.52   0
   5  -2   6    4.24    0.78   0
   4  -3   6   48.80    1.40   0
   5  -2  11    0.53    0.38   0
   5  -2   7   14.71    0.92   0
   6   0   6   43.12    1.27   0
   4  -3   7   74.26    1.60   0
   5  -2   8   15.22    0.97   0
   5  -2  10    1.05    0.49   0
   4  -3   8  100.97    1.73   0
   5  -2   9    2.40    0.60   0
   5  -1  13    4.30    0.32   0
   6   0   7   77.10    1.54   0
   4  -2  13   33.79    0.64   0
   2  -4  10   -0.09    0.68   0
   6   0   8    4.87    0.76   0
   6   1   6   54.62    1.47   0
   2  -4   6   11.53    1.07   0
   3  -3  12   95.76    1.14   0
   6   0   9  133.19    1.78   0
   6   0  10   61.99    1.18   0
   2  -4   9   11.56    0.98   0
   5  -1   6    2.67    0.79   0
   2  -4   8   21.98    1.22   0
   2  -3  13    0.13    0.42   0
   5  -1  12  116.11    1.29   0
   6   1   7  100.70    1.77   0
   4  -2  12   -0.12    0.49   0
   6   1  12   32.71    0.78   0
   3  -3  11    0.21    0.63   0
   4  -2   6   10.63    1.06   0
   5  -1   7    1.32    0.75   0
   4  -1  14   10.56    0.43   0
   5  -1  11   48.43    1.06   0
   6   1   8  159.16    2.05   0
   6   1  11   14.85    0.76   0
   3  -3   7   16.38    1.06   0
   3  -3  10   57.41    1.37   0
   5  -1   9   55.93    1.35   0
   5  -1  10   28.29    0.98   0
   6   1   9    9.44    0.91   0
   6   1  10  185.00    2.03   0
   3  -3   9   48.89    1.43   0
   4  -2   7  480.26    3.84   0
   4  -2  11    5.69    0.60   0
   6   2  12  111.29    1.25   0
   4  -2   8    1.68    0.76   0
   4  -2   9   30.82    1.23   0
   4  -2  10   75.49    1.48   0
   5   0  13    0.09    0.43   0
   6   2  11    0.07    0.63   0
   6   2  10   31.10    1.08   0
   2  -2  14   -0.12    0.38   0
   4  -1  13    0.21    0.42   0
   5   0   7    2.54    0.83   0
   5   0  12    5.71    0.60   0
   2  -3  11    1.13    0.70   0
   5   0  11    1.53    0.64   0
   4  -1  12   12.75    0.84   0
   5   2  14    1.12    0.40   0
   2  -3  10   82.05    1.82   0
   4   0  14    0.76    0.46   0
   4   1  15    6.03    0.40   0
  -2  -6   9   26.99    0.98   0
  -1  -6   4    1.45    1.16   0
   0  -6   6   64.24    1.88   0
   0  -6   8    0.13    0.97   0
   3  -4  10    5.30    0.61   0
  -2  -6   4  291.37    3.87   0
  -1  -6   9  133.56    2.10   0
   0  -6   7   27.99    1.36   0
   3  -4   7   27.06    1.20   0
   3  -4   9  110.41    1.74   0
  -2  -6   8    2.40    1.17   0
   1  -5   4   19.17    1.36   0
   3  -4   8    1.32    0.81   0
  -2  -6   5   59.02    2.14   0
   1  -5  11  147.06    1.68   0
  -2  -6   6  246.63    3.57   0
  -2  -6   7   64.81    1.99   0
   1  -5   5  114.62    2.48   0
   1  -5  10    0.46    0.87   0
   2  -4  12    1.89    0.50   0
   1  -5   6   39.76    1.71   0
   0  -5  11    0.29    0.66   0
   1  -5   7   38.19    1.80   0
   1  -5   9   55.82    1.62   0
   1  -4  13    1.93    0.41   0
  -1  -5  11  226.71    2.30   0
   1  -5   8    8.56    1.13   0
  -2  -5  10    5.78    1.02   0
   3  -3  12  104.70    1.40   0
   0  -5  10   -0.10    0.99   0
   2  -4   6   14.83    1.48   0
   3  -3   6    4.63    1.19   0
  -1  -5  10    5.41    1.15   0
   0  -5   6  164.09    3.07   0
   0  -5   9    4.27    1.27   0
   2  -4   7   90.39    2.17   0
  -2  -5   9   21.14    1.36   0
   0  -5   7  133.30    2.80   0
   0  -5   8   21.48    1.66   0
   1  -4  12  175.26    2.06   0
   3  -3  11    0.34    0.67   0
   1  -3  14    9.32    0.54   0
   3  -3   7   15.19    1.28   0
  -2  -5   6   76.70    2.42   0
  -2  -5   7  116.75    2.85   0
  -2  -5   8   16.30    1.51   0
  -1  -5   6    7.90    1.77   0
  -1  -5   9  106.98    2.34   0
   2  -3  13   -0.04    0.58   0
   3  -3   8  118.44    2.36   0
   3  -3   9   49.45    1.67   0
   3  -3  10   57.02    1.51   0
  -1  -5   7    5.30    1.40   0
  -1  -5   8    7.43    1.41   0
  -2  -4  11   63.95    1.52   0
  -1  -4  12  100.13    1.59   0
   0  -4  12   39.89    1.19   0
   1  -4  11  111.61    2.00   0
   4  -1  13   -0.01    0.49   0
   3  -2  13   37.71    0.99   0
   1  -4  10   23.79    1.36   0
   2  -3  12   15.39    1.03   0
   0  -4  11   51.20    1.69   0
   1  -4   7   59.41    2.03   0
   1  -4   8   10.35    1.33   0
   1  -4   9  268.51    3.60   0
  -2  -4  10   10.20    1.36   0
  -1  -4  11    9.48    1.06   0
  -1  -3  13  157.20    1.76   0
   1  -3  13   68.29    1.40   0
   0  -4  10    1.99    1.09   0
   2  -3  11    0.61    0.87   0
   3  -2  12  103.04    1.71   0
   4   0  14    0.39    0.44   0
  -1  -4  10   41.73    1.87   0
  -2  -4   9   35.14    1.71   0
   0  -4   8  306.25    4.22   0
   0  -4   9    2.27    1.25   0
   2  -1  15    2.51    0.48   0
   3  -1  14   21.04    0.79   0
  -2  -4   8  527.47    5.23   0
   1  -3  12   62.24    1.60   0
   3  -2  11   60.14    1.60   0
  -1  -4   9   94.20    2.46   0
   1  -2  14  127.18    1.65   0
  -1  -4   8   77.45    2.41   0
  -1  -3  12   51.17    1.57   0
   2  -2  13   40.32    1.28   0
   3  -2   9    1.05    1.27   0
   3  -2  10   21.44    1.30   0
   3   0  15    3.10    0.47   0
   0  -3  12    3.75    0.94   0
   1  -3  11   -0.19    1.19   0
   1  -1  15    1.24    0.48   0
  -1  -1  14   45.63    0.94   0
   4   0  13    5.06    0.62   0
   1  -3  10    0.64    1.13   0
   2  -2  12    1.58    1.03   0
   3  -1  13   20.98    0.95   0
  -1  -3  11   47.07    1.83   0
  -1  -2  13    4.74    0.73   0
   0  -3  11    9.77    1.23   0
   1  -3   9   11.49    1.39   0
   1  -2  13   10.32    1.04   0
  -2  -3  10   28.56    1.58   0
   2  -1  14   13.86    0.78   0
   4   0  12   44.61    1.36   0
   4   1  14  102.89    1.32   0
   0  -3  10  128.36    2.74   0
   2  -2  11    6.37    1.11   0
   2   0  15   24.44    0.79   0
   3  -1  12   97.63    1.90   0
  -1  -3  10   56.37    1.99   0
  -1   0  14   67.42    1.04   0
   0  -3   9  128.95    2.80   0
   1  -2  12  200.21    2.85   0
   1  -1  14   13.17    0.81   0
   1   0  15   14.63    0.69   0
   4   0  11   26.64    1.36   0
  -1  -3   9   80.77    2.56   0
  -1  -2  12   84.76    1.97   0
   3  -1  11   33.49    1.45   0
   2  -1  13   13.70    0.97   0
   3  -1  10  119.84    2.34   0
  -1  -1  13   23.67    1.10   0
   1  -2  11  177.76    2.95   0
   4   1  13   28.75    1.08   0
   3   0  13   16.06    0.97   0
   1  -2  10    3.64    1.40   0
   1  -1  13    1.83    0.96   0
   2  -1  12   53.70    1.75   0
   2   0  14   14.77    0.86   0
   2   1  15   41.12    0.96   0
   4   2  14   47.98    1.03   0
  -1  -2  11   90.59    2.17   0
   0  -2  11   97.54    2.35   0
   1   1  15    1.94    0.53   0
   1   0  14  199.88    2.24   0
   3   0  12    2.34    1.06   0
   4   1  12   99.04    1.84   0
   0  -2  10    3.30    1.25   0
   2  -1  11  175.04    2.82   0
  -1  -2  10   28.80    1.62   0
  -1  -1  12   16.41    1.30   0
   1  -1  12    0.72    1.14   0
   1   2  15   10.15    0.57   0
  -1   0  13   14.94    0.98   0
   2   0  13   10.74    0.94   0
   2   2  15    4.30    0.50   0
   3   0  11    6.39    1.04   0
   4   1  11    5.92    0.98   0
   4   2  13   50.11    1.28   0
   4   3  14   61.81    1.07   0
   0   1  14  116.11    1.60   0
   2   1  14  195.00    2.28   0
   2   3  15    2.07    0.44   0
   1  -1  11    6.20    1.34   0
   3   1  13   79.92    1.66   0
   1   0  13    5.14    0.88   0
   1   1  14    1.47    0.78   0
   4   4  14  209.99    1.54   0
  -1  -1  11    2.45    1.31   0
  -1   1  13   20.89    0.94   0
   2   0  12   77.91    1.89   0
   0   2  14   33.21    0.84   0
  -1   2  13    7.62    0.65   0
   4   2  12  173.60    2.30   0
  -1   0  12   23.58    1.22   0
   3   1  12   35.10    1.37   0
   1   0  12   15.98    1.34   0
   2   0  11    3.04    1.22   0
   2   1  13   20.06    1.09   0
   2   2  14   17.60    0.88   0
   4   3  13    2.02    0.66   0
  -1  -1  10    6.68    1.29   0
   1   2  14    0.66    0.58   0
   1   6  10    0.40    0.86   0
   2   6  12    9.82    0.70   0
  -1   0  10  190.69    3.52   0
  -1   3  10   13.68    1.78   0
   1   1  13   73.50    1.91   0
   1   4  13    3.62    0.75   0
   2   2  14   16.86    0.99   0
   2   4  14   49.68    1.08   0
   0   1  12  318.52    3.88   0
   0   3  12   80.61    2.06   0
  -1   4   8    4.80    1.51   0
   0   0  11   15.72    1.80   0
   2   3  14  307.60    2.64   0
  -1   1  10   84.80    2.70   0
  -1   2  10    1.52    1.62   0
   0   2  12    9.94    1.26   0
   0   5   9  147.38    2.76   0
   2   5  13   17.71    0.78   0
  -1   4   7    1.32    2.00   0
   1   2  13   30.35    1.33   0
   1   3  13    0.45    0.85   0
   1   6   9    8.94    1.20   0
   0   1  11   25.97    1.85   0
   0   3  11   58.91    2.10   0
   0   5   8   12.25    1.78   0
   3   3  14    4.45    0.80   0
  -1   2   9 1075.18    7.89   0
  -1   3   8  309.19    4.57   0
   1   1  12    2.65    1.35   0
   1   4  12  189.87    2.62   0
   2   6  11   30.87    1.16   0
   0   2  11    4.45    1.27   0
   2   2  13   37.40    1.49   0
   2   4  13   90.36    1.70   0
   4   4  14  199.91    1.78   0
   1   3  12   23.60    1.50   0
   1   2  12   77.47    2.04   0
   2   5  12    3.06    0.81   0
   3   5  13   55.44    1.28   0
   3   6  12   15.15    0.79   0
   3   7  10   16.89    0.87   0
   0   3  10   62.41    2.13   0
   0   4   9   58.28    2.11   0
   1   5  10  225.52    3.06   0
   1   4  11   68.16    2.02   0
   3   2  13    3.58    0.99   0
   0   2  10   67.76    2.19   0
   1   1  11   12.98    1.62   0
   2   6  10  155.33    2.34   0
   0   4   8   23.60    1.75   0
   2   4  12  172.90    2.59   0
   3   4  13    6.48    0.83   0
   0   3   9    6.64    1.36   0
   1   3  11    1.28    1.11   0
   1   5   9   14.93    1.58   0
   3   3  13   33.67    1.21   0
   4   5  13   27.25    0.98   0
   2   2  12   33.62    1.45   0
   2   5  11   67.65    1.71   0
   3   7   9   11.44    0.98   0
   1   4  10   30.19    1.57   0
   4   3  13    2.07    0.83   0
   4   6  12    2.25    0.70   0
   2   6   9   91.21    2.01   0
   3   5  12  235.65    2.63   0
   1   5   8   70.32    2.18   0
   3   2  12   27.48    1.41   0
   4   7  10   11.75    0.85   0
   5   4  13    0.16    0.65   0
   1   3  10   86.07    2.26   0
   2   4  11    0.69    1.21   0
   3   7   8    6.06    1.09   0
   3   4  12   49.46    1.52   0
   5   6  12   34.85    1.00   0
   2   2  11    5.62    1.16   0
   2   6   8   94.78    2.23   0
   3   3  12   31.24    1.51   0
   6   6  12    0.23    0.50   0
   1   5   7    1.09    1.41   0
   2   3  11   39.86    1.64   0
   4   5  12   10.60    1.06   0
   3   5  11    2.58    0.97   0
   4   6  11    0.42    0.73   0
   2   6   7  194.15    3.22   0
   4   3  12    0.43    1.06   0
   4   7   9    3.20    0.96   0
   2   4  10    6.64    1.19   0
   5   3  12   20.69    1.13   0
   3   2  11   11.12    1.24   0
   3   4  11    1.91    1.19   0
   3   6   9   18.75    1.48   0
   6   4  12   45.99    1.01   0
   6   5  12   59.18    1.10   0
   2   3  10    9.39    1.46   0
   5   4  12    3.19    0.93   0
   6   8   8   29.97    0.81   0
   3   3  11    1.03    1.07   0
   5   6  11   43.99    1.25   0
   3   5  10  219.47    3.09   0
   4   5  11   57.38    1.62   0
   4   6  10   99.60    1.96   0
   6   7  10   47.99    1.04   0
   2   5   8    9.43    1.36   0
   4   7   8  161.65    2.34   0
   6   6  11   19.02    0.91   0
   2   4   9   77.61    2.13   0
   3   6   8   69.46    1.96   0
   7   5  11    0.81    0.54   0
   3   4  10   23.43    1.53   0
   4   3  11    1.43    0.99   0
   5   5  11    7.42    1.04   0
   6   8   7    0.63    0.63   0
   3   5   9   62.54    1.88   0
   4   7   7   58.80    1.77   0
   5   3  11    9.59    0.99   0
   5   6  10  171.43    2.35   0
   4   5  10    4.86    1.02   0
   5   4  11   15.85    1.06   0
   6   4  11   18.06    1.03   0
   6   7   9    2.05    0.72   0
   3   6   7    1.85    1.14   0
   7   7   9   19.95    0.74   0
   5   7   8    2.32    0.82   0
   6   6  10   11.26    0.97   0
   7   6  10  115.28    1.47   0
   4   4  10   11.22    1.18   0
   4   3  10   46.42    1.63   0
   5   5  10   52.56    1.63   0
   7   4  10   58.41    1.23   0
   7   5  10    7.26    0.77   0
   7   8   6   -0.00    0.57   0
   3   6   6   80.55    2.25   0
   5   6   9    2.10    0.94   0
   6   8   5   20.18    1.13   0
   4   5   9   51.34    1.77   0
   5   7   7   19.01    1.37   0
   8   5   9   14.77    0.70   0
   5   3  10    0.82    1.01   0
   5   4  10   77.29    1.98   0
   7   7   8   23.95    0.97   0
   6   4  10    2.09    0.92   0
   6   6   9   11.84    1.18   0
   7   6   9    5.33    0.86   0
   7   8   5    5.41    0.74   0
   4   4   9   13.75    1.35   0
   4   6   7   44.36    1.83   0
   8   7   7   13.13    0.71   0
   5   5   9   29.15    1.53   0
   5   6   8   94.48    2.20   0
   8   6   8    6.53    0.68   0
   4   5   8    1.83    1.14   0
   5   7   6   -0.88    0.98   0
   7   8   4    7.88    0.78   0
   7   4   9  106.77    1.74   0
   7   7   7    2.37    0.76   0
   8   4   8    7.38    0.65   0
   6   5   9   76.12    1.80   0
   1   6   5   58.38    2.07   0
   2   8   3   11.79    1.13   0
   3   8   5  194.99    2.48   0
   4   8   6   38.27    1.23   0
   2   7   5  105.87    2.39   0
   0   6   1    8.89    1.92   0
   2   8   2    3.66    1.07   0
   4   9   3   76.98    1.40   0
   1   7   2   35.17    1.83   0
   4   7   7   62.13    1.67   0
   0   6   0  205.47    3.95   0
   1   6   4   85.26    2.47   0
   2   6   6    1.86    1.07   0
   2   8  -2  126.04    2.22   0
   3   6   7    1.11    1.26   0
   3   7   6    6.54    1.25   0
   0   6  -1    2.78    2.17   0
   2   8  -1   22.96    1.53   0
   2   8   0   44.75    1.84   0
   4   9   2   11.86    0.86   0
   5   8   6   18.40    0.83   0
   2   7   4    3.96    1.39   0
   1   7  -2    3.14    1.74   0
   1   7  -1    4.17    1.77   0
   1   7   0   11.55    1.64   0
   4   9   1   29.29    1.07   0
   1   6   3  118.75    2.77   0
   3   8   3  199.96    2.93   0
   5   9   2    5.88    0.83   0
   2   7   3   52.45    2.03   0
   4   7   6   88.95    1.99   0
   3   6   6   87.36    2.32   0
   3   8   2   28.23    1.56   0
   4   8   4   79.98    1.89   0
   5   8   5  145.55    2.07   0
   5   9   1   86.38    1.55   0
   6   9   2    3.53    0.59   0
   2   7   2   38.86    1.97   0
   3   8  -3    9.79    1.23   0
   3   8   1   27.56    1.76   0
   5   9   0   13.18    0.83   0
   6   8   5   22.53    0.91   0
   5   7   6   -0.13    1.10   0
   6   9   1    9.99    0.76   0
   3   7   4   20.34    1.53   0
   3   8  -2   14.70    1.53   0
   4   8   3    8.50    1.35   0
   6   9   0   25.05    0.87   0
   2   7   1   59.50    2.39   0
   3   8  -1   -0.12    1.21   0
   4   7   5  163.91    2.81   0
   7   8   4    8.91    0.74   0
   4   6   6    9.45    1.63   0
   2   7  -3   42.22    2.38   0
   2   7  -1   54.18    2.65   0
   3   7   3   13.27    1.52   0
   4   8   2   25.78    1.57   0
   6   8   4   61.40    1.56   0
   2   7  -2  169.97    3.54   0
   4   8   1    7.75    1.53   0
   5   8   3   66.85    1.87   0
   5   7   5   93.27    2.14   0
   3   7   2   -0.24    1.39   0
   4   8  -3   22.62    1.33   0
   4   8   0    4.39    1.51   0
   7   8   3    0.99    0.79   0
   4   8  -2  147.07    2.82   0
   6   7   5   53.43    1.65   0
   6   8   3   44.96    1.48   0
   5   8  -4   26.46    1.12   0
   5   8   2    6.95    1.18   0
   3   7   1  376.02    4.96   0
   4   6   5    4.57    1.44   0
   4   7   3   98.42    2.58   0
   5   8   1   41.05    1.90   0
   7   8   2   17.60    1.06   0
   5   7   4   21.83    1.52   0
   6   8   2   20.00    1.28   0
   3   7  -4   36.72    1.94   0
   3   7   0   44.63    2.29   0
   5   8  -3   13.64    1.12   0
   5   8   0    9.56    1.51   0
   7   7   4   50.25    1.43   0
   3   7  -3    9.41    1.97   0
   5   8  -1    4.56    1.17   0
   6   8   1    0.65    1.19   0
   3   7  -2   45.98    2.38   0
   4   7   2    7.67    1.50   0
   5   6   5   11.73    1.68   0
   6   7   4    4.54    1.09   0
   7   8  -2    8.86    0.67   0
   6   8   0    0.06    1.20   0
   7   8  -1   16.50    0.91   0
   6   8  -2   74.92    1.72   0
   6   8  -1   51.94    1.65   0
   4   7   1   35.31    2.33   0
   8   7   2    9.42    0.85   0
   4   7  -5   25.73    1.53   0
   7   7   3   65.58    1.79   0
   6   7   3   76.47    2.12   0
   4   7   0   62.04    2.54   0
   5   7   2   22.58    1.77   0
   8   7   1    4.17    0.83   0
   4   7  -4   12.26    1.62   0
   4   7  -1    6.39    2.09   0
   5   6   4   56.22    2.11   0
   4   7  -3   20.23    1.91   0
   8   7   0    3.63    0.85   0
   5   7  -5    4.77    1.15   0
   5   7   1  793.76    7.04   0
   7   7   2    0.81    1.08   0
   6   6   4  114.52    2.50   0
   6   7  -5  117.04    1.89   0
   7   7  -4   -0.22    0.67   0
   5   7  -4    5.91    1.40   0
   5   7   0   18.07    1.92   0
   6   7   1   -0.84    1.65   0
   5   6   3  235.15    3.79   0
   5   7  -1   38.69    2.21   0
   8   6   2    1.78    0.98   0
   3   6  -4    8.33    2.14   0
   5   7  -2   58.98    2.44   0
   7   7  -3    7.44    0.95   0
   7   7   0    2.64    1.21   0
   5   6  -7    3.85    1.09   0
   6   7   0    3.22    1.43   0
   7   6   3   10.71    1.30   0
   7   7  -2   21.86    1.45   0
   7   7  -1    8.74    1.41   0
   6   6   3  106.96    2.61   0
   6   7  -3    3.24    1.25   0
   6   7  -2   20.61    1.86   0
   6   7  -1   -0.97    1.40   0
   4   6  -6  252.66    3.75   0
   8   6   1    3.48    1.09   0
   7   6   2   88.56    2.45   0
   8   6  -3    2.68    0.65   0
   4   6  -5   24.74    2.04   0
   6   6   2    0.64    1.70   0
   8   6   0    0.90    0.88   0
   5   6  -6    1.19    1.27   0
   5   6   1  238.76    4.15   0
   6   6  -6   98.84    1.91   0
   7   6  -5    8.74    0.88   0
   8   6  -2   13.76    0.91   0
   4   6  -4  476.31    5.91   0
   4   6  -3   83.92    3.31   0
   7   6   1   16.34    1.57   0
   4   6   8    3.59    1.34   0
   6   3   9    1.89    1.24   0
   7   6   9    7.15    0.79   0
   8   5   8    3.75    0.75   0
   8   6   8    6.44    0.72   0
   6   6   9   12.78    1.11   0
   6   7   8  124.17    1.87   0
   7   5   9   -0.25    0.88   0
   7   7   8   23.07    0.90   0
   4   4   9   12.11    1.17   0
   8   4   7    1.05    0.65   0
   7   8   6    0.55    0.52   0
   8   7   7   12.48    0.57   0
   5   5   9   27.60    1.32   0
   5   7   7   19.15    1.16   0
   6   5   9   74.80    1.77   0
   5   4   9   56.25    1.69   0
   5   6   8   95.81    2.11   0
   7   4   8  238.53    2.72   0
   4   5   8    1.26    1.00   0
   4   6   7   40.79    1.68   0
   6   3   8   31.85    1.53   0
   7   6   8   57.80    1.38   0
   8   5   7   14.96    0.89   0
   8   6   7    1.43    0.67   0
   6   6   8    8.78    1.13   0
   6   7   7   74.14    1.62   0
   6   8   5   20.52    0.93   0
   7   5   8  170.94    2.33   0
   7   7   7    2.13    0.62   0
   8   4   6    9.48    0.82   0
   7   8   5    5.73    0.67   0
   8   7   6    0.85    0.48   0
   5   5   8   74.51    1.98   0
   5   7   6    0.53    1.06   0
   6   5   8    8.26    1.21   0
   5   4   8  606.55    5.04   0
   5   6   7    0.76    1.26   0
   7   4   7   65.95    1.80   0
   7   6   7    6.25    1.02   0
   8   5   6    0.63    0.85   0
   8   6   6  114.16    1.78   0
   7   7   6    9.43    0.95   0
   8   4   5    7.80    0.92   0
   8   7   5    0.21    0.63   0
   4   6   6    8.54    1.29   0
   6   3   7   15.22    1.30   0
   6   6   7    0.32    0.94   0
   6   7   6   11.40    1.02   0
   7   5   7    2.41    0.89   0
   7   8   4    9.85    0.72   0
   5   5   7    4.03    1.18   0
   5   7   5   86.99    2.00   0
   6   5   7   35.37    1.53   0
   6   8   3   43.98    1.36   0
   7   6   6   -1.07    1.02   0
   7   8   3    0.84    0.76   0
   8   5   5   27.86    1.16   0
   8   6   5   37.54    1.23   0
   8   7   4    6.63    0.80   0
   5   6   6   57.41    1.93   0
   7   4   6    0.32    0.97   0
   7   7   5   67.85    1.57   0
   8   4   4   12.38    1.08   0
   6   7   5   56.19    1.66   0
   7   5   6  220.59    3.09   0
   4   6   5    4.50    1.37   0
   6   6   6  102.58    2.31   0
   7   8   2   18.81    1.02   0
   5   7   4   21.83    1.59   0
   6   8   2   19.00    1.21   0
   8   5   4    0.80    0.86   0
   8   6   4   81.97    1.72   0
   8   7   3   33.71    1.09   0
   6   5   6   62.09    1.96   0
   7   6   5   37.12    1.66   0
   7   7   4   56.49    1.56   0
   7   4   5   89.17    2.15   0
   7   8   1   81.69    1.56   0
   5   6   5   12.64    1.41   0
   6   7   4    5.39    1.06   0
   7   5   5   40.62    1.66   0
   8   7   2   12.39    0.96   0
   6   6   5   10.58    1.30   0
   6   8   1    0.42    0.99   0
   8   6   3   74.69    1.69   0
   7   8   0   61.00    1.35   0
   8   4   2    1.34    1.02   0
   8   5   3   16.58    1.14   0
   5   7   3   33.86    1.76   0
   7   7   3   64.11    1.69   0
   7   8  -1   15.38    0.83   0
   8   7   1    4.05    0.82   0
   6   5   5  337.54    4.01   0
   6   8   0    0.74    0.95   0
   7   6   4    0.75    0.97   0
   6   7   3   78.48    1.98   0
   7   4   4   24.17    1.44   0
   8   6   2    1.26    0.87   0
   8   7   0    5.41    0.78   0
   5   6   4   59.97    2.15   0
   6   8  -1   52.01    1.40   0
   7   5   4    4.40    1.17   0
   8   4   1   84.06    1.77   0
   8   5   2   16.57    1.12   0
   8   7  -1    1.72    0.65   0
   6   6   4  123.09    2.54   0
   7   7   2    0.80    0.89   0
   6   8  -2   69.44    1.41   0
   8   6   1    3.88    1.00   0
   5   7   2   21.37    1.44   0
   7   6   3   11.42    1.18   0
   8   5   1   56.31    1.67   0
   6   5   4    4.68    1.42   0
   6   7   2    2.15    1.05   0
   7   4   3   15.35    1.52   0
   7   7   1  513.13    4.29   0
   8   6   0    0.92    0.81   0
   5   6   3  247.16    3.63   0
   6   6   3  108.58    2.45   0
   8   5   0   11.78    1.04   0
   8   6  -1    0.00    0.86   0
   7   6   2   84.16    2.13   0
   8   6  -2   15.71    0.98   0
   5   7   1  767.75    5.78   0
   6   7   1    0.72    1.11   0
   7   7   0    3.55    1.02   0
   8   5  -3   11.91    0.83   0
   8   5  -1   52.73    1.45   0
   7   4   2   29.61    1.79   0
   8   5  -2    2.18    0.76   0
   6   5   3   80.78    2.39   0
   7   7  -1   11.13    1.22   0
   6   6   2    1.98    1.30   0
   7   6   1   16.31    1.27   0
   7   7  -4    0.74    0.66   0
   6   7   0    1.53    1.00   0
   7   7  -2   18.84    1.05   0
   4   7  -1    6.66    1.96   0
   6   7   2    1.95    1.21   0
   8   6   2    0.85    0.90   0
   4   7  -4   13.72    1.72   0
   5   7   1  771.32    6.59   0
   4   7  -3   22.78    2.02   0
   4   7  -2    6.52    1.66   0
   7   7   1  529.25    4.61   0
   5   6   3  227.08    3.57   0
   6   7   1   -0.11    1.45   0
   7   6   3   13.62    1.25   0
   5   7  -5    4.03    1.18   0
   5   7   0   17.02    1.72   0
   7   7  -4    0.13    0.74   0
   6   6   3  101.58    2.44   0
   6   7  -5  121.44    1.93   0
   7   7   0    1.45    1.02   0
   8   6   1    2.74    0.86   0
   6   5   4    4.10    1.37   0
   6   7   0    1.51    1.29   0
   7   7  -3    9.28    1.05   0
   7   7  -1    8.58    1.32   0
   5   7  -4    3.19    1.29   0
   7   7  -2   19.19    1.20   0
   8   6   0    1.54    0.98   0
   5   6   2  260.46    3.95   0
   5   7  -3    0.82    1.38   0
   6   7  -4   16.35    1.28   0
   6   7  -1    0.45    1.27   0
   7   6   2   81.91    2.17   0
   6   7  -2   20.48    1.55   0
   7   5   3   36.82    1.82   0
   8   6  -3    2.41    0.61   0
   8   5   1   51.40    1.60   0
   6   6  -7   21.32    0.94   0
   5   6   1  252.10    4.03   0
   6   5   3   77.58    2.47   0
   5   6  -7    5.02    1.10   0
   6   6   1    8.81    1.50   0
   8   5   0   13.98    1.23   0
   7   5   2    0.01    1.14   0
   7   6  -5    9.75    0.86   0
   4   6  -2    1.05    2.10   0
   5   6   0   43.45    2.17   0
   8   5  -1   55.69    1.62   0
   4   6  -5   20.09    2.16   0
   6   6  -6  104.69    2.04   0
   6   6   0   10.04    1.58   0
   7   6  -4   69.02    1.81   0
   7   6  -1   33.12    1.70   0
   4   6  -4  445.74    5.40   0
   4   6  -3   83.12    2.83   0
   5   6  -6    2.23    1.43   0
   5   6  -1    0.04    1.84   0
   6   5   2    3.78    1.35   0
   7   6  -3  138.37    2.61   0
   8   5  -2    1.96    0.81   0
   6   6  -1   17.96    1.96   0
   7   5   1   63.32    2.20   0
   5   6  -2   15.94    2.14   0
   6   5  -8  215.46    2.03   0
   5   6  -5   37.84    1.93   0
   6   6  -4  252.83    3.75   0
   6   6  -2   15.98    1.67   0
   8   4  -4    8.19    0.74   0
   8   4  -1   10.78    1.10   0
   5   6  -4   31.37    2.01   0
   6   6  -3   11.62    1.54   0
   8   4  -3    4.43    0.87   0
   8   4  -2   -0.16    0.91   0
   6   5   1   20.65    1.62   0
   7   5   0   31.39    1.77   0
   5   5  -8    0.71    1.09   0
   7   4   1    0.72    1.44   0
   7   4  -7   12.81    0.78   0
   7   5  -5   13.39    1.06   0
   7   5  -4   79.42    2.13   0
   7   5  -2  145.05    2.89   0
   7   5  -3    1.21    1.14   0
   4   5  -7   28.94    1.88   0
   6   5  -1   51.01    2.44   0
   7   4   0   14.71    1.73   0
   5   5  -7   57.02    1.96   0
   6   5  -6   34.67    1.63   0
   4   5  -6   20.77    2.22   0
   6   5  -2    1.97    1.78   0
   7   4  -6   55.19    1.42   0
   4   5  -5  143.15    3.63   0
   5   5  -6   18.93    1.96   0
   6   5  -5    7.18    1.40   0
   7   3  -7    0.31    0.66   0
   7   4  -1   14.44    1.75   0
   6   5  -4   27.16    1.83   0
   6   5  -3    1.04    1.48   0
   5   5  -4  246.67    4.43   0
   5   5  -3   71.37    2.67   0
   7   4  -5    8.82    1.10   0
   7   4  -2   11.78    1.68   0
   7   4  -4   25.56    1.48   0
   5   3 -10    0.04    0.75   0
   6   4  -7  146.03    2.52   0
   7   3  -6    8.22    0.88   0
   5   4  -8   29.07    1.74   0
   7   3  -1    2.11    1.29   0
   6   2  -9   82.20    1.33   0
   7   3  -5   17.25    1.42   0
   4   4  -8  301.93    4.20   0
   6   4  -6   51.71    1.98   0
   7   3  -2   28.23    1.71   0
   6   3  -8   42.90    1.40   0
   6   4  -2    8.65    1.67   0
   7   1  -5   28.81    1.10   0
   7   3  -3    1.42    1.28   0
   4   3 -10   13.78    1.34   0
   5   4  -7    2.89    1.45   0
   6   4  -5    0.75    1.35   0
   6   4  -4   16.58    1.74   0
   6   4  -3   88.20    2.77   0
   7   2  -5    1.20    1.04   0
   4   4  -7  281.96    4.51   0
   7   1  -4   22.79    1.22   0
   7   2  -2    0.26    1.20   0
   5   3  -9    0.13    1.04   0
   7   2  -4    0.03    1.04   0
   7   2  -3    0.68    1.16   0
   6   3  -7    7.74    1.19   0
   6   6   9   11.85    0.94   0
   3   5   9   60.85    1.75   0
   2   5   8    8.71    1.27   0
   4   4   9   11.27    1.14   0
   4   6   9   98.07    1.95   0
   4   8   7   11.43    0.72   0
   4   5   9   56.69    1.79   0
   5   6   9    1.47    0.76   0
   2   6   7  180.02    2.65   0
   3   6   8   75.77    2.02   0
   5   9   5   11.72    0.64   0
   6   5   8   10.08    1.00   0
   6   7   8  122.71    1.81   0
   6   8   7    1.58    0.62   0
   7   6   7    4.02    0.87   0
   7   7   7    3.59    0.63   0
   3   7   7   64.13    1.64   0
   5   4   8  624.06    4.87   0
   5   7   8    2.96    0.96   0
   5   8   7    7.46    0.70   0
   6   9   5    0.08    0.40   0
   3   8   5  184.70    2.18   0
   6   6   8    9.54    0.92   0
   3   5   8   42.45    1.76   0
   4   6   8    2.10    0.97   0
   4   8   6   42.29    1.29   0
   4   9   3   76.33    1.21   0
   5   6   8   95.25    1.98   0
   4   5   8    1.79    0.98   0
   6   7   7   82.64    1.71   0
   6   9   4   18.03    0.70   0
   7   6   6   -0.39    0.86   0
   7   7   6    9.05    0.77   0
   2   6   6    1.86    1.26   0
   6   5   7   34.01    1.35   0
   6   8   6  106.68    1.54   0
   3   6   7    0.94    0.99   0
   3   7   6    5.88    0.98   0
   5   7   7   21.72    1.13   0
   5   8   6   19.39    0.91   0
   6   6   7    0.93    0.94   0
   3   8   4   27.30    1.17   0
   4   6   7   49.32    1.75   0
   4   8   5    1.14    0.74   0
   4   9   2   10.89    0.72   0
   5   6   7    0.36    0.99   0
   7   7   5   67.93    1.46   0
   6   7   6   12.38    1.08   0
   7   6   5   29.52    1.26   0
   6   5   6   56.38    1.75   0
   6   8   5   24.18    0.95   0
   5   8   5  147.33    2.04   0
   2   6   5   45.66    1.73   0
   3   6   6   92.84    2.23   0
   3   7   5    0.88    1.02   0
   4   9   1   27.06    0.95   0
   5   7   6    1.79    0.91   0
   6   6   6   90.62    1.94   0
   6   9   2    3.62    0.62   0
   3   8   3  196.52    2.49   0
   4   8   4   83.98    1.79   0
   7   6   4   -0.28    1.02   0
   7   7   4   55.33    1.41   0
   4   6   6   10.34    1.24   0
   5   6   6   55.43    1.75   0
   6   7   5   62.18    1.76   0
   6   8   4   58.37    1.40   0
   4   9   0  122.66    1.55   0
   5   8   4    1.22    0.92   0
   6   9   1   11.39    0.65   0
   4   7   5  168.02    2.76   0
   6   5   5  314.71    3.40   0
   3   8   2   26.84    1.37   0
   5   7   5   97.42    2.10   0
   6   6   5    9.73    1.12   0
   6   9   0   25.33    0.74   0
   7   7   3   65.56    1.59   0
   3   7   4   18.69    1.32   0
   4   8   3    7.98    1.17   0
   7   6   3   11.96    1.22   0
   6   8   3   45.87    1.35   0
  -2   0  11   75.83    2.13   0
  -2   2  12   14.62    0.91   0
   0   0  11   14.53    1.46   0
  -4   0   8   33.66    1.86   0
  -1   0  11   22.44    1.55   0
  -1   1  12   14.96    1.21   0
  -3   3  10    0.66    0.70   0
   0   1  12  310.06    3.66   0
   1   3  13    0.01    0.90   0
  -3   1  10  130.75    2.52   0
   1   4  13    3.36    0.72   0
  -4   1   8    7.98    1.43   0
  -2   0  10    8.68    1.54   0
  -2   1  11    0.99    1.16   0
  -1   4  12  167.61    1.67   0
   1   1  11   11.41    1.46   0
  -4   0   7   42.51    2.21   0
  -3   0   9   19.72    1.59   0
  -3   2  10    8.22    0.93   0
  -1   2  12   64.37    1.70   0
  -1   0  10  188.67    3.14   0
   1   2  12   73.41    1.92   0
  -2   2  11    2.39    1.00   0
  -2   3  11    5.61    0.85   0
  -1   3  12   23.63    0.99   0
  -1   1  11    3.69    1.07   0
  -4   1   7   26.16    1.68   0
  -3   0   8   45.43    1.97   0
  -3   1   9  241.40    3.39   0
  -2   0   9   -0.33    1.23   0
  -3   3   9   26.26    1.11   0
  -2   1  10   82.63    2.17   0
   0   4  12   26.49    1.11   0
   1   3  12   26.71    1.42   0
  -3   2   9  424.90    4.11   0
   1   5  12   90.28    1.43   0
   2   5  12    3.67    0.71   0
  -3   4   8    9.55    0.87   0
  -2   5   9  122.90    1.42   0
  -1   2  11   19.64    1.32   0
   1   2  11   37.62    1.73   0
  -2   2  10    2.91    1.26   0
  -1   1  10   77.81    2.19   0
  -1   4  11   56.62    1.42   0
   1   4  12  186.57    2.37   0
  -3   1   8   34.05    2.01   0
  -2   3  10   30.19    1.42   0
  -1   3  11   16.35    1.27   0
  -2   1   9   82.67    2.33   0
   1   6  11   17.98    0.80   0
  -3   3   8   26.03    1.49   0
  -1   5  10   35.92    1.10   0
   0   5  11   29.37    1.01   0
  -3   2   8   91.44    2.29   0
   0   3  11   54.69    1.74   0
   1   3  11    0.91    1.24   0
   2   6  11   29.14    0.98   0
  -1   2  10    2.31    1.12   0
   0   4  11   32.45    1.42   0
   0   6  10   40.76    1.02   0
  -3   1   7   18.24    1.74   0
  -3   4   7    4.14    1.02   0
  -2   2   9   22.79    1.55   0
   2   4  11    1.21    1.01   0
  -2   5   8    1.64    0.84   0
   1   4  11   73.79    1.99   0
   1   5  11    2.61    0.99   0
   2   5  11   68.24    1.65   0
  -2   3   9    0.96    1.10   0
  -1   3  10   12.73    1.26   0
  -1   4  10   83.42    1.86   0
  -3   2   7  240.45    3.73   0
  -3   3   7    7.84    1.34   0
  -2   6   6   22.19    0.93   0
  -1   2   9 1060.54    7.31   0
  -1   5   9    2.83    0.83   0
   0   5  10   38.05    1.40   0
   1   3  10   92.02    2.23   0
   3   0  14  105.03    1.45   0
   5   1  14  107.81    1.22   0
   7   2  11    7.67    0.58   0
   3  -2   9    0.48    1.28   0
   4  -1  11   40.20    1.48   0
   5   0  12    5.27    0.68   0
   1  -2  10    2.98    1.15   0
   3  -2   8   64.14    2.00   0
   7   2  10    3.17    0.61   0
   4   0  13    6.13    0.78   0
   7   3  12    5.18    0.43   0
   2  -1  12   52.57    1.60   0
   4  -1  10    7.53    1.19   0
   5   0  11    1.61    0.73   0
   6   1  11   14.11    0.80   0
   5   1  13   14.76    0.82   0
   2   0  13   11.09    0.98   0
   3  -1  11   34.41    1.45   0
   3   0  13   14.37    1.03   0
   3   1  14   49.84    1.14   0
   5   2  14    1.36    0.43   0
   6   1  10  181.19    2.26   0
   4   0  12   48.16    1.39   0
   6   1   9   10.37    1.09   0
   7   3  11    6.40    0.61   0
   2  -1  11  178.70    2.71   0
   3  -1  10  127.18    2.54   0
   5   0   7    1.62    1.26   0
   5   0   9    8.13    1.04   0
   6   1   8  147.94    2.23   0
   5   0   8    6.55    1.05   0
   7   4  12    0.00    0.39   0
   5   1  12   28.87    1.04   0
   7   3  10   31.38    0.95   0
   4   0  11   22.73    1.19   0
   4   1  13   28.34    1.10   0
   5   3  14   12.19    0.62   0
   2   0  12   73.61    1.71   0
   3   2  14    2.77    0.54   0
   5   2  13   24.37    0.96   0
   2   1  13   20.00    1.09   0
   3   1  13   81.20    1.65   0
   4   0  10  308.18    3.56   0
   5   1  11   31.48    1.21   0
   7   4  11    6.28    0.62   0
   5   4  14   14.19    0.55   0
   6   2  10   31.21    1.24   0
   3   3  14    3.26    0.55   0
   4   0   9  382.28    3.79   0
   4   1  12   97.66    1.78   0
   4   3  14   60.74    1.09   0
   5   1  10   44.46    1.51   0
   6   4  13    2.13    0.40   0
   2   0  11    3.34    0.93   0
   4   2  13   49.12    1.24   0
   5   2  12    1.13    0.59   0
   6   2   9   10.86    0.90   0
   6   5  13  117.46    1.06   0
   7   4  10   61.04    1.12   0
   4   4  14  200.49    1.56   0
   5   1   9    6.06    1.00   0
   5   3  13   51.32    1.20   0
   6   2   8    5.14    1.08   0
   7   5  11    0.94    0.48   0
   0   2  10   69.01    2.13   0
   1   2  11   37.09    1.59   0
   1   5  11    2.74    0.74   0
   2   3  12    9.43    1.03   0
   2   5  12    3.03    0.86   0
   0   4  10    0.94    0.96   0
   3   2  11   11.71    1.37   0
   3   6  12   16.24    0.82   0
   0   3  10   63.32    2.04   0
   2   2  11    5.95    1.13   0
   2   4  12  167.97    2.42   0
   5   5  12  151.06    1.84   0
   5   6  12   32.87    0.83   0
   1   3  11    1.15    1.02   0
   1   4  11   69.47    1.89   0
   2   6  11   33.41    1.08   0
   6   6  11   17.37    0.71   0
   4   4  12  198.30    2.55   0
   4   6  12    1.43    0.55   0
   3   4  12   51.05    1.53   0
   3   5  12  249.69    2.66   0
   4   3  11    0.55    1.13   0
   4   5  12   11.72    0.86   0
   5   4  11   15.18    1.01   0
   2   3  11   38.57    1.62   0
   4   7  11   21.83    0.77   0
   5   7  11    4.37    0.54   0
   0   4   9   50.73    1.78   0
   1   5  10  213.42    2.66   0
   0   3   9    5.22    1.42   0
   1   6   9    7.73    0.93   0
   2   4  11    0.87    1.05   0
   2   5  11   65.91    1.57   0
   1   3  10   88.33    2.11   0
   3   6  11    5.57    0.86   0
   5   5  11    6.51    0.94   0
   1   4  10   27.77    1.41   0
   2   7   9    1.88    0.71   0
   4   4  11   41.36    1.59   0
   6   7  10   49.88    0.93   0
   2   6  10  150.41    2.09   0
   3   4  11    1.77    0.92   0
   4   3  10   50.39    1.76   0
   3   5  11    2.30    0.89   0
   4   6  11    1.42    0.68   0
   5   4  10   76.99    1.83   0
   2   3  10    7.98    1.11   0
   4   5  11   56.39    1.53   0
   0   4   8   20.22    1.56   0
   4   8   9   25.48    0.73   0
   1   5   9   14.75    1.12   0
   2   5  10    0.95    1.08   0
   3   8   8   10.26    0.64   0
   4   7  10   13.88    0.85   0
   1   6   8   16.02    1.17   0
   2   4  10    5.36    1.00   0
   5   7  10   11.25    0.68   0
   5   8   9   12.76    0.59   0
   1   4   9   49.26    1.66   0
   3   6  10   54.30    1.53   0
   4   4  10   12.75    1.28   0
   5   5  10   51.97    1.52   0
   3   4  10   24.39    1.45   0
   2   6   9   87.85    1.77   0
   3   5  10  226.24    2.96   0
   5   4   9   57.36    1.69   0
   6   7   9    2.08    0.63   0
   4   5  10    4.07    0.81   0
   4   6  10   97.82    1.79   0
   6   6   9    9.46    0.76   0
   6   0   2    3.47    0.78   0
   4  -4   3   24.64    1.14   0
   7   0   6    9.99    0.87   0
   7   1   5    1.46    0.74   0
   3  -4   1   -0.04    0.85   0
   4  -3   1   44.76    1.39   0
   6  -2   5    0.66    0.70   0
   6  -1   3   17.91    1.05   0
   7   0   7   10.90    0.75   0
   7   0   9    5.70    0.50   0
   7   1   6    4.45    0.78   0
   5  -2   2   89.30    1.73   0
   7   0   8    0.60    0.52   0
   4  -4   4  179.64    2.05   0
   6  -2   6    0.24    0.52   0
   7   1   7   23.58    0.94   0
   6  -2   7  130.66    1.55   0
   6  -2   9   13.51    0.54   0
   6  -1   4   13.56    0.88   0
   7   1   8    0.40    0.60   0
   7   1   9   17.00    0.68   0
   6  -2   8   12.74    0.57   0
   3  -4   2   45.38    1.35   0
   4  -3   2   50.27    1.34   0
   4  -4   5  179.67    1.98   0
   5  -3  10   50.37    0.71   0
   5  -2   3   52.54    1.39   0
   6  -1   5  195.67    2.36   0
   6   1   4   30.61    1.30   0
   4  -4   6    1.45    0.73   0
   5  -3   7   21.22    0.89   0
   4  -4   9   19.20    0.61   0
   5  -3   8   39.77    0.98   0
   5  -3   9   89.47    1.12   0
   6  -1   6   38.12    1.26   0
   4  -4   7   20.43    0.77   0
   4  -4   8    2.21    0.54   0
   4  -3   3   64.82    1.50   0
   5  -2   4   19.64    0.99   0
   3  -4   3    0.44    0.71   0
   6  -1   7  172.64    2.04   0
   6   0  12   10.02    0.40   0
   6  -1  10    6.00    0.46   0
   6   1   5    8.07    0.81   0
   6  -1   8   19.47    0.84   0
   6  -1   9   -0.10    0.52   0
   4  -3  11    0.60    0.32   0
   5  -1   6    1.44    0.57   0
   3  -4   4   41.19    1.38   0
   5  -1  10   29.55    1.06   0
   5   0  11    1.54    0.59   0
   5  -1   7    0.29    0.72   0
   3  -4  11  119.35    1.16   0
   4  -3  10   15.97    0.74   0
   4  -1  13    0.06    0.40   0
   5   0   7    2.76    0.95   0
   5   0  10   62.41    1.38   0
   4  -3   7   73.01    1.57   0
   5   0   8    6.56    0.97   0
   5   0   9    7.98    0.96   0
   3  -4   5    1.39    0.80   0
   4  -3   8  100.99    1.70   0
   4  -3   9    8.03    0.70   0
   2  -5   5   16.75    1.14   0
   3  -4   6   -0.05    0.95   0
   3  -4  10    5.58    0.58   0
   2  -5   6   71.69    1.51   0
   2  -5   9    0.57    0.61   0
   3  -4   9  110.41    1.63   0
   4  -2   6   12.27    1.15   0
   4  -1  12   13.31    0.78   0
   2  -5   7   41.19    1.26   0
   2  -5   8   42.12    1.15   0
   3  -3  12  103.78    1.24   0
   4  -2   7  464.77    3.86   0
   4  -2  10   87.19    1.58   0
   2  -4  12    2.17    0.44   0
   4  -2   8    1.80    0.79   0
   4  -2   9   30.15    1.15   0
   3  -2  13   34.66    0.76   0
   4  -1  11   41.31    1.23   0
   4   0  11   25.49    1.03   0
   3  -3  11    0.34    0.47   0
   4  -1  10    5.23    0.87   0
   1  -3  12   61.00    1.43   0
   3   0  14  100.24    1.25   0
   0  -3  13   11.20    0.79   0
   1  -2  14  123.64    1.45   0
  -1  -4  11    9.55    0.93   0
   1  -1  15    1.06    0.41   0
   3  -1  12   99.15    1.70   0
  -2  -4  11   62.10    1.44   0
   2  -2  12    2.43    0.72   0
   2   0  15   24.32    0.67   0
  -1  -3  13  160.16    1.76   0
   1  -3  11    1.55    0.82   0
   3  -1  11   33.24    1.39   0
  -1  -4  10   37.59    1.62   0
   0  -2  14   24.26    0.82   0
   0  -1  15   27.73    0.64   0
   1  -3  10    0.93    0.97   0
   2  -2  11    5.66    0.93   0
   3  -1  10  113.82    2.12   0
   3   0  13   16.85    0.95   0
   0  -3  12    4.53    0.81   0
   1  -3   9   11.53    1.18   0
   1  -2  13   10.39    0.90   0
   3   1  14   52.62    1.04   0
  -2  -4  10   11.22    1.10   0
  -1  -4   9  100.88    2.29   0
   2  -2  10   55.37    1.70   0
  -1  -4   8   77.96    2.14   0
   2   1  15   40.13    0.77   0
  -2  -4   9   32.35    1.51   0
  -2  -3  12    0.26    0.74   0
  -1  -3  12   51.79    1.38   0
   0  -3  11   12.97    1.13   0
   1  -1  14   14.32    0.81   0
   3   0  12    1.26    0.78   0
   1  -2  12  195.57    2.55   0
   2   0  14   14.03    0.78   0
   0  -2  13   13.82    0.97   0
   0  -3  10  127.34    2.48   0
   0   0  15    6.79    0.52   0
   3   0  11    4.69    0.94   0
   3   1  13   76.50    1.44   0
  -2  -2  13    4.78    0.63   0
   1  -2  11  185.49    2.83   0
  -1  -3  11   44.69    1.52   0
   0  -3   9  129.80    2.60   0
   2  -4  11   14.13    0.73   0
   0  -5  10    0.82    0.82   0
   0  -4  13    2.55    0.42   0
   2  -4   6   13.68    1.11   0
   4  -2   7  477.23    3.80   0
   2  -4  10    0.50    0.80   0
   3  -3   6    4.73    0.96   0
   4  -2  11    6.51    0.66   0
   0  -5   6  154.88    2.73   0
   2  -4   7   83.97    1.99   0
   2  -4   9   13.37    1.18   0
   4  -2   8    3.02    0.90   0
   4  -2  10   83.14    1.65   0
  -1  -5  10    5.64    0.84   0
   0  -5   7  127.64    2.63   0
   0  -5   8   19.90    1.50   0
   0  -5   9    3.99    0.96   0
   1  -4  12  176.06    1.91   0
   2  -4   8   25.27    1.29   0
   3  -3   7   17.49    1.24   0
   4  -2   9   31.27    1.23   0
   1  -3  14   10.11    0.49   0
  -1  -5   9  108.49    2.20   0
   2  -3  13    0.20    0.44   0
   4  -1  13    0.84    0.52   0
  -1  -5   6    7.99    1.42   0
  -1  -5   7    3.35    1.26   0
  -1  -5   8    6.07    1.24   0
   1  -4  11  111.35    1.89   0
  -1  -4  12  107.35    1.50   0
   0  -4  12   40.28    1.09   0
   4   0  14    1.11    0.40   0
   1  -4   7   61.89    1.99   0
   1  -4  10   21.52    1.21   0
   2  -3  12   14.87    0.83   0
   1  -4   8    8.41    1.15   0
   1  -4   9  267.77    3.32   0
   0  -4  11   47.85    1.54   0
   1  -3  13   65.50    1.28   0
   2  -2  14    0.26    0.42   0
   4  -1  11   39.38    1.33   0
   2  -3  11    0.32    0.79   0
  -1  -4  11    9.78    1.05   0
   4  -1   9   42.66    1.54   0
   4  -1  10    5.21    0.91   0
   2  -3  10   83.39    1.88   0
   0   7  -2  183.82    2.86   0
   2   8   1   20.44    1.21   0
   0   7  -3   11.99    1.52   0
   2   7   3   52.65    1.95   0
   4   8   3    7.01    1.09   0
   5   8   3   59.97    1.48   0
   5   9   0   15.51    0.81   0
   0   6   1    8.82    1.39   0
   1   6   3  122.85    2.58   0
   3   8   2   27.02    1.26   0
   4   9  -1   44.34    1.14   0
   2   8   0   40.14    1.47   0
   4   7   4    8.69    1.11   0
   4   9  -2   33.40    0.97   0
   0   6   0  199.06    3.39   0
   2   7   2   35.51    1.68   0
   2   8  -1   24.02    1.37   0
   3   8   1   26.18    1.38   0
   5   8   2    7.10    1.08   0
   0   6  -1    2.03    1.49   0
   1   7  -1    4.03    1.65   0
   2   8  -5   27.64    1.22   0
   4   7   3   98.01    2.31   0
   5   7   3   29.83    1.51   0
   2   8  -4  129.11    2.15   0
   3   8   0   12.43    1.27   0
   2   7   1   57.75    2.04   0
   5   8   1   38.66    1.39   0
   6   8   0    0.98    0.82   0
   0   6  -2    4.62    1.97   0
   1   7  -2    2.62    1.66   0
   3   7   2    0.49    1.17   0
   3   8  -1    1.46    1.05   0
   1   7  -3    1.27    1.70   0
   4   8   0    1.32    0.98   0
   6   8  -1   52.92    1.32   0
   2   7   0   90.01    2.47   0
;
_shelx_hkl_checksum     29389
_shelx_res_file
;
TITL CH2_a.res in P-1
    CH2.res
    created by SHELXL-2018/3 at 17:13:03 on 17-Sep-2019
REM Old TITL CH2 in P-1
REM SHELXT solution in P-1
REM R1 0.143,  Rweak 0.006,  Alpha 0.054,  Orientation as input
REM Formula found by SHELXT:  C12 O S2 Cl
CELL  1.54186    7.3709   7.5063  12.4247   84.126   76.694   62.372
ZERR     2.00    0.0004   0.0004   0.0006    0.004    0.004    0.004
LATT  1
SFAC C H O S CL
UNIT 24 18.28 2 4 2
L.S. 10
BOND $H
LIST 4
acta
FMAP 2
PLAN 10
dfix 1.33 .01 c1a c10a
dfix 1.45 .01 c1a o1a
temp -173.15
size .14 .21 .25
conf
WGHT    0.048000    0.400500
FVAR       0.69788
PART -1 10.93
rigu
simu .01
O1    3    0.313715    0.271030    0.585122    10.93000    0.04767    0.02816 =
         0.02289    0.00272   -0.00770   -0.02133
C1    1    0.272622    0.433653    0.538815    10.93000    0.02914    0.02483 =
         0.02172   -0.00174   -0.00159   -0.01494
C2    1    0.253520    0.465158    0.422381    10.93000    0.02968    0.02603 =
         0.02151    0.00135   -0.00422   -0.01295
AFIX  43
H2    2    0.213137    0.595628    0.391242    10.93000   -1.20000
AFIX   0
C3    1    0.292842    0.310489    0.359694    10.93000    0.02869    0.02810 =
         0.02159    0.00171   -0.00343   -0.01465
AFIX  43
H3    2    0.334120    0.182539    0.394094    10.93000   -1.20000
AFIX   0
same c4a > cl1a
C4    1    0.278429    0.320103    0.245573    10.93000    0.03081    0.02512 =
         0.02144    0.00133   -0.00399   -0.01412
S5    4    0.211228    0.542956    0.171985    10.93000    0.04758    0.02763 =
         0.02601    0.00511   -0.01183   -0.01944
C6    1    0.224790    0.429051    0.055951    10.93000    0.04646    0.04053 =
         0.02136    0.00267   -0.01077   -0.02183
AFIX  43
H6    2    0.198313    0.496677   -0.011889    10.93000   -1.20000
AFIX   0
C7    1    0.277733    0.230975    0.072042    10.93000    0.03732    0.03594 =
         0.02240   -0.00314   -0.00501   -0.01766
AFIX  43
H7    2    0.291283    0.145132    0.016418    10.93000   -1.20000
AFIX   0
C8    1    0.311032    0.164336    0.180654    10.93000    0.02727    0.02901 =
         0.02214   -0.00281   -0.00248   -0.01317
C9    1    0.374783   -0.048336    0.219059    10.93000    0.03663    0.02667 =
         0.02848   -0.00284   -0.00468   -0.01319
AFIX 137
H9A   2    0.422423   -0.136716    0.154993    10.93000   -1.50000
H9B   2    0.254852   -0.057161    0.268618    10.93000   -1.50000
H9C   2    0.488738   -0.090123    0.258667    10.93000   -1.50000
AFIX   0
C10   1    0.239658    0.606684    0.600617    10.93000    0.02815    0.02592 =
         0.01561    0.00010   -0.00265   -0.01298
S11   4    0.244663    0.571653    0.740105    10.93000    0.03178    0.02287 =
         0.01816    0.00121   -0.00332   -0.01391
C12   1    0.198392    0.815096    0.751709    10.93000    0.03149    0.02486 =
         0.02072   -0.00359   -0.00297   -0.01456
C13   1    0.183695    0.919333    0.654900    10.93000    0.03269    0.02455 =
         0.02516    0.00163   -0.00486   -0.01359
AFIX  43
H13   2    0.161182    1.054853    0.646974    10.93000   -1.20000
AFIX   0
C14   1    0.206564    0.798035    0.567867    10.93000    0.03291    0.02803 =
         0.02008    0.00348   -0.00481   -0.01542
AFIX  43
H14   2    0.199724    0.844259    0.494119    10.93000   -1.20000
AFIX   0
CL1   5    0.172298    0.905695    0.879163    10.93000    0.03780    0.03187 =
         0.02460   -0.00631   -0.00214   -0.01729
PART -2 10.07
O1A   3    0.353906    0.286011    0.601765    10.07000    0.04534    0.02429 =
         0.03356   -0.00159   -0.00762   -0.01333
AFIX  83
H1A   2    0.343705    0.215573    0.557340    10.07000   -1.50000
AFIX   0
C1A   1    0.257355    0.495856    0.569313    10.07000    0.03302    0.02676 =
         0.02167    0.00164   -0.00233   -0.01275
C2A   1    0.126451    0.534504    0.497019    10.07000    0.03370    0.02836 =
         0.02207    0.00463   -0.00203   -0.01471
AFIX  43
H2A   2    0.031913    0.671106    0.487244    10.07000   -1.20000
AFIX   0
C3A   1    0.120911    0.385162    0.435013    10.07000    0.03821    0.03000 =
         0.02712   -0.00015   -0.00250   -0.01066
AFIX  23
H3A   2   -0.022191    0.397317    0.458163    10.07000   -1.20000
H3B   2    0.216209    0.252274    0.460874    10.07000   -1.20000
AFIX   0
C4A   1    0.174619    0.376635    0.307853    10.07000    0.03851    0.02753 =
         0.02559    0.00245   -0.00096   -0.01443
S5A   4    0.104317    0.604618    0.237431    10.07000    0.05674    0.03498 =
         0.03586    0.00498    0.00571   -0.01382
C6A   1    0.199797    0.482140    0.110701    10.07000    0.04657    0.03169 =
         0.02192   -0.00204   -0.00917   -0.01553
AFIX  43
H6A   2    0.209319    0.547565    0.041533    10.07000   -1.20000
AFIX   0
C7A   1    0.259797    0.280565    0.121792    10.07000    0.04150    0.03525 =
         0.02554   -0.00105   -0.00636   -0.01513
AFIX  43
H7A   2    0.296091    0.192728    0.062046    10.07000   -1.20000
AFIX   0
C8A   1    0.261187    0.218896    0.233148    10.07000    0.03505    0.03160 =
         0.02474    0.00008   -0.00492   -0.01191
C9A   1    0.330558    0.001299    0.272341    10.07000    0.03104    0.03517 =
         0.03922   -0.00151   -0.00678   -0.01374
AFIX 137
H9AA  2    0.370744   -0.086268    0.208833    10.07000   -1.50000
H9AB  2    0.214815   -0.008058    0.325911    10.07000   -1.50000
H9AC  2    0.450522   -0.041072    0.307367    10.07000   -1.50000
AFIX   0
C10A  1    0.262017    0.615018    0.639527    10.07000    0.03430    0.02692 =
         0.02321    0.00006   -0.00357   -0.01328
S11A  4    0.321135    0.557362    0.770658    10.07000    0.04488    0.03973 =
         0.04411    0.00815   -0.00462   -0.01778
C12A  1    0.238240    0.810242    0.793346    10.07000    0.03595    0.03066 =
         0.02725    0.00149   -0.00450   -0.01753
C13A  1    0.212594    0.917558    0.698590    10.07000    0.03785    0.02938 =
         0.02375    0.00067   -0.00411   -0.01201
AFIX  43
H13A  2    0.186143    1.054308    0.694311    10.07000   -1.20000
AFIX   0
C14A  1    0.227908    0.812311    0.607544    10.07000    0.03539    0.02777 =
         0.02020    0.00226   -0.00278   -0.01408
AFIX  43
H14A  2    0.217023    0.865457    0.535253    10.07000   -1.20000
AFIX   0
CL1A  5    0.254721    0.877850    0.918579    10.07000    0.05872    0.06837 =
         0.07028   -0.00079   -0.00385   -0.02990
PART 0
REM #####
HKLF 4
REM  CH2_a.res in P-1
REM wR2 = 0.0884, GooF = S = 1.061, Restrained GooF = 0.943 for all data
REM R1 = 0.0323 for 2221 Fo > 4sig(Fo) and 0.0344 for all 2398 data
REM 291 parameters refined using 754 restraints
END
WGHT      0.0480      0.4005
REM Highest difference peak  0.268,  deepest hole -0.279,  1-sigma level  0.055
Q1    1   0.2952  0.3292  0.2959  11.00000  0.05    0.27
Q2    1   0.0728  0.5865  0.1782  11.00000  0.05    0.27
Q3    1   0.1545  0.8625  0.6165  11.00000  0.05    0.25
Q4    1   0.3468 -0.0638  0.3056  11.00000  0.05    0.24
Q5    1   0.2580  0.4524  0.4788  11.00000  0.05    0.24
Q6    1   0.3592  0.2211  0.2023  11.00000  0.05    0.23
Q7    1   0.3126  0.1815  0.1239  11.00000  0.05    0.23
Q8    1   0.2730  0.4883  0.1018  11.00000  0.05    0.22
Q9    1   0.2549  0.5711  0.6604  11.00000  0.05    0.22
Q10   1   0.2929 -0.0920  0.1944  11.00000  0.05    0.22
;
_shelx_res_checksum     33995
