# Supplementary material for: Unexpected formation of a co-crystal containing the chalcone (E)-1-(5-chloro­thio­phen-2-yl)-3-(3-methyl­thio­phen-2-yl)prop-2-en-1-one and the keto–enol tautomer (Z)-1-(5-chloro­thio­phen-2-yl)-3-(3-methyl­thio­phen-2-yl)prop-1-en-1-ol
Source: Acta Crystallogr E Crystallogr Commun. 2020 Mar 3;76(Pt 4):477–80. doi: 10.1107/S2056989020002583 (PMC7133035; doi:10.1107/S2056989020002583)
Supplement: Supplementary file 2 [file e-76-00477-Isup2.hkl]

data_I                                                                          
_shelx_title ' CH2_a.res in P-1'                                                
_shelx_refln_list_code          4                                               
_shelx_F_calc_maximum      145.74                                               
_exptl_crystal_F_000       276.28                                               
_reflns_d_resolution_high  0.7964                                               
                                                                                
loop_                                                                           
 _space_group_symop_operation_xyz                                               
 'x, y, z'                                                                      
 '-x, -y, -z'                                                                   
                                                                                
_cell_length_a     7.3709                                                       
_cell_length_b     7.5063                                                       
_cell_length_c    12.4247                                                       
_cell_angle_alpha  84.126                                                       
_cell_angle_beta   76.694                                                       
_cell_angle_gamma  62.372                                                       
                                                                                
_shelx_F_squared_multiplier     1.000                                           
                                                                                
loop_                                                                           
 _refln_index_h                                                                 
 _refln_index_k                                                                 
 _refln_index_l                                                                 
 _refln_F_squared_calc                                                          
 _refln_F_squared_meas                                                          
 _refln_F_squared_sigma                                                         
 _refln_observed_status                                                         
   1   0   0         83.87         66.65         0.70 o                         
   2   0   0      21239.50      20256.30       161.93 o                         
   3   0   0        440.31        374.34         2.76 o                         
   4   0   0       1208.72       1229.72        30.15 o                         
   5   0   0        172.43        167.26         2.36 o                         
   6   0   0         15.54         12.99         0.90 o                         
   7   0   0          8.04          7.36         1.08 o                         
   8   0   0          0.16          0.02         0.86 o                         
  -7   1   0         10.20         14.59         0.76 o                         
  -6   1   0         25.04         26.60         0.90 o                         
  -5   1   0          6.47          9.14         0.97 o                         
  -4   1   0          2.77          5.41         0.86 o                         
  -3   1   0         22.03         22.36         1.11 o                         
  -2   1   0          2.46          2.20         0.51 o                         
  -1   1   0         82.43        114.37         4.72 o                         
   0   1   0       1610.19       1808.64         2.57 o                         
   1   1   0         45.27         42.50         0.45 o                         
   2   1   0       9949.82       8668.74        33.52 o                         
   3   1   0         53.31         45.78         0.82 o                         
   4   1   0       6389.26       6103.18        44.43 o                         
   5   1   0          4.77         14.04         3.50 o                         
   6   1   0       1746.38       1616.07        38.97 o                         
   7   1   0         18.50         20.38         1.07 o                         
   8   1   0        216.67        223.39         2.26 o                         
  -6   2   0         19.75         22.41         1.38 o                         
  -5   2   0        553.29        538.85        12.00 o                         
  -4   2   0        237.27        236.17         6.67 o                         
  -3   2   0        586.71        578.29        13.22 o                         
  -2   2   0        706.31        679.80         7.49 o                         
  -1   2   0         30.21         39.97         0.74 o                         
   0   2   0       1036.63        982.93        10.37 o                         
   1   2   0       1543.18       1622.47        10.20 o                         
   2   2   0         52.62         47.61         0.79 o                         
   3   2   0        704.32        724.50         5.07 o                         
   4   2   0         13.05         22.05         0.94 o                         
   5   2   0         24.19         22.20         1.79 o                         
   6   2   0         67.73         80.47         2.59 o                         
   7   2   0         12.88         14.26         1.10 o                         
   8   2   0        200.13        209.78         5.15 o                         
  -6   3   0         10.04         10.15         0.75 o                         
  -5   3   0         64.98         62.07         1.26 o                         
  -4   3   0          2.68          4.63         0.76 o                         
  -3   3   0        794.81        847.35         7.23 o                         
  -2   3   0         92.76        101.11         1.41 o                         
  -1   3   0       3652.00       3730.83        38.73 o                         
   0   3   0        825.11        843.63        13.34 o                         
   1   3   0       3257.60       3354.86         9.03 o                         
   2   3   0       1525.11       1504.17         6.71 o                         
   3   3   0         16.90         18.48         0.79 o                         
   4   3   0        773.78        757.77         4.82 o                         
   5   3   0        215.09        225.39         2.43 o                         
   6   3   0         50.19         49.53         2.31 o                         
   7   3   0         89.21         89.35         2.64 o                         
   8   3   0         11.33          9.78         1.17 o                         
  -5   4   0         58.30         59.70         3.50 o                         
  -4   4   0          0.15         -0.19         0.56 o                         
  -3   4   0         48.70         45.05         1.14 o                         
  -2   4   0          5.65          8.71         0.94 o                         
  -1   4   0         88.06         90.05         1.43 o                         
   0   4   0         22.38         28.52         0.82 o                         
   1   4   0        770.38        819.81         6.49 o                         
   2   4   0          3.14          4.40         0.67 o                         
   3   4   0       1731.58       1711.33        14.78 o                         
   4   4   0         25.35         28.71         1.43 o                         
   5   4   0        618.96        616.55        15.47 o                         
   6   4   0        103.35        108.86         2.45 o                         
   7   4   0         33.25         32.69         1.82 o                         
   8   4   0         97.79        100.00         2.11 o                         
  -4   5   0        118.35        125.22         1.60 o                         
  -3   5   0         77.38         72.95         1.56 o                         
  -2   5   0         27.20         28.55         1.29 o                         
  -1   5   0        290.50        289.13         6.63 o                         
   0   5   0         10.12         11.98         1.31 o                         
   1   5   0        228.57        220.08         2.28 o                         
   2   5   0         14.82         12.48         0.97 o                         
   3   5   0          6.00          4.94         1.49 o                         
   4   5   0          2.56          3.92         1.12 o                         
   5   5   0          3.07          9.95         1.76 o                         
   6   5   0         44.93         47.22         1.98 o                         
   7   5   0         62.16         63.70         2.16 o                         
   8   5   0         23.69         25.53         1.06 o                         
  -3   6   0         26.24         25.84         3.73 o                         
  -2   6   0        317.70        304.10         5.39 o                         
  -1   6   0          7.29          6.81         0.90 o                         
   0   6   0        445.97        404.70         3.70 o                         
   1   6   0         57.34         70.50         1.51 o                         
   2   6   0         46.58         46.44         1.57 o                         
   3   6   0        257.95        277.43         7.64 o                         
   4   6   0         35.29         42.07         1.47 o                         
   5   6   0         88.73         85.94         2.54 o                         
   6   6   0         17.99         19.32         1.77 o                         
   7   6   0          0.35          1.39         1.41 o                         
   8   6   0          2.57          2.67         0.64 o                         
  -2   7   0         32.93         34.60         1.06 o                         
  -1   7   0          0.36          0.39         0.63 o                         
   0   7   0         63.79         58.86         1.51 o                         
   1   7   0         30.09         28.48         0.93 o                         
   2   7   0        192.59        184.30         2.32 o                         
   3   7   0        100.84         90.07         1.75 o                         
   4   7   0        118.57        122.79         2.30 o                         
   5   7   0         32.32         36.26         1.49 o                         
   6   7   0          2.83          3.49         1.00 o                         
   7   7   0          3.49          5.69         0.97 o                         
   8   7   0          7.70          8.28         0.66 o                         
   0   8   0        257.44        269.93         3.02 o                         
   1   8   0         74.00         71.76         1.27 o                         
   2   8   0         84.74         87.68         1.29 o                         
   3   8   0         27.18         25.53         1.03 o                         
   4   8   0          4.83          5.15         0.83 o                         
   5   8   0         20.10         20.68         0.93 o                         
   6   8   0          1.99          1.76         0.69 o                         
   7   8   0        116.71        121.54         1.63 o                         
   3   9   0          7.91          8.55         1.12 o                         
   4   9   0        240.52        252.91         5.77 o                         
   5   9   0         28.61         29.54         2.50 o                         
   6   9   0         49.66         51.38         0.96 o                         
  -5  -9   1          0.69          1.65         0.82 o                         
  -4  -9   1         85.67         91.71         1.68 o                         
  -3  -9   1          3.19          6.20         1.03 o                         
  -7  -8   1         31.03         32.71         0.74 o                         
  -6  -8   1        103.59        108.48         1.40 o                         
  -5  -8   1          8.58         10.77         0.93 o                         
  -4  -8   1        209.80        214.12         5.99 o                         
  -3  -8   1          2.57          1.88         0.83 o                         
  -2  -8   1         50.91         46.86         1.09 o                         
  -1  -8   1         15.22         15.75         0.72 o                         
   0  -8   1          1.68          2.72         0.70 o                         
  -8  -7   1          1.99          2.91         0.79 o                         
  -7  -7   1         18.27         19.49         1.21 o                         
  -6  -7   1          0.08          0.45         1.28 o                         
  -5  -7   1         73.72         76.59         1.63 o                         
  -4  -7   1         13.11         13.48         1.39 o                         
  -3  -7   1         48.18         49.54         1.58 o                         
  -2  -7   1        103.20        106.01         2.10 o                         
  -1  -7   1          5.49          8.09         0.82 o                         
   0  -7   1         67.50         66.04         1.26 o                         
   1  -7   1          3.75          3.65         0.69 o                         
   2  -7   1          1.04          1.85         0.62 o                         
  -8  -6   1          0.04          0.21         0.91 o                         
  -7  -6   1         64.36         70.41         1.88 o                         
  -6  -6   1         33.76         35.82         1.97 o                         
  -5  -6   1          3.57          2.39         1.55 o                         
  -4  -6   1         70.34         71.52         2.00 o                         
  -3  -6   1          0.45          0.65         1.07 o                         
  -2  -6   1          4.64          4.16         1.23 o                         
  -1  -6   1          9.03          7.88         1.16 o                         
   0  -6   1          6.32          5.74         1.06 o                         
   1  -6   1         15.19         14.24         1.12 o                         
   2  -6   1          0.01          0.86         0.76 o                         
   3  -6   1          2.72          2.73         0.73 o                         
  -8  -5   1        102.32        113.47         1.85 o                         
  -7  -5   1        306.74        306.00         3.64 o                         
  -6  -5   1        110.74        100.18         2.23 o                         
  -5  -5   1        988.75       1001.31        16.55 o                         
  -4  -5   1          9.64          9.45         1.34 o                         
  -3  -5   1        515.51        514.62         4.37 o                         
  -2  -5   1        148.45        153.46         1.76 o                         
  -1  -5   1          0.33         -0.17         0.90 o                         
   0  -5   1        186.80        198.11         3.07 o                         
   1  -5   1         26.82         34.88         1.48 o                         
   2  -5   1          2.54          2.10         0.81 o                         
   3  -5   1          0.22         -0.06         0.61 o                         
   4  -5   1         20.77         19.86         0.80 o                         
  -8  -4   1         21.31         21.35         1.46 o                         
  -7  -4   1         29.01         30.29         1.73 o                         
  -6  -4   1        126.95        124.09         5.01 o                         
  -5  -4   1          5.02          7.96         1.24 o                         
  -4  -4   1        371.05        429.18         4.29 o                         
  -3  -4   1        791.73        873.90         6.74 o                         
  -2  -4   1        483.15        499.40         2.55 o                         
  -1  -4   1       1495.52       1547.31        18.23 o                         
   0  -4   1        151.51        165.61         1.44 o                         
   1  -4   1        242.11        259.32         3.62 o                         
   2  -4   1         10.40         16.28         1.04 o                         
   3  -4   1          0.00          0.78         0.68 o                         
   4  -4   1         35.95         34.24         0.74 o                         
   5  -4   1          5.41          4.91         0.67 o                         
  -8  -3   1        171.08        175.37         4.58 o                         
  -7  -3   1          5.09          6.93         1.26 o                         
  -6  -3   1         24.67         28.19         2.03 o                         
  -5  -3   1          1.38          7.32         1.17 o                         
  -4  -3   1         19.68         17.92         0.89 o                         
  -3  -3   1        210.63        240.01         6.26 o                         
  -2  -3   1         13.11         13.49         0.65 o                         
  -1  -3   1        716.82        777.25         5.62 o                         
   0  -3   1         23.13         24.43         0.44 o                         
   1  -3   1         76.79        140.41         2.55 o                         
   2  -3   1        263.26        285.55         6.16 o                         
   3  -3   1          8.76         21.88         1.36 o                         
   4  -3   1        105.87         98.37         1.27 o                         
   5  -3   1          9.32         10.03         0.89 o                         
   6  -3   1          4.77          5.01         1.05 o                         
  -8  -2   1        426.02        416.64         9.92 o                         
  -7  -2   1         11.74         10.31         1.06 o                         
  -6  -2   1       1506.92       1460.31        23.75 o                         
  -5  -2   1         88.55         91.66         2.34 o                         
  -4  -2   1       1753.31       1726.34        21.91 o                         
  -3  -2   1        307.69        301.50         2.54 o                         
  -2  -2   1         33.71         36.16         0.99 o                         
  -1  -2   1        292.37        299.17         2.76 o                         
   0  -2   1        590.34        616.34         5.17 o                         
   1  -2   1        417.24        448.25         2.66 o                         
   2  -2   1        318.07        298.00         3.40 o                         
   3  -2   1        880.24        960.22         4.51 o                         
   4  -2   1          1.33          0.20         0.83 o                         
   5  -2   1        338.15        326.07         6.22 o                         
   6  -2   1         40.34         39.34         1.60 o                         
   7  -2   1         32.84         25.73         0.72 o                         
  -8  -1   1          4.32          2.80         0.59 o                         
  -7  -1   1          2.06          1.74         0.98 o                         
  -6  -1   1         82.99         72.69         1.67 o                         
  -5  -1   1          6.87          8.20         0.96 o                         
  -4  -1   1       1554.85       1661.23        19.98 o                         
  -3  -1   1         59.04         53.59         1.94 o                         
  -2  -1   1       9964.28       9937.18        16.64 o                         
  -1  -1   1        113.80        109.46         3.16 o                         
   0  -1   1       6562.10       6455.57         8.21 o                         
   1  -1   1        283.75        282.22         3.83 o                         
   2  -1   1         67.96         98.13         1.25 o                         
   3  -1   1         62.11         61.62         2.19 o                         
   4  -1   1         71.17         70.68         1.32 o                         
   5  -1   1         50.26         59.36         2.15 o                         
   6  -1   1         30.22         31.98         0.92 o                         
   7  -1   1        170.27        183.98         2.69 o                         
  -7   0   1          1.07          0.91         0.78 o                         
  -6   0   1          6.08          7.36         0.85 o                         
  -5   0   1         66.89         61.28         1.32 o                         
  -4   0   1         59.00         68.12         1.86 o                         
  -3   0   1         62.85         66.53         2.16 o                         
  -2   0   1        500.99        446.00         5.86 o                         
   1   0   1        476.00        459.31         1.89 o                         
   2   0   1       1337.62       1330.93        13.66 o                         
   3   0   1        779.88        748.43         4.45 o                         
   4   0   1        485.65        546.55         3.69 o                         
   5   0   1         97.40        114.63         2.08 o                         
   6   0   1         96.72         91.03         1.55 o                         
   7   0   1          1.28          1.58         0.97 o                         
   8   0   1          9.33          6.43         0.80 o                         
  -7   1   1         63.68         72.58         3.31 o                         
  -6   1   1          1.05          2.17         0.78 o                         
  -5   1   1         57.52         49.81         1.25 o                         
  -4   1   1         26.78         27.06         1.43 o                         
  -3   1   1         57.20         65.49         1.51 o                         
  -2   1   1         22.85         23.72         0.55 o                         
  -1   1   1        882.00        825.75        14.73 o                         
   0   1   1       1110.54       1170.59         4.11 o                         
   2   1   1       4868.63       4765.56        36.96 o                         
   3   1   1        262.05        261.61         3.76 o                         
   4   1   1       1095.59       1009.95         5.28 o                         
   5   1   1        635.64        628.80        35.09 o                         
   6   1   1         19.21         19.71         3.44 o                         
   7   1   1        361.65        341.32         5.14 o                         
   8   1   1         36.76         34.51         1.16 o                         
  -6   2   1          4.16          6.47         1.12 o                         
  -5   2   1          1.26          2.83         0.88 o                         
  -4   2   1         65.60         67.94         1.90 o                         
  -3   2   1        128.03        150.56         6.33 o                         
  -2   2   1        190.07        204.83         3.12 o                         
  -1   2   1        169.77        171.56         2.97 o                         
   0   2   1         84.24         91.80         1.47 o                         
   1   2   1        248.30        262.82         2.56 o                         
   2   2   1         33.51         30.16         0.48 o                         
   3   2   1        191.34        161.56         1.68 o                         
   4   2   1         64.10         55.68         0.83 o                         
   5   2   1          2.26         11.01         1.63 o                         
   6   2   1        327.53        317.35         5.81 o                         
   7   2   1         27.56         25.55         1.24 o                         
   8   2   1        183.84        185.74         3.04 o                         
  -6   3   1          3.21          2.84         0.67 o                         
  -5   3   1          0.01         -0.01         0.61 o                         
  -4   3   1          1.04          0.65         0.69 o                         
  -3   3   1         76.56         86.32         5.51 o                         
  -2   3   1        100.46        104.90         1.65 o                         
  -1   3   1        178.43        183.75         5.04 o                         
   0   3   1        979.38       1025.05        15.99 o                         
   1   3   1          3.37          2.90         0.49 o                         
   2   3   1       2119.22       2114.02        15.97 o                         
   3   3   1         11.97         15.46         0.67 o                         
   4   3   1        505.96        499.92         7.78 o                         
   5   3   1          6.76          7.23         1.28 o                         
   6   3   1          0.69          0.55         2.42 o                         
   7   3   1          1.18         -0.23         1.29 o                         
   8   3   1          1.81          1.91         1.03 o                         
   9   3   1          0.20         -0.92         1.29 o                         
  -5   4   1          9.17          9.63         0.60 o                         
  -4   4   1          1.35          1.28         0.64 o                         
  -3   4   1          6.04          5.75         0.92 o                         
  -2   4   1         15.10         18.08         1.20 o                         
  -1   4   1          2.45          4.90         1.05 o                         
   0   4   1          2.23          0.71         0.74 o                         
   1   4   1        280.61        284.74         5.10 o                         
   2   4   1        170.63        199.34         1.33 o                         
   3   4   1        677.11        694.35         6.67 o                         
   4   4   1        832.93        835.78        10.14 o                         
   5   4   1        143.71        146.61         8.55 o                         
   6   4   1        751.59        784.46         6.47 o                         
   7   4   1          0.07          0.47         2.26 o                         
   8   4   1        184.16        185.06         7.01 o                         
   9   4   1          6.78          7.68         1.36 o                         
  -4   5   1         19.21         18.83         0.81 o                         
  -3   5   1        431.73        428.76         3.60 o                         
  -2   5   1         52.05         45.24         1.17 o                         
  -1   5   1        459.31        507.62         3.38 o                         
   0   5   1          2.55          4.92         1.57 o                         
   1   5   1         83.01         86.56         1.76 o                         
   2   5   1         19.11         20.49         1.14 o                         
   3   5   1         16.83         17.74         1.09 o                         
   4   5   1          0.70          3.05         1.27 o                         
   5   5   1        109.85        112.86         2.50 o                         
   6   5   1         48.03         44.23         1.29 o                         
   7   5   1        127.92        130.84         2.71 o                         
   8   5   1         99.30        109.26         1.87 o                         
   9   5   1         27.37         29.75         1.81 o                         
  -3   6   1         47.09         40.58         2.78 o                         
  -2   6   1         29.63         36.00         1.17 o                         
  -1   6   1        611.09        563.75         2.65 o                         
   0   6   1         14.33         15.39         1.03 o                         
   1   6   1       2085.11       2067.59        17.48 o                         
   2   6   1          0.47          2.39         1.12 o                         
   3   6   1       2116.12       2111.23        39.69 o                         
   4   6   1          6.71          8.16         1.28 o                         
   5   6   1        503.33        497.67         5.92 o                         
   6   6   1         16.20         15.97         1.51 o                         
   7   6   1         28.12         32.93         1.28 o                         
   8   6   1          5.52          7.10         0.79 o                         
  -2   7   1         23.23         26.60         1.05 o                         
  -1   7   1          0.24          0.22         0.66 o                         
   0   7   1          6.60          5.57         0.72 o                         
   1   7   1         92.72         91.68         1.47 o                         
   2   7   1        134.42        115.96         1.64 o                         
   3   7   1        792.09        748.12         3.84 o                         
   4   7   1         81.28         70.70         1.92 o                         
   5   7   1       1583.69       1591.77        14.27 o                         
   6   7   1          0.80          0.76         0.96 o                         
   7   7   1        945.96       1054.43         7.99 o                         
   8   7   1          6.83          8.42         0.73 o                         
   0   8   1          0.42          1.27         0.96 o                         
   1   8   1         49.08         46.35         1.10 o                         
   2   8   1         46.44         44.11         0.93 o                         
   3   8   1         58.24         55.68         1.19 o                         
   4   8   1         14.18         13.01         0.94 o                         
   5   8   1         77.51         80.93         1.43 o                         
   6   8   1          1.07          1.10         0.74 o                         
   7   8   1        140.64        162.74         2.84 o                         
   3   9   1        117.52        126.25         3.92 o                         
   4   9   1         48.23         56.24         2.17 o                         
   5   9   1        173.19        181.63         1.55 o                         
   6   9   1         21.54         21.98         0.90 o                         
  -5  -9   2          3.23          3.46         0.82 o                         
  -4  -9   2         72.72         68.75         1.48 o                         
  -3  -9   2          3.43          2.50         1.46 o                         
  -7  -8   2         17.69         18.02         0.77 o                         
  -6  -8   2        154.36        150.39         4.19 o                         
  -5  -8   2          1.11          1.20         1.19 o                         
  -4  -8   2        312.24        294.71         7.35 o                         
  -3  -8   2         25.07         28.59         1.03 o                         
  -2  -8   2        289.25        266.90         3.97 o                         
  -1  -8   2         47.44         47.62         1.31 o                         
   0  -8   2        153.20        137.11         2.13 o                         
  -7  -7   2         36.18         38.71         1.00 o                         
  -6  -7   2         39.42         39.06         1.13 o                         
  -5  -7   2        120.12        123.21         1.68 o                         
  -4  -7   2         18.71         19.45         1.61 o                         
  -3  -7   2         95.70        100.50         1.75 o                         
  -2  -7   2        372.12        345.97         5.03 o                         
  -1  -7   2          4.04          4.10         0.83 o                         
   0  -7   2        406.30        377.19         2.58 o                         
   1  -7   2         19.42         19.33         1.26 o                         
   2  -7   2        158.51        156.27         2.73 o                         
  -8  -6   2         28.11         28.72         0.76 o                         
  -7  -6   2          3.05          5.00         1.97 o                         
  -6  -6   2         33.87         31.66         1.46 o                         
  -5  -6   2         32.66         29.12         1.39 o                         
  -4  -6   2          3.50          4.58         1.09 o                         
  -3  -6   2        161.46        177.53         2.35 o                         
  -2  -6   2         40.00         37.88         1.72 o                         
  -1  -6   2        108.00        111.21         8.46 o                         
   0  -6   2          6.35          8.28         1.04 o                         
   1  -6   2         25.08         25.25         1.44 o                         
   2  -6   2        102.27        107.14         1.24 o                         
   3  -6   2          0.84          1.30         0.59 o                         
  -8  -5   2          6.92          6.25         0.76 o                         
  -7  -5   2        287.18        293.30         3.62 o                         
  -6  -5   2          2.32          4.10         1.78 o                         
  -5  -5   2        501.71        498.32         7.64 o                         
  -4  -5   2        181.85        192.78         2.31 o                         
  -3  -5   2        449.24        461.93         3.18 o                         
  -2  -5   2        472.79        481.37         6.13 o                         
  -1  -5   2        318.52        334.98         5.17 o                         
   0  -5   2         98.54         95.43         2.07 o                         
   1  -5   2         80.66         81.76         1.83 o                         
   2  -5   2          1.02          1.17         0.76 o                         
   3  -5   2         10.03          8.32         0.75 o                         
   4  -5   2          0.11         -0.13         0.68 o                         
  -8  -4   2          0.76          1.03         0.97 o                         
  -7  -4   2         24.62         23.80         1.19 o                         
  -6  -4   2         23.01         19.14         1.27 o                         
  -5  -4   2        407.01        430.16         8.84 o                         
  -4  -4   2         38.05         35.23         1.06 o                         
  -3  -4   2       2381.53       2465.08        35.58 o                         
  -2  -4   2         10.37         15.73         0.93 o                         
  -1  -4   2       2910.36       2952.34        13.70 o                         
   0  -4   2        515.25        548.56         8.40 o                         
   1  -4   2        951.48        985.93         7.63 o                         
   2  -4   2        534.37        546.55         6.49 o                         
   3  -4   2        104.56         95.70         1.42 o                         
   4  -4   2        117.03        108.50         1.95 o                         
   5  -4   2          3.71          4.60         0.54 o                         
  -8  -3   2          3.82          3.85         0.90 o                         
  -7  -3   2         60.23         57.56         1.50 o                         
  -6  -3   2         14.64         15.50         1.20 o                         
  -5  -3   2        113.27        108.29         2.06 o                         
  -4  -3   2          0.04          2.99         0.73 o                         
  -3  -3   2        136.26        148.75         1.86 o                         
  -2  -3   2          9.62         19.94         0.62 o                         
  -1  -3   2       1178.59       1282.67        14.77 o                         
   0  -3   2         66.29        113.88         1.24 o                         
   1  -3   2       2234.61       2306.80        17.76 o                         
   2  -3   2         65.69         74.30         2.14 o                         
   3  -3   2       1042.44       1154.42        13.33 o                         
   4  -3   2        108.95         99.46         1.93 o                         
   5  -3   2        188.11        186.07         3.41 o                         
   6  -3   2        101.63        107.55         1.16 o                         
  -8  -2   2         87.39         96.83         1.96 o                         
  -7  -2   2          0.63          3.01         0.91 o                         
  -6  -2   2        190.56        177.44         3.17 o                         
  -5  -2   2        186.13        181.25         3.51 o                         
  -4  -2   2         79.36         74.09         1.15 o                         
  -3  -2   2       1231.33       1127.19         6.41 o                         
  -2  -2   2          0.06          1.67         0.43 o                         
  -1  -2   2       1388.96       1353.38         8.69 o                         
   0  -2   2        147.63        158.70         2.27 o                         
   1  -2   2         84.96         76.19         1.58 o                         
   2  -2   2        326.96        348.17         4.48 o                         
   3  -2   2         61.72         78.76         1.27 o                         
   4  -2   2         50.92         57.84         1.51 o                         
   5  -2   2        170.22        182.58         3.63 o                         
   6  -2   2          1.42          2.84         0.70 o                         
   7  -2   2         92.71         94.75         4.03 o                         
  -8  -1   2          3.98          5.08         0.78 o                         
  -7  -1   2          5.92          4.16         1.06 o                         
  -6  -1   2         85.97         81.75         2.22 o                         
  -5  -1   2         49.06         46.72         1.40 o                         
  -4  -1   2        710.17        719.77         7.36 o                         
  -3  -1   2        483.20        448.84         9.04 o                         
  -2  -1   2       1781.58       1584.87        16.00 o                         
  -1  -1   2       2383.62       2385.24        21.62 o                         
   0  -1   2        247.36        283.42         2.68 o                         
   1  -1   2       3497.97       3302.78        15.22 o                         
   2  -1   2         21.21         30.14         0.66 o                         
   3  -1   2        539.34        527.91         9.24 o                         
   4  -1   2        152.53        164.16         4.92 o                         
   5  -1   2          7.31         12.56         1.52 o                         
   6  -1   2         83.69         78.19         1.21 o                         
   7  -1   2          0.54          0.73         0.57 o                         
  -7   0   2          0.06          0.22         0.73 o                         
  -6   0   2         88.57         86.33         1.81 o                         
  -5   0   2         19.82         18.38         1.14 o                         
  -4   0   2         18.46         14.68         1.19 o                         
  -3   0   2        204.94        231.84         2.20 o                         
  -2   0   2         26.98         37.07         1.16 o                         
  -1   0   2       1845.39       1755.72        16.26 o                         
   0   0   2       1613.13       1754.96         5.58 o                         
   1   0   2       1692.69       1710.88        18.79 o                         
   2   0   2       1020.78       1046.28         9.63 o                         
   3   0   2        741.98        699.26        10.82 o                         
   4   0   2         89.98         94.00         1.70 o                         
   5   0   2        342.37        338.25         5.99 o                         
   6   0   2          6.52          7.38         0.86 o                         
   7   0   2         72.46         79.55         1.61 o                         
   8   0   2         23.98         24.88         0.89 o                         
  -7   1   2         71.18         78.43         3.67 o                         
  -6   1   2        148.95        154.46         4.55 o                         
  -5   1   2         78.85         76.67         2.50 o                         
  -4   1   2        685.90        680.58         5.51 o                         
  -3   1   2         16.69         26.13         0.88 o                         
  -2   1   2        698.13        604.09         8.51 o                         
  -1   1   2          1.63          3.78         0.76 o                         
   0   1   2         60.49         63.01         1.02 o                         
   1   1   2        543.83        571.88         4.08 o                         
   2   1   2        256.40        254.00         6.09 o                         
   3   1   2        478.56        509.32         5.50 o                         
   4   1   2         10.04         15.03         0.74 o                         
   5   1   2         33.98         36.18         1.59 o                         
   6   1   2         87.21         87.28         3.72 o                         
   7   1   2          3.60          5.06         1.00 o                         
   8   1   2         26.95         26.83         1.23 o                         
  -6   2   2          6.54          6.53         0.65 o                         
  -5   2   2        107.51        110.65         1.72 o                         
  -4   2   2         93.66         78.81         2.47 o                         
  -3   2   2        453.41        447.10        10.62 o                         
  -2   2   2        774.85        778.83         6.95 o                         
  -1   2   2        737.67        724.16        10.36 o                         
   0   2   2       3001.04       2892.88        22.46 o                         
   1   2   2        362.13        390.30         4.66 o                         
   2   2   2       1410.66       1322.26         8.11 o                         
   3   2   2          5.78         11.68         0.37 o                         
   4   2   2          1.75          6.63         0.54 o                         
   5   2   2         32.58         35.21         2.67 o                         
   6   2   2         59.04         53.77         3.02 o                         
   7   2   2          2.62          3.69         1.22 o                         
   8   2   2          0.44          0.32         1.06 o                         
  -6   3   2          1.60          1.52         1.09 o                         
  -5   3   2         63.99         67.59         1.39 o                         
  -4   3   2         18.35         14.79         0.78 o                         
  -3   3   2         21.74         23.79         2.11 o                         
  -2   3   2         35.80         38.64         1.14 o                         
  -1   3   2        211.93        220.16         3.14 o                         
   0   3   2         54.77         69.77         1.26 o                         
   1   3   2        975.53       1015.52         5.77 o                         
   2   3   2        193.85        173.26         1.47 o                         
   3   3   2        564.85        522.29         4.01 o                         
   4   3   2        422.31        405.90         7.92 o                         
   5   3   2         94.01         99.91         1.70 o                         
   6   3   2        182.56        189.00         3.48 o                         
   7   3   2          4.87          3.08         1.68 o                         
   8   3   2          6.33          7.46         1.34 o                         
   9   3   2          0.09         -0.51         1.40 o                         
  -5   4   2        431.62        422.80        11.44 o                         
  -4   4   2          4.06          3.19         0.78 o                         
  -3   4   2        824.88        792.77         5.02 o                         
  -2   4   2         38.16         37.66         1.65 o                         
  -1   4   2        396.71        425.64         8.58 o                         
   0   4   2        119.32        119.62         1.71 o                         
   1   4   2         20.12         20.31         1.02 o                         
   2   4   2         93.36         91.52         1.35 o                         
   3   4   2         16.93         26.09         0.80 o                         
   4   4   2          6.77         12.80         0.69 o                         
   5   4   2         70.95         68.11         1.88 o                         
   6   4   2         19.61         24.04         1.80 o                         
   7   4   2         60.56         58.14         1.97 o                         
   8   4   2          4.16          4.60         1.12 o                         
   9   4   2         20.24         21.09         1.85 o                         
  -4   5   2          3.16          3.44         1.29 o                         
  -3   5   2        367.77        360.47         8.42 o                         
  -2   5   2          2.38          1.96         0.97 o                         
  -1   5   2       1451.70       1602.01         9.83 o                         
   0   5   2          0.89          6.38         1.26 o                         
   1   5   2       2174.90       2153.93        12.19 o                         
   2   5   2         51.01         49.32         1.95 o                         
   3   5   2        678.18        676.15         4.17 o                         
   4   5   2        126.91        122.49         1.48 o                         
   5   5   2         14.43         14.65         2.04 o                         
   6   5   2          8.19          7.46         1.06 o                         
   7   5   2          0.36          0.03         1.52 o                         
   8   5   2         33.51         32.86         1.23 o                         
   9   5   2          5.88          4.11         1.40 o                         
  -3   6   2         49.56         50.14         1.38 o                         
  -2   6   2          7.83          8.20         0.89 o                         
  -1   6   2         65.57         63.80         1.12 o                         
   0   6   2          2.37          3.55         0.88 o                         
   1   6   2        190.93        209.64         2.52 o                         
   2   6   2          8.01         11.89         1.21 o                         
   3   6   2        593.37        601.20         5.26 o                         
   4   6   2          0.47          1.49         1.37 o                         
   5   6   2        546.00        550.32         6.90 o                         
   6   6   2          2.45          3.69         1.32 o                         
   7   6   2        158.11        170.14         2.47 o                         
   8   6   2          1.44          2.85         0.77 o                         
   9   6   2         14.61         12.61         1.52 o                         
  -2   7   2          2.35          3.24         1.38 o                         
  -1   7   2         78.71         80.68         1.46 o                         
   0   7   2         49.28         47.36         1.09 o                         
   1   7   2         70.38         67.36         1.55 o                         
   2   7   2         79.25         76.26         1.17 o                         
   3   7   2          0.65          0.17         0.82 o                         
   4   7   2         17.02         16.10         1.13 o                         
   5   7   2         43.70         46.05         1.37 o                         
   6   7   2          4.22          4.50         1.03 o                         
   7   7   2          0.36          1.95         0.89 o                         
   8   7   2         19.80         21.67         1.06 o                         
   0   8   2         88.66         91.96         1.75 o                         
   1   8   2         16.44         18.14         1.42 o                         
   2   8   2          6.65          7.80         0.79 o                         
   3   8   2         60.15         57.55         1.20 o                         
   4   8   2         48.62         48.71         1.32 o                         
   5   8   2         11.33         14.24         0.85 o                         
   6   8   2         41.16         41.10         0.92 o                         
   7   8   2         34.56         34.71         0.93 o                         
   3   9   2         38.95         35.74         1.67 o                         
   4   9   2         23.14         23.28         0.76 o                         
   5   9   2         13.14         13.11         0.79 o                         
   6   9   2          6.31          6.25         0.52 o                         
  -6  -8   3          4.41          3.38         0.82 o                         
  -5  -8   3         27.04         28.31         1.00 o                         
  -4  -8   3         45.80         45.19         1.49 o                         
  -3  -8   3         19.73         21.22         1.01 o                         
  -2  -8   3         98.22         93.37         3.37 o                         
  -1  -8   3          0.22          1.73         0.72 o                         
   0  -8   3         40.64         41.81         1.82 o                         
  -7  -7   3         17.52         15.40         0.75 o                         
  -6  -7   3          5.33          4.65         0.92 o                         
  -5  -7   3          0.33          1.98         1.16 o                         
  -4  -7   3         50.26         47.09         1.63 o                         
  -3  -7   3         19.14         21.26         1.33 o                         
  -2  -7   3         99.57         87.96         2.34 o                         
  -1  -7   3          0.29          1.70         0.88 o                         
   0  -7   3         29.42         26.69         1.14 o                         
   1  -7   3         39.21         40.83         1.14 o                         
   2  -7   3          0.45          0.54         0.45 o                         
  -8  -6   3          6.52          5.61         0.77 o                         
  -7  -6   3        260.79        263.42         5.66 o                         
  -6  -6   3         21.48         22.08         1.16 o                         
  -5  -6   3        269.33        262.76         3.27 o                         
  -4  -6   3        197.95        171.14         2.51 o                         
  -3  -6   3         42.72         46.37         1.48 o                         
  -2  -6   3         57.39         53.09         1.54 o                         
  -1  -6   3         52.75         55.73         1.33 o                         
   0  -6   3         52.93         55.04         1.53 o                         
   1  -6   3         77.29         73.79         1.95 o                         
   2  -6   3        110.49        112.07         1.51 o                         
   3  -6   3          1.60          0.95         1.11 o                         
  -8  -5   3         23.96         24.51         0.91 o                         
  -7  -5   3          2.48          3.37         0.98 o                         
  -6  -5   3          0.85          1.13         1.09 o                         
  -5  -5   3        141.20        139.76         2.02 o                         
  -4  -5   3         26.97         26.39         1.62 o                         
  -3  -5   3        346.72        407.37         7.74 o                         
  -2  -5   3          4.55          4.60         0.98 o                         
  -1  -5   3        122.05        145.17         4.78 o                         
   0  -5   3         12.42         19.17         1.28 o                         
   1  -5   3          0.30          2.07         1.30 o                         
   2  -5   3          2.14          2.81         0.72 o                         
   3  -5   3         24.05         22.23         0.77 o                         
   4  -5   3          8.87         10.74         0.51 o                         
  -8  -4   3         10.43          8.76         0.88 o                         
  -7  -4   3         28.44         27.88         1.03 o                         
  -6  -4   3        185.67        175.85         3.41 o                         
  -5  -4   3         27.62         24.30         1.51 o                         
  -4  -4   3        519.14        569.12         7.22 o                         
  -3  -4   3        178.33        164.75         2.50 o                         
  -2  -4   3        227.89        277.18         4.49 o                         
  -1  -4   3         67.60         53.72         1.22 o                         
   0  -4   3        127.74        109.43         2.70 o                         
   1  -4   3         15.53         16.52         1.01 o                         
   2  -4   3        285.82        292.30         9.35 o                         
   3  -4   3          2.20          1.29         0.65 o                         
   4  -4   3         52.26         49.31         0.88 o                         
   5  -4   3          1.38          1.36         0.50 o                         
  -8  -3   3         61.59         63.04         3.71 o                         
  -7  -3   3          3.37          4.36         0.80 o                         
  -6  -3   3         67.51         60.48         1.25 o                         
  -5  -3   3        102.57        106.14         1.92 o                         
  -4  -3   3          2.75          4.80         0.88 o                         
  -3  -3   3         59.72         73.28         1.23 o                         
  -2  -3   3        586.48        618.15         3.33 o                         
  -1  -3   3        393.58        406.56         8.46 o                         
   0  -3   3       1345.56       1441.77         9.05 o                         
   1  -3   3        703.70        684.16         3.94 o                         
   2  -3   3         78.88         90.86         1.75 o                         
   3  -3   3        199.95        207.23         4.37 o                         
   4  -3   3        146.91        134.16         2.78 o                         
   5  -3   3         19.62         22.00         0.98 o                         
   6  -3   3        153.18        152.04         4.24 o                         
  -8  -2   3         19.36         16.38         1.14 o                         
  -7  -2   3          0.49          0.96         0.71 o                         
  -6  -2   3          0.89          1.64         0.98 o                         
  -5  -2   3         90.07         86.19         1.72 o                         
  -4  -2   3        133.84        136.31         1.79 o                         
  -3  -2   3        349.51        303.89         7.46 o                         
  -2  -2   3        278.00        295.28         3.36 o                         
  -1  -2   3        133.94        139.45         1.02 o                         
   0  -2   3        130.24        126.56         0.87 o                         
   1  -2   3        169.65        223.04         3.43 o                         
   2  -2   3          4.57         11.22         0.76 o                         
   3  -2   3        208.68        196.90         2.01 o                         
   4  -2   3         30.30         38.51         1.67 o                         
   5  -2   3        101.53        107.21         2.21 o                         
   6  -2   3          0.07          0.40         0.61 o                         
   7  -2   3         18.18         21.95         0.72 o                         
  -7  -1   3         11.85         10.53         0.88 o                         
  -6  -1   3         56.73         58.53         1.77 o                         
  -5  -1   3         80.73         84.83         1.94 o                         
  -4  -1   3        438.26        422.01         3.11 o                         
  -3  -1   3         12.85         15.65         0.80 o                         
  -2  -1   3        406.49        395.81         6.54 o                         
  -1  -1   3       1427.39       1325.26         3.58 o                         
   0  -1   3         55.67         69.62         0.96 o                         
   1  -1   3       3985.04       3868.21        10.05 o                         
   2  -1   3         75.75         82.88         2.57 o                         
   3  -1   3       1004.68       1023.54        15.00 o                         
   4  -1   3        144.04        144.53         2.15 o                         
   5  -1   3         88.19         97.96         2.96 o                         
   6  -1   3         36.57         34.65         1.20 o                         
   7  -1   3         16.64         19.83         0.70 o                         
  -7   0   3         44.72         43.06         2.26 o                         
  -6   0   3         19.16         20.40         1.01 o                         
  -5   0   3         65.84         64.88         2.14 o                         
  -4   0   3         22.58         18.67         1.52 o                         
  -3   0   3          4.23          7.18         1.40 o                         
  -2   0   3        151.26        156.92         2.74 o                         
  -1   0   3        242.87        265.06         5.34 o                         
   0   0   3       1149.35       1108.76         2.99 o                         
   1   0   3         41.65         53.91         0.77 o                         
   2   0   3        269.45        252.47         1.69 o                         
   3   0   3        742.10        700.09         9.21 o                         
   4   0   3          0.60          2.42         1.07 o                         
   5   0   3        765.27        766.16        20.06 o                         
   6   0   3         29.77         28.45         1.42 o                         
   7   0   3        165.08        178.27         4.58 o                         
   8   0   3         36.33         35.07         1.13 o                         
  -7   1   3          0.63          1.63         0.64 o                         
  -6   1   3         41.34         48.90         1.27 o                         
  -5   1   3         33.49         31.73         1.28 o                         
  -4   1   3        141.86        147.90         3.98 o                         
  -3   1   3        298.81        279.28         6.18 o                         
  -2   1   3         56.19         58.86         1.30 o                         
  -1   1   3        717.62        685.60        16.97 o                         
   0   1   3          3.43          6.23         0.72 o                         
   1   1   3        610.13        595.34         3.16 o                         
   2   1   3         58.13         62.81         0.80 o                         
   3   1   3         15.56         16.43         0.67 o                         
   4   1   3         58.44         54.59         1.70 o                         
   5   1   3          8.67         10.18         1.10 o                         
   6   1   3          8.79         13.68         1.88 o                         
   7   1   3         76.76         77.06         1.59 o                         
   8   1   3          0.35          0.99         0.71 o                         
  -6   2   3          1.55          1.19         0.69 o                         
  -5   2   3          0.76          1.26         0.97 o                         
  -4   2   3         16.00         17.31         0.95 o                         
  -3   2   3          0.76          5.84         1.01 o                         
  -2   2   3        589.86        587.36        15.64 o                         
  -1   2   3         83.42         94.38         2.07 o                         
   0   2   3       2629.90       2539.49        15.05 o                         
   1   2   3        179.09        186.74         2.28 o                         
   2   2   3       1482.60       1438.77        14.61 o                         
   3   2   3        439.06        438.86         4.30 o                         
   4   2   3         87.79         84.38         3.16 o                         
   5   2   3        263.61        264.95         4.57 o                         
   6   2   3          0.02          1.83         2.50 o                         
   7   2   3         36.68         34.10         2.14 o                         
   8   2   3          0.09         -0.24         1.28 o                         
  -5   3   3        100.41        103.35         4.71 o                         
  -4   3   3         13.76         13.78         0.95 o                         
  -3   3   3         97.41        106.91         7.17 o                         
  -2   3   3          2.94          3.25         0.91 o                         
  -1   3   3         26.21         34.88         1.07 o                         
   0   3   3         90.89         96.45         1.25 o                         
   1   3   3         34.75         46.24         0.65 o                         
   2   3   3       1789.30       1758.40         8.24 o                         
   3   3   3         62.66         59.89         0.77 o                         
   4   3   3       2135.50       2143.13        21.69 o                         
   5   3   3        106.57         94.11         1.89 o                         
   6   3   3        500.33        548.40         6.88 o                         
   7   3   3        115.00        103.43         2.75 o                         
   8   3   3         18.74         23.17         1.96 o                         
   9   3   3         55.64         60.43         2.09 o                         
  -5   4   3         36.77         41.17         1.56 o                         
  -4   4   3          1.93          1.87         1.04 o                         
  -3   4   3         17.60         19.89         1.25 o                         
  -2   4   3        104.05        104.83         2.58 o                         
  -1   4   3         23.63         31.47         1.37 o                         
   0   4   3        237.36        245.33         1.91 o                         
   1   4   3         87.33        111.86         1.59 o                         
   2   4   3        162.07        164.84         1.48 o                         
   3   4   3        107.77        126.55         2.01 o                         
   4   4   3        230.03        216.13         4.09 o                         
   5   4   3         70.76         89.36         1.78 o                         
   6   4   3        394.38        389.33        13.74 o                         
   7   4   3         27.93         28.03         1.32 o                         
   8   4   3        301.87        313.97         3.37 o                         
   9   4   3          9.39         13.92         1.77 o                         
  -4   5   3          6.65          6.13         0.90 o                         
  -3   5   3         98.17         98.37         4.94 o                         
  -2   5   3          0.28          2.24         0.96 o                         
  -1   5   3        625.49        543.89         8.08 o                         
   0   5   3         46.60         47.81         1.81 o                         
   1   5   3        678.48        682.35         8.87 o                         
   2   5   3        319.26        306.87         2.77 o                         
   3   5   3         83.18         76.90         1.91 o                         
   4   5   3        443.23        453.98         8.46 o                         
   5   5   3         42.29         43.76         3.27 o                         
   6   5   3        161.52        159.27         2.01 o                         
   7   5   3         72.01         79.19         2.11 o                         
   8   5   3         34.72         35.36         1.15 o                         
   9   5   3         25.79         33.49         1.99 o                         
  -3   6   3          5.19          5.59         0.86 o                         
  -2   6   3          9.86         11.14         0.80 o                         
  -1   6   3         13.91         12.63         1.01 o                         
   0   6   3         31.25         28.99         1.48 o                         
   1   6   3        281.07        244.18         3.65 o                         
   2   6   3         71.35         77.10         2.01 o                         
   3   6   3        931.09        916.43         5.44 o                         
   4   6   3        144.73        135.58         2.62 o                         
   5   6   3        507.70        485.17         4.65 o                         
   6   6   3        222.75        220.93         3.18 o                         
   7   6   3         24.58         24.42         0.96 o                         
   8   6   3        138.23        150.38         1.77 o                         
   9   6   3          9.82          9.86         1.52 o                         
  -1   7   3        203.35        201.45         2.72 o                         
   0   7   3         29.97         27.94         1.23 o                         
   1   7   3        109.23        103.91         1.31 o                         
   2   7   3        106.83        105.96         1.93 o                         
   3   7   3         27.32         24.35         1.25 o                         
   4   7   3        192.40        200.95         1.93 o                         
   5   7   3         75.76         67.57         1.50 o                         
   6   7   3        145.44        157.60         2.32 o                         
   7   7   3        130.77        135.59         1.93 o                         
   8   7   3         59.27         71.20         1.24 o                         
   0   8   3        137.91        141.37         1.83 o                         
   1   8   3        301.91        283.92         3.14 o                         
   2   8   3         26.94         26.59         1.02 o                         
   3   8   3        401.26        406.86         4.87 o                         
   4   8   3         15.46         16.74         1.04 o                         
   5   8   3        125.24        130.05         2.31 o                         
   6   8   3         89.19         92.86         1.47 o                         
   7   8   3          1.08          1.83         0.63 o                         
   3   9   3         94.96         92.67         1.53 o                         
   4   9   3        168.53        165.09         2.54 o                         
   5   9   3        172.52        176.90         2.73 o                         
   6   9   3         29.60         28.10         0.85 o                         
  -5  -8   4         49.80         53.56         1.33 o                         
  -4  -8   4        299.30        313.78         6.31 o                         
  -3  -8   4          9.34          9.16         0.89 o                         
  -2  -8   4        269.90        265.25         2.20 o                         
  -1  -8   4        195.33        183.33         5.65 o                         
   0  -8   4        102.18        106.46         1.37 o                         
  -7  -7   4          0.24          0.15         0.71 o                         
  -6  -7   4         34.63         35.40         1.17 o                         
  -5  -7   4          7.26          8.24         1.26 o                         
  -4  -7   4         29.62         27.56         1.17 o                         
  -3  -7   4         81.24         79.20         1.79 o                         
  -2  -7   4        105.71        101.29         2.51 o                         
  -1  -7   4         84.47         82.61         1.74 o                         
   0  -7   4        134.11        137.44         3.16 o                         
   1  -7   4          0.24          1.30         0.67 o                         
   2  -7   4         74.19         81.12         1.54 o                         
  -7  -6   4        126.69        131.02         2.60 o                         
  -6  -6   4        507.33        484.90         9.22 o                         
  -5  -6   4         78.98         68.86         1.50 o                         
  -4  -6   4       1075.06        969.97         9.25 o                         
  -3  -6   4         23.49         20.98         1.29 o                         
  -2  -6   4        603.54        575.88         8.10 o                         
  -1  -6   4          0.57          0.93         1.00 o                         
   0  -6   4         98.16        101.11         2.11 o                         
   1  -6   4          5.23          5.06         1.23 o                         
   2  -6   4          5.22          8.07         0.71 o                         
   3  -6   4         24.07         24.13         0.87 o                         
  -7  -5   4        148.74        147.78         3.91 o                         
  -6  -5   4         61.34         56.30         1.28 o                         
  -5  -5   4        529.20        489.73         3.92 o                         
  -4  -5   4         45.33         51.66         1.69 o                         
  -3  -5   4        710.68        778.84         5.19 o                         
  -2  -5   4       1385.78       1412.97        30.03 o                         
  -1  -5   4        427.48        443.61         4.99 o                         
   0  -5   4       1964.51       2009.06        24.25 o                         
   1  -5   4         49.88         36.22         1.10 o                         
   2  -5   4        569.10        521.59         5.81 o                         
   3  -5   4          0.89          1.99         0.57 o                         
   4  -5   4         34.48         29.03         1.02 o                         
  -8  -4   4         17.91         18.30         0.94 o                         
  -7  -4   4         49.21         53.70         1.33 o                         
  -6  -4   4         31.35         30.97         1.17 o                         
  -5  -4   4         28.29         28.02         1.12 o                         
  -4  -4   4          2.70         10.22         1.45 o                         
  -3  -4   4        123.72        129.25         4.03 o                         
  -2  -4   4        135.90        153.87         4.32 o                         
  -1  -4   4        224.71        237.55         2.52 o                         
   0  -4   4          0.67          2.06         0.79 o                         
   1  -4   4        164.99        164.50         1.69 o                         
   2  -4   4        332.46        338.39         2.96 o                         
   3  -4   4         85.57         85.83         1.15 o                         
   4  -4   4        360.85        373.34         4.47 o                         
   5  -4   4         18.36         19.22         0.69 o                         
  -8  -3   4         30.60         27.58         1.41 o                         
  -7  -3   4        325.92        314.35        10.38 o                         
  -6  -3   4          2.01          3.95         1.17 o                         
  -5  -3   4       1055.45       1043.16         7.16 o                         
  -4  -3   4        207.58        224.98         2.83 o                         
  -3  -3   4        775.26        796.29         5.68 o                         
  -2  -3   4        641.21        665.31         7.61 o                         
  -1  -3   4         55.56         69.85         1.38 o                         
   0  -3   4        307.24        332.78         5.19 o                         
   1  -3   4         30.63         34.13         0.90 o                         
   2  -3   4          3.16          4.71         1.06 o                         
   3  -3   4         29.22         32.58         2.37 o                         
   4  -3   4         39.92         38.81         1.06 o                         
   5  -3   4          0.18          0.48         0.64 o                         
   6  -3   4          0.52          1.11         0.43 o                         
  -7  -2   4          0.14          0.05         0.63 o                         
  -6  -2   4        118.86        118.18         1.89 o                         
  -5  -2   4         80.34         81.55         1.82 o                         
  -4  -2   4        137.17        152.63         3.01 o                         
  -3  -2   4       1427.23       1468.19        17.16 o                         
  -2  -2   4         22.66         27.85         1.00 o                         
  -1  -2   4       4217.41       4353.98        38.87 o                         
   0  -2   4        134.47        143.96         1.91 o                         
   1  -2   4       1256.96       1226.07        10.87 o                         
   2  -2   4        613.78        630.10        11.33 o                         
   3  -2   4          1.74          5.10         0.80 o                         
   4  -2   4        226.37        244.67         3.41 o                         
   5  -2   4         42.19         44.40         1.77 o                         
   6  -2   4          0.51          0.29         0.58 o                         
   7  -2   4         12.38         12.38         0.58 o                         
  -7  -1   4         45.96         49.35         1.46 o                         
  -6  -1   4          2.62          3.36         0.90 o                         
  -5  -1   4         51.95         50.00         1.39 o                         
  -4  -1   4          2.00          1.26         1.00 o                         
  -3  -1   4         23.41         37.48         0.93 o                         
  -2  -1   4         10.27         12.51         0.70 o                         
  -1  -1   4         83.27        100.82         0.96 o                         
   0  -1   4         37.76         36.72         0.55 o                         
   1  -1   4        452.99        414.17         1.74 o                         
   2  -1   4         57.52         60.65         1.33 o                         
   3  -1   4        665.44        638.55         9.65 o                         
   4  -1   4          4.72          6.51         0.85 o                         
   5  -1   4        139.12        158.26         2.60 o                         
   6  -1   4         21.14         26.55         0.91 o                         
   7  -1   4          5.17          4.28         0.63 o                         
  -7   0   4          4.30          4.95         0.59 o                         
  -6   0   4        356.90        373.19         5.94 o                         
  -5   0   4         18.93         17.64         1.10 o                         
  -4   0   4        424.44        402.50         8.20 o                         
  -3   0   4        197.57        192.69         2.45 o                         
  -2   0   4         24.92         22.69         0.81 o                         
  -1   0   4        336.61        316.37         4.21 o                         
   0   0   4        171.07        189.19         1.99 o                         
   1   0   4         17.75         18.28         0.56 o                         
   2   0   4        283.24        300.14         3.11 o                         
   3   0   4        284.02        276.76         2.32 o                         
   4   0   4          3.77          5.10         0.91 o                         
   5   0   4         46.15         49.24         3.50 o                         
   6   0   4         56.47         53.41         1.45 o                         
   7   0   4          3.85          3.05         0.83 o                         
   8   0   4         37.34         30.83         1.36 o                         
  -6   1   4         14.58         16.78         0.77 o                         
  -5   1   4          1.04          1.69         1.03 o                         
  -4   1   4        359.33        355.07         6.77 o                         
  -3   1   4         14.77         16.01         0.90 o                         
  -2   1   4       1979.65       1865.97         8.70 o                         
  -1   1   4         73.59         84.24         1.30 o                         
   0   1   4       2054.80       1931.81        11.51 o                         
   1   1   4         86.19         76.00         1.49 o                         
   2   1   4         27.78         24.03         0.46 o                         
   3   1   4        307.79        302.11         5.81 o                         
   4   1   4        188.12        183.87         3.02 o                         
   5   1   4          8.10          6.07         0.89 o                         
   6   1   4         58.19         62.73         2.08 o                         
   7   1   4         43.60         43.70         1.40 o                         
   8   1   4          0.26          0.89         1.02 o                         
  -6   2   4         69.28         70.96         1.48 o                         
  -5   2   4        101.76         93.84         1.63 o                         
  -4   2   4         47.75         40.92         1.20 o                         
  -3   2   4        355.45        365.20         9.30 o                         
  -2   2   4         17.55         16.67         1.40 o                         
  -1   2   4        454.43        438.82         5.12 o                         
   0   2   4        442.57        409.14         3.39 o                         
   1   2   4         20.91         29.51         0.82 o                         
   2   2   4       1116.62       1074.98         7.22 o                         
   3   2   4        100.28        106.75         0.81 o                         
   4   2   4        239.61        224.11         3.52 o                         
   5   2   4          8.64          9.02         1.22 o                         
   6   2   4          0.31          0.78         1.77 o                         
   7   2   4         18.03         18.64         1.74 o                         
   8   2   4          7.33          7.61         1.26 o                         
  -5   3   4        165.59        178.75         3.95 o                         
  -4   3   4        146.13        137.01         5.55 o                         
  -3   3   4         12.54         12.09         1.03 o                         
  -2   3   4        462.22        442.93         6.25 o                         
  -1   3   4        296.43        312.45         5.53 o                         
   0   3   4        279.42        291.85         3.00 o                         
   1   3   4       1576.31       1625.34         9.66 o                         
   2   3   4          5.49         13.54         0.94 o                         
   3   3   4       1098.66       1127.24         4.86 o                         
   4   3   4         10.31          7.76         0.80 o                         
   5   3   4         13.59         12.89         1.15 o                         
   6   3   4          2.52          2.72         1.72 o                         
   7   3   4         87.26         78.10         4.17 o                         
   8   3   4          6.47          5.09         2.77 o                         
   9   3   4         29.97         21.70         1.60 o                         
  -4   4   4          1.54          2.78         0.83 o                         
  -3   4   4        280.73        274.71         3.92 o                         
  -2   4   4          4.64          5.42         1.02 o                         
  -1   4   4        600.43        615.54         4.00 o                         
   0   4   4         39.84         41.87         1.14 o                         
   1   4   4        145.87        154.96         1.83 o                         
   2   4   4        293.50        301.37         3.25 o                         
   3   4   4        126.31        113.49         1.98 o                         
   4   4   4         56.35         51.15         1.19 o                         
   5   4   4        283.74        284.69        10.11 o                         
   6   4   4         24.67         25.97         2.46 o                         
   7   4   4         49.72         50.85         1.45 o                         
   8   4   4         27.36         27.55         1.45 o                         
   9   4   4          2.98          2.92         1.52 o                         
  -3   5   4         58.36         54.84         4.24 o                         
  -2   5   4         85.48         87.71         1.50 o                         
  -1   5   4         59.48         58.73         1.35 o                         
   0   5   4          2.74          4.39         1.38 o                         
   1   5   4         21.75         27.89         1.64 o                         
   2   5   4        232.84        238.72         2.86 o                         
   3   5   4        109.69        113.71         1.69 o                         
   4   5   4        162.58        160.86         2.74 o                         
   5   5   4         52.06         48.47         1.99 o                         
   6   5   4          7.86          7.18         1.22 o                         
   7   5   4          9.87          9.89         1.17 o                         
   8   5   4          0.18          0.84         0.97 o                         
   9   5   4          0.76          1.62         1.33 o                         
  -2   6   4         39.88         39.91         1.86 o                         
  -1   6   4         11.07          9.34         1.02 o                         
   0   6   4        226.30        216.45         2.31 o                         
   1   6   4        185.54        164.65         1.75 o                         
   2   6   4        220.89        235.02         7.93 o                         
   3   6   4        413.43        415.36         4.15 o                         
   4   6   4          4.10          7.24         1.71 o                         
   5   6   4        125.20        118.38         1.65 o                         
   6   6   4        236.62        242.57         4.07 o                         
   7   6   4          0.30         -0.18         1.02 o                         
   8   6   4        144.84        170.07         2.04 o                         
  -1   7   4         21.56         19.31         1.18 o                         
   0   7   4         85.64         81.02         1.43 o                         
   1   7   4        114.95        113.16         1.93 o                         
   2   7   4          7.73          8.81         1.13 o                         
   3   7   4         34.82         38.84         1.11 o                         
   4   7   4         20.43         19.35         1.02 o                         
   5   7   4         46.02         44.85         1.11 o                         
   6   7   4         11.91         11.38         0.89 o                         
   7   7   4        106.06        115.29         3.40 o                         
   8   7   4         11.02         14.12         0.84 o                         
   1   8   4         96.04         98.75         1.52 o                         
   2   8   4        135.19        123.12         1.87 o                         
   3   8   4         58.24         61.50         1.60 o                         
   4   8   4        174.46        167.95         1.50 o                         
   5   8   4          1.58          2.77         0.71 o                         
   6   8   4        113.99        123.80         1.39 o                         
   7   8   4         18.51         19.58         0.63 o                         
   3   9   4         56.91         62.28         1.69 o                         
   4   9   4          0.73          0.57         0.94 o                         
   5   9   4        216.29        230.61         2.64 o                         
   6   9   4         36.38         36.43         0.88 o                         
  -5  -8   5         22.70         22.75         1.20 o                         
  -4  -8   5         42.91         38.81         2.99 o                         
  -3  -8   5        111.14        107.94         1.81 o                         
  -2  -8   5         57.49         55.24         1.18 o                         
  -1  -8   5        122.51        120.91         2.58 o                         
  -6  -7   5        247.06        243.73         2.30 o                         
  -5  -7   5          8.76          8.61         1.00 o                         
  -4  -7   5         63.05         60.34         2.01 o                         
  -3  -7   5          1.09          2.71         1.52 o                         
  -2  -7   5         46.07         48.59         2.13 o                         
  -1  -7   5         12.38         12.47         1.08 o                         
   0  -7   5        182.26        179.02         2.51 o                         
   1  -7   5        138.16        136.80         1.11 o                         
  -7  -6   5         19.49         19.36         0.82 o                         
  -6  -6   5         12.42         11.37         1.11 o                         
  -5  -6   5         74.08         74.99         1.68 o                         
  -4  -6   5         49.02         49.00         1.51 o                         
  -3  -6   5        152.69        143.47         2.09 o                         
  -2  -6   5        129.91        117.92         2.25 o                         
  -1  -6   5         86.75         83.33         1.70 o                         
   0  -6   5          5.26          4.17         1.24 o                         
   1  -6   5         13.79         13.09         1.08 o                         
   2  -6   5         28.77         29.51         0.90 o                         
   3  -6   5         11.91         11.11         0.67 o                         
  -7  -5   5         27.38         24.79         0.77 o                         
  -6  -5   5         16.68         15.03         1.06 o                         
  -5  -5   5         84.22         80.55         2.13 o                         
  -4  -5   5        334.70        298.07         3.59 o                         
  -3  -5   5         52.78         55.04         2.40 o                         
  -2  -5   5        698.12        752.85        11.45 o                         
  -1  -5   5          7.80         13.37         1.43 o                         
   0  -5   5        324.78        382.93        10.51 o                         
   1  -5   5        222.23        228.24         2.61 o                         
   2  -5   5         35.24         32.89         0.98 o                         
   3  -5   5        203.24        189.37         1.85 o                         
   4  -5   5          0.60          0.61         0.43 o                         
  -7  -4   5         15.60         16.63         0.89 o                         
  -6  -4   5          0.72          2.15         1.21 o                         
  -5  -4   5          6.68          8.03         1.49 o                         
  -4  -4   5          6.68          8.13         1.16 o                         
  -3  -4   5        315.26        339.18         4.28 o                         
  -2  -4   5          7.60         10.12         1.18 o                         
  -1  -4   5        630.72        688.52        10.31 o                         
   0  -4   5        610.04        618.62        24.95 o                         
   1  -4   5        226.81        238.54         5.35 o                         
   2  -4   5       1073.69       1077.90        18.70 o                         
   3  -4   5          3.62          5.61         0.89 o                         
   4  -4   5        422.33        389.56        11.98 o                         
   5  -4   5        100.01         94.00         3.78 o                         
  -7  -3   5         29.34         32.65         0.90 o                         
  -6  -3   5         26.55         29.15         1.79 o                         
  -5  -3   5         11.27         11.58         1.26 o                         
  -4  -3   5        194.61        206.63         3.35 o                         
  -3  -3   5          0.39          7.99         1.16 o                         
  -2  -3   5        302.65        294.83         5.47 o                         
  -1  -3   5        122.82        128.17         2.17 o                         
   0  -3   5         20.55         21.60         1.29 o                         
   1  -3   5        345.39        346.41         2.54 o                         
   2  -3   5          0.62          0.82         1.04 o                         
   3  -3   5        150.17        166.74         3.50 o                         
   4  -3   5         74.67         81.86         1.70 o                         
   5  -3   5         22.43         23.81         0.96 o                         
   6  -3   5        150.80        160.68         1.20 o                         
  -7  -2   5          0.95          0.84         0.64 o                         
  -6  -2   5         25.58         21.20         1.44 o                         
  -5  -2   5        119.71        113.31         2.08 o                         
  -4  -2   5         13.96         14.78         1.29 o                         
  -3  -2   5        683.92        661.09         8.45 o                         
  -2  -2   5        110.83        123.35         1.61 o                         
  -1  -2   5        684.54        682.28         7.25 o                         
   0  -2   5       1163.56       1212.99         8.70 o                         
   1  -2   5        258.18        267.03         3.47 o                         
   2  -2   5       1073.02       1083.00        16.10 o                         
   3  -2   5         58.05         52.73         1.54 o                         
   4  -2   5        140.43        138.19         2.46 o                         
   5  -2   5          7.51          8.73         0.90 o                         
   6  -2   5          0.84          1.24         0.60 o                         
  -7  -1   5         61.54         66.07         1.43 o                         
  -6  -1   5         10.62         14.23         1.20 o                         
  -5  -1   5         50.09         46.28         1.69 o                         
  -4  -1   5         29.97         27.29         1.26 o                         
  -3  -1   5         25.37         32.34         0.92 o                         
  -2  -1   5        261.47        272.31         3.41 o                         
  -1  -1   5        303.32        289.48         2.01 o                         
   0  -1   5        187.62        189.46         1.33 o                         
   1  -1   5       1267.82       1234.95        21.55 o                         
   2  -1   5         72.60         81.71         2.18 o                         
   3  -1   5        769.06        747.60         3.98 o                         
   4  -1   5        552.79        578.13        13.02 o                         
   5  -1   5        107.00        109.38         2.12 o                         
   6  -1   5        380.72        382.26         7.78 o                         
   7  -1   5          3.79          3.76         0.69 o                         
  -7   0   5          0.14          0.92         0.50 o                         
  -6   0   5         37.21         44.91         1.40 o                         
  -5   0   5        207.77        194.39         5.30 o                         
  -4   0   5          4.10          5.99         1.54 o                         
  -3   0   5       1153.80       1088.96        17.29 o                         
  -2   0   5         10.37         15.38         0.85 o                         
  -1   0   5       1050.43       1023.11        12.55 o                         
   0   0   5        363.59        428.28         4.31 o                         
   1   0   5         74.64         62.29         0.79 o                         
   2   0   5        405.18        436.82         2.32 o                         
   3   0   5         39.55         39.63         0.92 o                         
   4   0   5         44.88         49.73         3.86 o                         
   5   0   5        158.84        152.45         5.75 o                         
   6   0   5          1.03          2.22         0.96 o                         
   7   0   5         89.14         94.36         2.01 o                         
  -6   1   5         19.69         21.90         0.91 o                         
  -5   1   5        128.34        127.83         2.56 o                         
  -4   1   5        358.69        333.50         2.94 o                         
  -3   1   5         11.79         20.90         1.03 o                         
  -2   1   5        925.67        857.60        14.34 o                         
  -1   1   5        939.13        845.34        11.35 o                         
   0   1   5       1150.42       1125.99        13.83 o                         
   1   1   5       4601.24       4097.69        16.07 o                         
   2   1   5        799.10        858.03         6.91 o                         
   3   1   5       2221.69       2060.22        10.07 o                         
   4   1   5        159.35        173.63         3.48 o                         
   5   1   5        146.43        158.96         2.25 o                         
   6   1   5         15.55         16.31         1.25 o                         
   7   1   5          1.57          2.70         0.79 o                         
   8   1   5         10.10          7.79         1.04 o                         
  -6   2   5          2.23          4.78         1.15 o                         
  -5   2   5         11.05         13.37         0.86 o                         
  -4   2   5          2.85          3.77         0.95 o                         
  -3   2   5         22.55         25.26         1.43 o                         
  -2   2   5         14.35         15.94         1.26 o                         
  -1   2   5        286.73        292.58         4.71 o                         
   0   2   5        644.69        607.49         5.26 o                         
   1   2   5        130.61        151.38         1.78 o                         
   2   2   5       1573.51       1529.26        13.65 o                         
   3   2   5        613.44        577.12         7.54 o                         
   4   2   5        737.77        715.38         3.20 o                         
   5   2   5       1384.15       1307.58        50.29 o                         
   7   2   5        511.29        488.28         7.27 o                         
   8   2   5         10.28         11.05         2.36 o                         
  -5   3   5          0.01          1.80         0.90 o                         
  -4   3   5        414.50        424.57         7.35 o                         
  -3   3   5         93.83         83.97         1.95 o                         
  -2   3   5        535.19        494.96         5.92 o                         
  -1   3   5        325.66        327.54         2.67 o                         
   0   3   5         48.21         43.75         1.02 o                         
   1   3   5        324.66        304.46         3.44 o                         
   2   3   5          7.57          9.18         1.22 o                         
   3   3   5         59.66         58.53         1.12 o                         
   4   3   5         19.94         24.53         1.06 o                         
   5   3   5         26.94         18.31         3.08 o                         
   6   3   5         90.45         84.36         2.52 o                         
   7   3   5         68.76         70.06         4.15 o                         
   8   3   5         43.06         41.37         2.59 o                         
  -4   4   5         21.75         23.90         0.97 o                         
  -3   4   5        370.96        371.01        22.01 o                         
  -2   4   5        615.49        547.85         4.14 o                         
  -1   4   5        172.18        172.55         2.70 o                         
   0   4   5       2468.85       2374.67        22.13 o                         
   1   4   5          6.22         12.35         0.99 o                         
   2   4   5       2164.91       2081.43        32.18 o                         
   3   4   5        438.65        458.40         3.04 o                         
   4   4   5        258.97        219.35         2.43 o                         
   5   4   5        613.59        624.94         6.24 o                         
   6   4   5         17.75         18.95         2.05 o                         
   7   4   5        181.68        184.97         3.41 o                         
   8   4   5         17.75         17.91         2.53 o                         
  -3   5   5          0.53          1.64         1.15 o                         
  -2   5   5          8.24          8.10         1.06 o                         
  -1   5   5        151.50        146.97         2.14 o                         
   0   5   5         32.52         37.11         1.73 o                         
   1   5   5        542.61        559.50         6.90 o                         
   2   5   5        501.55        522.63         3.84 o                         
   3   5   5        402.39        373.21         2.74 o                         
   4   5   5       1372.82       1382.31         8.12 o                         
   5   5   5         11.10          9.72         1.76 o                         
   6   5   5        713.92        690.18        13.50 o                         
   7   5   5         79.47         80.80         1.60 o                         
   8   5   5         55.17         57.23         1.43 o                         
  -2   6   5        134.54        136.42         1.80 o                         
  -1   6   5         17.09         15.43         1.19 o                         
   0   6   5        219.73        200.06         2.82 o                         
   1   6   5        138.01        121.95         1.63 o                         
   2   6   5         91.67         91.71         1.33 o                         
   3   6   5         22.89         24.22         1.18 o                         
   4   6   5          8.00          8.78         0.92 o                         
   5   6   5         27.64         25.72         1.13 o                         
   6   6   5         20.39         21.73         1.12 o                         
   7   6   5         65.19         67.75         2.10 o                         
   8   6   5         69.57         78.96         1.18 o                         
  -1   7   5        337.44        354.03        10.62 o                         
   0   7   5         53.99         55.79         1.91 o                         
   1   7   5        301.12        294.28         2.54 o                         
   2   7   5        221.81        221.21         2.56 o                         
   3   7   5          0.62          0.98         0.95 o                         
   4   7   5        341.51        330.45         2.64 o                         
   5   7   5        185.70        196.16         2.97 o                         
   6   7   5        113.55        116.54         2.33 o                         
   7   7   5        129.97        144.46         2.55 o                         
   8   7   5          0.04          0.63         0.63 o                         
   1   8   5        127.93        131.66         2.42 o                         
   2   8   5          1.73          0.82         0.91 o                         
   3   8   5        405.02        397.84         5.12 o                         
   4   8   5          2.44          3.60         0.83 o                         
   5   8   5        298.71        298.55         3.66 o                         
   6   8   5         50.42         48.06         0.99 o                         
   7   8   5         11.68         11.82         0.63 o                         
   4   9   5          8.36         12.47         0.75 o                         
   5   9   5         23.38         23.30         0.60 o                         
   6   9   5          0.65          0.13         0.62 o                         
  -4  -8   6         59.89         63.06         1.47 o                         
  -3  -8   6         75.91         75.66         1.68 o                         
  -2  -8   6         73.25         73.71         2.07 o                         
  -1  -8   6        214.11        219.99         4.54 o                         
  -6  -7   6        137.62        139.56         2.57 o                         
  -5  -7   6        135.54        135.71         3.14 o                         
  -4  -7   6        109.15        111.74         2.09 o                         
  -3  -7   6        245.17        237.95         5.33 o                         
  -2  -7   6         49.33         57.07         1.68 o                         
  -1  -7   6        115.43        109.26         1.59 o                         
   0  -7   6          2.13          1.58         1.19 o                         
   1  -7   6         25.32         23.12         0.55 o                         
  -6  -6   6        212.91        201.95         2.80 o                         
  -5  -6   6          2.46          3.74         1.32 o                         
  -4  -6   6        580.55        528.31         7.77 o                         
  -3  -6   6         86.94         88.61         2.01 o                         
  -2  -6   6        530.47        502.32         4.38 o                         
  -1  -6   6        382.53        387.19         6.59 o                         
   0  -6   6        131.74        133.41         1.68 o                         
   1  -6   6        313.92        302.21         2.31 o                         
   2  -6   6          0.88          0.55         0.57 o                         
  -7  -5   6         60.51         53.76         1.48 o                         
  -6  -5   6         73.11         72.10         1.38 o                         
  -5  -5   6         44.04         39.13         1.76 o                         
  -4  -5   6         43.99         46.08         1.61 o                         
  -3  -5   6          4.08          5.22         1.34 o                         
  -2  -5   6        171.81        165.06         2.78 o                         
  -1  -5   6         14.27         18.36         1.03 o                         
   0  -5   6        350.12        330.92         2.42 o                         
   1  -5   6         76.92         80.42         1.32 o                         
   2  -5   6        167.71        155.55         1.84 o                         
   3  -5   6        103.18        101.96         2.09 o                         
   4  -5   6         23.02         19.92         0.86 o                         
  -7  -4   6        117.56        112.85         3.40 o                         
  -6  -4   6        110.06        108.93         3.83 o                         
  -5  -4   6        198.44        193.35         2.96 o                         
  -4  -4   6        328.38        304.63         4.90 o                         
  -3  -4   6        245.55        250.07         2.88 o                         
  -2  -4   6         85.09         91.27         3.72 o                         
  -1  -4   6         73.31         77.37         1.77 o                         
   0  -4   6         22.22         29.78         1.23 o                         
   1  -4   6          1.76          3.10         1.21 o                         
   2  -4   6         26.55         28.39         1.00 o                         
   3  -4   6          0.06          0.30         0.93 o                         
   4  -4   6          2.29          4.28         0.65 o                         
   5  -4   6          4.93          2.56         0.56 o                         
  -7  -3   6         16.83         18.62         0.86 o                         
  -6  -3   6          4.37          4.63         0.91 o                         
  -5  -3   6        113.48        107.28         1.52 o                         
  -4  -3   6          2.37          2.44         1.24 o                         
  -3  -3   6        313.86        313.48         4.69 o                         
  -2  -3   6        208.45        218.87         3.85 o                         
  -1  -3   6        372.74        355.61         3.35 o                         
   0  -3   6        378.72        397.39         3.99 o                         
   1  -3   6        130.31        111.67         1.40 o                         
   2  -3   6          6.83          8.68         1.09 o                         
   3  -3   6          9.76         10.18         0.82 o                         
   4  -3   6        104.24         98.59         1.31 o                         
   5  -3   6          3.63          5.21         0.65 o                         
   6  -3   6         53.99         47.70         1.79 o                         
  -7  -2   6        120.21        122.48         1.75 o                         
  -6  -2   6          7.95          6.40         1.00 o                         
  -5  -2   6         36.44         33.84         1.42 o                         
  -4  -2   6          6.12          6.48         1.03 o                         
  -3  -2   6          0.01         -0.42         1.05 o                         
  -2  -2   6         16.95         20.48         0.93 o                         
  -1  -2   6          6.21          8.08         1.02 o                         
   0  -2   6          8.91          7.86         0.80 o                         
   1  -2   6         15.47         16.09         0.85 o                         
   2  -2   6         10.34         11.64         2.16 o                         
   3  -2   6         10.43         13.73         1.09 o                         
   4  -2   6         27.60         24.02         0.98 o                         
   5  -2   6         10.52         10.42         0.99 o                         
   6  -2   6          0.42          0.51         0.53 o                         
  -7  -1   6         99.48         98.81         5.95 o                         
  -6  -1   6        155.35        163.66         1.92 o                         
  -5  -1   6        694.93        642.14         7.28 o                         
  -4  -1   6        186.79        188.44         2.92 o                         
  -3  -1   6        888.23        868.95        13.73 o                         
  -2  -1   6        177.27        200.97         1.82 o                         
  -1  -1   6         91.79         93.67         1.39 o                         
   0  -1   6         56.12         85.17         1.06 o                         
   1  -1   6         79.01         87.62         1.69 o                         
   2  -1   6         67.54         77.96         1.79 o                         
   3  -1   6         61.49         63.45         3.64 o                         
   4  -1   6        179.24        182.52         5.99 o                         
   5  -1   6          4.35          4.09         1.26 o                         
   6  -1   6         75.37         72.77         2.87 o                         
   7  -1   6          0.26          0.22         0.58 o                         
  -6   0   6         94.94        109.93         1.82 o                         
  -5   0   6          1.34          1.06         1.02 o                         
  -4   0   6        369.22        339.78         4.03 o                         
  -3   0   6        289.71        287.94         4.17 o                         
  -2   0   6        832.65        829.65         7.43 o                         
  -1   0   6       1704.99       1594.87        10.73 o                         
   0   0   6       1152.25       1168.31        17.76 o                         
   1   0   6       1257.52       1277.65        11.79 o                         
   2   0   6        371.38        398.38         3.98 o                         
   3   0   6         25.71         34.07         1.39 o                         
   4   0   6         58.64         63.36         2.59 o                         
   5   0   6         46.14         37.70         1.97 o                         
   6   0   6         87.90         87.52         1.55 o                         
   7   0   6         14.98         17.48         0.91 o                         
  -6   1   6          0.93          1.04         0.53 o                         
  -5   1   6         35.65         37.78         1.21 o                         
  -4   1   6         35.04         32.84         1.43 o                         
  -3   1   6          1.17          2.20         1.25 o                         
  -2   1   6          3.67          4.45         0.88 o                         
  -1   1   6         66.19         70.04         1.94 o                         
   0   1   6        133.25        148.57         2.70 o                         
   1   1   6          3.66          2.72         0.63 o                         
   2   1   6        444.39        433.02         5.37 o                         
   3   1   6        208.27        215.81         2.63 o                         
   4   1   6        296.02        324.29         8.17 o                         
   5   1   6        136.33        134.66         2.21 o                         
   6   1   6        114.58        113.45         2.20 o                         
   7   1   6         10.55          8.98         0.97 o                         
   8   1   6         31.07         16.55         1.25 o                         
  -5   2   6          2.17          2.43         0.72 o                         
  -4   2   6         91.10         91.98         2.16 o                         
  -3   2   6        123.03        109.75         1.66 o                         
  -2   2   6         77.90         82.46         2.04 o                         
  -1   2   6        357.16        329.87         2.82 o                         
   0   2   6        855.08        877.32         9.10 o                         
   1   2   6         51.73         52.71         0.93 o                         
   2   2   6        763.66        762.28         7.03 o                         
   3   2   6        252.80        266.65         5.46 o                         
   4   2   6         45.93         55.10         1.18 o                         
   5   2   6        363.21        354.20         4.33 o                         
   7   2   6         43.16         41.84         2.94 o                         
   8   2   6         79.82         77.06         2.63 o                         
  -5   3   6         67.94         69.34         1.39 o                         
  -4   3   6         50.26         54.19         1.76 o                         
  -3   3   6        121.10        115.52         2.13 o                         
  -2   3   6        255.52        243.83         3.03 o                         
  -1   3   6         86.03         75.95         1.62 o                         
   0   3   6        123.41        117.88         1.77 o                         
   1   3   6         23.30         24.92         1.22 o                         
   2   3   6        190.79        189.44         2.60 o                         
   3   3   6        240.92        234.82         2.31 o                         
   4   3   6        691.57        688.14         3.05 o                         
   5   3   6          9.37          8.99         3.00 o                         
   6   3   6        266.79        259.43         5.19 o                         
   7   3   6        132.89        118.72         3.86 o                         
   8   3   6         18.58         18.21         2.24 o                         
  -4   4   6          0.62          1.54         0.82 o                         
  -3   4   6          1.41          3.24         1.02 o                         
  -2   4   6         39.87         38.68         1.35 o                         
  -1   4   6         78.02         71.31         1.57 o                         
   0   4   6         86.06         70.82         2.20 o                         
   1   4   6        495.72        488.38         6.85 o                         
   2   4   6          0.13          2.20         1.14 o                         
   3   4   6        606.86        628.52         7.42 o                         
   4   4   6          8.71         11.01         1.13 o                         
   5   4   6        117.72        126.71         5.12 o                         
   6   4   6          4.06          5.01         2.65 o                         
   7   4   6          0.08          1.23         1.22 o                         
   8   4   6         21.22         21.53         2.71 o                         
  -3   5   6         31.67         32.19         1.24 o                         
  -2   5   6          5.06          5.12         1.18 o                         
  -1   5   6        235.65        215.67         2.50 o                         
   0   5   6         18.69         14.57         1.45 o                         
   1   5   6        136.68        141.03         2.46 o                         
   2   5   6        379.46        357.83         4.24 o                         
   3   5   6         12.18         12.71         1.22 o                         
   4   5   6        537.49        520.43         7.98 o                         
   5   5   6        340.65        344.47         4.80 o                         
   6   5   6        130.43        121.40         2.65 o                         
   7   5   6        423.11        441.41         4.22 o                         
   8   5   6          0.08          0.78         0.96 o                         
  -2   6   6         34.98         45.90         1.39 o                         
  -1   6   6         19.68         22.08         1.33 o                         
   0   6   6         49.78         46.16         1.88 o                         
   1   6   6         30.33         28.12         1.48 o                         
   2   6   6          4.05          3.58         1.07 o                         
   3   6   6        208.16        180.02         2.31 o                         
   4   6   6         17.23         19.34         1.05 o                         
   5   6   6        125.26        117.66         1.63 o                         
   6   6   6        185.76        199.64         3.63 o                         
   7   6   6          0.02         -0.42         0.85 o                         
   8   6   6        205.51        215.75         6.46 o                         
   0   7   6         60.15         56.04         1.40 o                         
   1   7   6          0.23          2.29         0.98 o                         
   2   7   6        239.64        229.87         4.33 o                         
   3   7   6         13.24         12.92         1.08 o                         
   4   7   6        183.17        186.62         1.75 o                         
   5   7   6          0.37          0.82         0.68 o                         
   6   7   6         22.16         23.57         0.93 o                         
   7   7   6         18.52         20.31         0.77 o                         
   8   7   6          0.87          1.33         0.62 o                         
   1   8   6         36.90         38.60         1.24 o                         
   2   8   6          2.61          1.04         0.73 o                         
   3   8   6        122.55        125.90         2.23 o                         
   4   8   6         91.16         82.18         1.09 o                         
   5   8   6         43.61         39.50         1.02 o                         
   6   8   6        234.24        220.93         2.88 o                         
   7   8   6          0.16          0.43         0.56 o                         
  -5  -7   7         17.37         18.83         1.75 o                         
  -4  -7   7          1.78          1.26         0.93 o                         
  -3  -7   7         32.74         31.56         1.70 o                         
  -2  -7   7          1.60          0.55         1.35 o                         
  -1  -7   7         40.93         40.87         2.26 o                         
   0  -7   7          4.41          3.80         1.23 o                         
  -6  -6   7         47.08         44.38         0.86 o                         
  -5  -6   7         10.06         10.16         0.85 o                         
  -4  -6   7        151.30        144.30         2.38 o                         
  -3  -6   7          2.29          2.56         1.28 o                         
  -2  -6   7        145.65        136.22         2.88 o                         
  -1  -6   7        118.80        124.07         2.41 o                         
   0  -6   7         63.07         61.59         1.38 o                         
   1  -6   7        176.41        177.08         1.72 o                         
   2  -6   7          3.28          2.88         0.64 o                         
  -6  -5   7         15.80         14.83         1.12 o                         
  -5  -5   7        118.72        117.63         1.71 o                         
  -4  -5   7         67.48         60.82         1.47 o                         
  -3  -5   7         57.08         52.61         1.54 o                         
  -2  -5   7        256.29        240.85         2.10 o                         
  -1  -5   7          6.91          8.76         1.09 o                         
   0  -5   7        270.55        269.63         2.42 o                         
   1  -5   7         70.03         71.08         1.39 o                         
   2  -5   7         85.00         82.47         1.40 o                         
   3  -5   7        186.23        171.45         3.40 o                         
  -7  -4   7         29.22         26.12         0.94 o                         
  -6  -4   7        309.96        295.86         5.41 o                         
  -5  -4   7          5.43          6.24         1.16 o                         
  -4  -4   7        607.10        575.83         4.78 o                         
  -3  -4   7         51.69         52.92         1.26 o                         
  -2  -4   7        461.74        496.17         4.83 o                         
  -1  -4   7        184.54        194.43         5.18 o                         
   0  -4   7        326.60        335.13         2.99 o                         
   1  -4   7        122.12        125.32         2.06 o                         
   2  -4   7        195.36        183.53         2.32 o                         
   3  -4   7         55.47         56.44         1.11 o                         
   4  -4   7         44.25         44.55         1.04 o                         
   5  -4   7         46.59         44.55         2.09 o                         
  -7  -3   7          0.48          0.79         0.84 o                         
  -6  -3   7         21.02         16.92         0.90 o                         
  -5  -3   7        107.22        102.25         1.62 o                         
  -4  -3   7        265.15        242.87         2.51 o                         
  -3  -3   7        261.14        270.45         2.83 o                         
  -2  -3   7       1280.56       1326.64        16.33 o                         
  -1  -3   7        247.33        247.46         2.63 o                         
   0  -3   7       1795.29       1827.92        14.48 o                         
   1  -3   7         32.16         41.06         1.41 o                         
   2  -3   7        821.06        831.28        17.53 o                         
   3  -3   7         32.56         33.69         1.03 o                         
   4  -3   7        150.89        147.62         1.32 o                         
   5  -3   7         40.52         43.79         0.89 o                         
  -6  -2   7        148.14        146.04         1.89 o                         
  -5  -2   7         30.72         30.26         1.13 o                         
  -4  -2   7        202.94        188.43         1.95 o                         
  -3  -2   7          0.24          0.54         1.28 o                         
  -2  -2   7        128.45        144.82         3.77 o                         
  -1  -2   7         87.79         84.97         1.67 o                         
   0  -2   7        475.42        455.84         4.39 o                         
   1  -2   7        235.18        208.27         2.91 o                         
   2  -2   7       1488.39       1419.30        17.43 o                         
   3  -2   7        136.60        140.66         2.84 o                         
   4  -2   7       1116.25        975.62         6.04 o                         
   5  -2   7         28.24         31.05         2.24 o                         
   6  -2   7        247.58        264.26         4.21 o                         
  -6  -1   7          4.35          6.44         0.82 o                         
  -5  -1   7        244.30        243.09         3.83 o                         
  -4  -1   7        191.21        184.46         2.03 o                         
  -3  -1   7        165.84        159.78         1.91 o                         
  -2  -1   7        808.08        781.33        13.26 o                         
  -1  -1   7         26.28         19.90         1.05 o                         
   0  -1   7        803.67        810.53         3.92 o                         
   1  -1   7          0.20          5.66         1.00 o                         
   2  -1   7        374.55        386.36         5.75 o                         
   3  -1   7          1.94          3.82         0.96 o                         
   4  -1   7        294.79        307.01         4.81 o                         
   5  -1   7          0.37          1.62         0.88 o                         
   6  -1   7        326.04        350.88         3.64 o                         
   7  -1   7         11.16         11.06         0.67 o                         
  -6   0   7         56.69         62.41         1.23 o                         
  -5   0   7         60.81         67.42         1.24 o                         
  -4   0   7         93.61         90.71         1.70 o                         
  -3   0   7        838.21        803.43        19.89 o                         
  -2   0   7          7.57          7.87         0.97 o                         
  -1   0   7       2146.65       2139.77        21.47 o                         
   0   0   7        200.56        191.09         2.68 o                         
   1   0   7       1504.89       1516.61        16.26 o                         
   2   0   7        840.85        828.26         9.29 o                         
   3   0   7        166.62        161.35         3.12 o                         
   4   0   7        642.04        675.39         7.06 o                         
   5   0   7          5.06          5.38         0.72 o                         
   6   0   7        142.10        156.39         3.73 o                         
   7   0   7         21.51         21.07         0.68 o                         
  -5   1   7         66.67         69.75         1.55 o                         
  -4   1   7         66.75         62.43         1.11 o                         
  -3   1   7         46.19         39.82         1.10 o                         
  -2   1   7        138.35        148.05         2.14 o                         
  -1   1   7        185.55        174.87         2.76 o                         
   0   1   7         93.65        104.37         1.53 o                         
   1   1   7       1406.32       1350.18        19.77 o                         
   2   1   7          1.85          4.86         0.72 o                         
   3   1   7       2057.40       1981.32        20.66 o                         
   4   1   7        108.05        111.39         1.98 o                         
   5   1   7        645.87        680.07        30.07 o                         
   6   1   7        215.87        206.76         3.63 o                         
   7   1   7         45.27         44.11         4.47 o                         
  -5   2   7         89.80        100.78         1.45 o                         
  -4   2   7        111.53        119.36         1.81 o                         
  -3   2   7        514.30        488.23         3.11 o                         
  -2   2   7         66.72         69.85         2.61 o                         
  -1   2   7        606.28        588.16        15.14 o                         
   0   2   7         38.94         35.41         1.19 o                         
   1   2   7         87.61        107.50         1.63 o                         
   2   2   7          2.72          3.49         0.69 o                         
   3   2   7         38.96         37.90         1.60 o                         
   5   2   7        183.87        176.13         4.29 o                         
  -4   3   7        148.07        162.96         2.19 o                         
  -3   3   7         15.30         15.93         1.13 o                         
  -2   3   7        542.99        489.06         7.54 o                         
  -1   3   7        302.38        295.99         6.75 o                         
   0   3   7        464.44        436.92         8.02 o                         
   1   3   7       1010.46        992.73        16.67 o                         
   2   3   7         91.85         76.10         1.68 o                         
   3   3   7        678.09        673.13         6.18 o                         
   4   3   7         13.18         11.86         1.38 o                         
   5   3   7         40.71         38.44         2.85 o                         
   6   3   7         37.20         31.25         2.67 o                         
  -3   4   7          8.53          7.54         0.92 o                         
  -2   4   7         49.36         49.47         1.51 o                         
  -1   4   7          1.36          1.06         1.10 o                         
   0   4   7        263.09        245.86         5.25 o                         
   1   4   7          3.76          5.73         1.70 o                         
   2   4   7        578.66        575.55         8.32 o                         
   3   4   7        115.20        106.66         2.05 o                         
   4   4   7        253.01        232.03         2.48 o                         
   5   4   7        294.61        295.25         4.14 o                         
   6   4   7          5.38          5.95         2.55 o                         
   7   4   7        130.91        128.31         6.54 o                         
   8   4   7          4.29          2.16         1.33 o                         
  -3   5   7          8.08          7.79         1.44 o                         
  -2   5   7        293.84        320.34         5.81 o                         
  -1   5   7          2.22          1.58         1.22 o                         
   0   5   7        141.16        121.99         2.02 o                         
   1   5   7          1.19          2.30         1.07 o                         
   2   5   7          8.22          9.52         1.56 o                         
   3   5   7          0.07          2.10         1.24 o                         
   4   5   7         25.16         28.90         1.39 o                         
   5   5   7          7.55          9.48         1.43 o                         
   6   5   7         72.02         72.71         1.45 o                         
   7   5   7          4.32          4.69         1.24 o                         
   8   5   7         32.26         27.71         2.98 o                         
  -1   6   7        112.20        119.02         1.49 o                         
   0   6   7        290.20        273.90         4.32 o                         
   1   6   7         41.31         35.98         1.71 o                         
   2   6   7        422.83        380.97         4.06 o                         
   3   6   7          4.96          2.46         0.86 o                         
   4   6   7         99.12         91.59         1.76 o                         
   5   6   7          0.96          0.53         0.84 o                         
   6   6   7          0.71          2.00         0.82 o                         
   7   6   7         11.27         10.77         0.81 o                         
   8   6   7          1.81          2.31         0.92 o                         
   0   7   7         22.50         19.27         0.91 o                         
   1   7   7        118.55        121.65         2.77 o                         
   2   7   7         36.98         36.04         1.55 o                         
   3   7   7        135.68        132.39         1.59 o                         
   4   7   7        138.22        124.71         1.50 o                         
   5   7   7         43.32         41.31         0.96 o                         
   6   7   7        161.87        162.22         2.94 o                         
   7   7   7          7.02          6.45         0.54 o                         
   8   7   7         30.41         26.16         0.91 o                         
   2   8   7         70.77         74.99         1.74 o                         
   3   8   7          1.67          1.55         0.62 o                         
   4   8   7         26.96         24.87         0.75 o                         
   5   8   7         12.81         14.27         0.62 o                         
   6   8   7          3.34          2.58         0.46 o                         
   7   8   7         25.51         24.50         1.07 o                         
  -4  -7   8         63.22         58.90         1.42 o                         
  -3  -7   8        143.45        152.14         1.84 o                         
  -2  -7   8         40.70         43.56         1.44 o                         
  -1  -7   8        199.55        195.41         5.80 o                         
  -5  -6   8         10.96         11.92         0.81 o                         
  -4  -6   8          0.55          0.40         0.91 o                         
  -3  -6   8          6.37          6.94         1.41 o                         
  -2  -6   8          4.89          4.78         0.96 o                         
  -1  -6   8          1.37          1.71         0.95 o                         
   0  -6   8          0.38          1.04         0.68 o                         
   1  -6   8         15.17         17.28         0.77 o                         
   2  -6   8          8.32         10.34         0.58 o                         
  -6  -5   8        502.13        467.72         9.26 o                         
  -5  -5   8          1.26          1.12         0.92 o                         
  -4  -5   8        367.20        338.58         6.35 o                         
  -3  -5   8         28.71         28.80         1.61 o                         
  -2  -5   8         38.54         36.21         1.32 o                         
  -1  -5   8         13.85         13.84         1.11 o                         
   0  -5   8         42.47         43.19         1.14 o                         
   1  -5   8         15.59         16.74         0.92 o                         
   2  -5   8         87.28         86.06         1.16 o                         
   3  -5   8         39.97         35.79         0.80 o                         
  -6  -4   8        111.66        102.88         1.31 o                         
  -5  -4   8         52.94         54.31         1.35 o                         
  -4  -4   8        650.94        623.24         7.21 o                         
  -3  -4   8        204.19        190.62         2.43 o                         
  -2  -4   8       1215.25       1134.61        10.77 o                         
  -1  -4   8        168.64        162.81         2.07 o                         
   0  -4   8        642.30        600.22         8.26 o                         
   1  -4   8         16.95         18.92         1.01 o                         
   2  -4   8         55.16         51.01         1.13 o                         
   3  -4   8          2.49          2.67         0.65 o                         
   4  -4   8          3.36          5.11         0.45 o                         
  -6  -3   8         83.50         84.02         1.83 o                         
  -5  -3   8         66.02         61.88         2.13 o                         
  -4  -3   8         24.19         26.07         1.46 o                         
  -3  -3   8        125.02        124.32         2.01 o                         
  -2  -3   8         32.80         30.00         1.25 o                         
  -1  -3   8          2.51          6.30         1.57 o                         
   0  -3   8        363.83        347.10         5.80 o                         
   1  -3   8        159.37        167.92         3.52 o                         
   2  -3   8        560.23        528.47        10.94 o                         
   3  -3   8        243.84        240.59         3.40 o                         
   4  -3   8        215.18        209.19         1.58 o                         
   5  -3   8         77.15         80.23         1.36 o                         
  -6  -2   8          8.79          9.36         0.78 o                         
  -5  -2   8        189.40        186.28         1.74 o                         
  -4  -2   8        169.14        168.96         1.88 o                         
  -3  -2   8          2.30          1.51         0.99 o                         
  -2  -2   8        184.40        198.43         3.27 o                         
  -1  -2   8        270.32        284.05         3.81 o                         
   0  -2   8         10.85          9.37         1.03 o                         
   1  -2   8        590.91        587.17         5.52 o                         
   2  -2   8          7.41         11.04         1.14 o                         
   3  -2   8        142.10        134.81         2.11 o                         
   4  -2   8          3.08          4.33         0.86 o                         
   5  -2   8         27.06         31.32         1.32 o                         
   6  -2   8         27.53         30.17         2.00 o                         
  -6  -1   8          6.29          6.26         0.61 o                         
  -5  -1   8         83.99         87.47         1.72 o                         
  -4  -1   8         46.51         43.20         1.34 o                         
  -3  -1   8        437.11        434.62         5.77 o                         
  -2  -1   8         48.38         46.62         1.74 o                         
  -1  -1   8        492.54        467.23         3.61 o                         
   0  -1   8         16.70         18.87         0.99 o                         
   1  -1   8         26.64         24.58         1.14 o                         
   2  -1   8         65.64         69.52         1.63 o                         
   3  -1   8        145.75        141.13         3.06 o                         
   4  -1   8          3.37          4.03         1.16 o                         
   5  -1   8        162.37        169.21         2.50 o                         
   6  -1   8         40.57         39.51         1.16 o                         
   7  -1   8         26.41         22.80         0.64 o                         
  -5   0   8          0.00          0.43         0.91 o                         
  -4   0   8         67.17         67.84         1.22 o                         
  -3   0   8         97.94         93.56         1.55 o                         
  -2   0   8         25.03         25.47         1.61 o                         
  -1   0   8         51.46         53.63         1.66 o                         
   0   0   8        135.59        119.13         1.47 o                         
   1   0   8         18.31         28.44         3.20 o                         
   2   0   8        348.56        346.34         7.14 o                         
   3   0   8         52.26         56.06         1.88 o                         
   4   0   8        110.00        102.31         3.59 o                         
   5   0   8         12.74         12.95         1.00 o                         
   6   0   8          8.16          8.93         0.96 o                         
   7   0   8          0.87          0.59         0.50 o                         
  -5   1   8         47.09         48.66         0.97 o                         
  -4   1   8         14.91         17.89         0.85 o                         
  -3   1   8         73.43         66.30         1.93 o                         
  -2   1   8         42.98         42.79         1.49 o                         
  -1   1   8         60.01         51.69         1.42 o                         
   0   1   8        269.22        253.04         3.66 o                         
   1   1   8        582.37        600.76         7.48 o                         
   2   1   8         60.76         57.01         1.58 o                         
   3   1   8        505.62        496.12         3.45 o                         
   4   1   8        148.92        155.64         2.45 o                         
   5   1   8         81.79         86.11         2.04 o                         
   6   1   8        355.61        316.66        11.52 o                         
   7   1   8          0.04          0.43         0.88 o                         
  -5   2   8         85.32         83.00         4.74 o                         
  -4   2   8         55.74         58.22         1.32 o                         
  -3   2   8        199.35        189.74         3.77 o                         
  -2   2   8        123.74        119.49         2.17 o                         
  -1   2   8        123.78        121.53         2.71 o                         
   0   2   8        112.87         95.29         2.06 o                         
   1   2   8         36.86         37.25         1.45 o                         
   2   2   8          7.28          7.35         0.98 o                         
   3   2   8        126.27        123.48         2.05 o                         
   4   2   8          5.18          7.33         2.77 o                         
   5   2   8        325.28        305.34         3.74 o                         
   6   2   8          9.42         10.55         2.22 o                         
  -4   3   8         12.47         13.91         0.99 o                         
  -3   3   8         51.63         53.54         1.52 o                         
  -2   3   8         42.54         41.59         1.59 o                         
  -1   3   8        663.79        592.21         6.44 o                         
   0   3   8          0.14          0.89         1.28 o                         
   1   3   8       1595.92       1612.81        31.55 o                         
   2   3   8         38.99         41.43         1.32 o                         
   3   3   8        849.78        856.49        18.33 o                         
   4   3   8         73.77         85.41         2.42 o                         
   5   3   8        141.98        135.25         3.86 o                         
   6   3   8         74.12         66.70         2.15 o                         
  -3   4   8         17.03         20.54         1.63 o                         
  -2   4   8         15.48         15.82         1.22 o                         
  -1   4   8         15.10         11.90         0.97 o                         
   0   4   8         48.55         44.28         1.33 o                         
   1   4   8        138.07        136.67         2.84 o                         
   2   4   8        112.09        114.68         2.28 o                         
   3   4   8        915.79        910.42        19.17 o                         
   4   4   8         43.34         44.89         1.87 o                         
   5   4   8       1372.08       1250.45        10.61 o                         
   6   4   8          0.30         -0.99         1.48 o                         
   7   4   8        531.70        477.89        10.97 o                         
   8   4   8         21.18         15.15         1.33 o                         
  -2   5   8          2.99          4.65         0.79 o                         
  -1   5   8        121.63        130.78         1.49 o                         
   0   5   8         25.87         24.14         1.17 o                         
   1   5   8        155.65        137.20         1.87 o                         
   2   5   8         25.47         19.56         1.10 o                         
   3   5   8        103.52         87.44         2.20 o                         
   4   5   8          3.26          3.31         0.93 o                         
   5   5   8        177.94        157.05         3.91 o                         
   6   5   8         21.16         19.80         0.92 o                         
   7   5   8        376.81        355.72         4.51 o                         
   8   5   8          6.42          6.83         0.87 o                         
  -1   6   8          0.04          0.30         0.87 o                         
   0   6   8        226.43        232.96         3.75 o                         
   1   6   8         33.85         36.08         1.26 o                         
   2   6   8        203.00        190.70         2.18 o                         
   3   6   8        148.24        143.15         2.54 o                         
   4   6   8          6.09          5.65         0.80 o                         
   5   6   8        198.58        197.00         2.08 o                         
   6   6   8         18.11         18.93         0.81 o                         
   7   6   8        118.97        119.61         1.97 o                         
   8   6   8         11.41         13.32         1.02 o                         
   0   7   8          0.38          0.29         0.82 o                         
   1   7   8         58.94         58.73         1.05 o                         
   2   7   8         86.37         92.77         1.70 o                         
   3   7   8         16.26         13.88         0.77 o                         
   4   7   8        363.91        332.47         4.11 o                         
   5   7   8          4.20          5.24         0.65 o                         
   6   7   8        254.95        255.47         1.68 o                         
   7   7   8         48.92         46.12         0.73 o                         
   2   8   8         62.86         65.62         2.07 o                         
   3   8   8         19.72         20.88         0.55 o                         
   4   8   8         26.68         28.92         1.06 o                         
   5   8   8         20.79         20.15         0.66 o                         
   6   8   8         66.71         63.16         0.90 o                         
  -2  -7   9          0.00          0.46         0.73 o                         
  -4  -6   9          1.72          1.41         0.83 o                         
  -3  -6   9        113.24        120.21         2.00 o                         
  -2  -6   9         69.01         62.73         2.00 o                         
  -1  -6   9        264.13        278.95         3.99 o                         
   0  -6   9         72.11         73.25         1.21 o                         
   1  -6   9        304.97        298.70         7.47 o                         
  -5  -5   9        125.08        121.30         1.30 o                         
  -4  -5   9         43.00         39.93         1.18 o                         
  -3  -5   9        357.79        362.31         2.91 o                         
  -2  -5   9         45.93         46.12         1.17 o                         
  -1  -5   9        236.91        229.08         2.43 o                         
   0  -5   9          6.84          8.40         0.80 o                         
   1  -5   9        110.56        115.97         1.33 o                         
   2  -5   9          0.25          1.29         0.51 o                         
   3  -5   9         84.31         80.16         0.84 o                         
  -6  -4   9         28.79         28.75         1.52 o                         
  -5  -4   9        133.06        131.46         1.54 o                         
  -4  -4   9        133.51        136.57         1.99 o                         
  -3  -4   9         15.65         17.73         1.39 o                         
  -2  -4   9         79.73         72.69         1.25 o                         
  -1  -4   9        204.79        204.20         2.20 o                         
   0  -4   9          2.30          2.91         1.04 o                         
   1  -4   9        554.96        549.80         3.96 o                         
   2  -4   9         26.68         26.20         0.84 o                         
   3  -4   9        229.53        221.21         2.33 o                         
   4  -4   9         44.76         39.34         0.70 o                         
  -6  -3   9         20.44         20.54         0.79 o                         
  -5  -3   9          0.26          0.50         0.87 o                         
  -4  -3   9         25.64         25.34         1.46 o                         
  -3  -3   9         54.15         52.79         1.68 o                         
  -2  -3   9        122.68        121.50         1.94 o                         
  -1  -3   9        182.22        168.47         2.72 o                         
   0  -3   9        269.79        269.98         1.95 o                         
   1  -3   9         23.70         22.79         1.24 o                         
   2  -3   9        159.20        150.11         2.98 o                         
   3  -3   9        105.89        102.49         1.76 o                         
   4  -3   9         14.67         14.30         0.84 o                         
   5  -3   9        178.54        184.48         2.02 o                         
  -6  -2   9        166.09        171.24         1.43 o                         
  -5  -2   9         16.20         16.73         1.22 o                         
  -4  -2   9        641.34        637.14        10.26 o                         
  -3  -2   9          6.37          6.24         1.24 o                         
  -2  -2   9        546.43        529.89         6.73 o                         
  -1  -2   9         47.81         45.40         1.55 o                         
   0  -2   9        137.93        125.09         2.76 o                         
   1  -2   9         11.07         12.14         1.43 o                         
   2  -2   9         58.64         54.01         3.89 o                         
   3  -2   9          2.10          2.22         1.11 o                         
   4  -2   9         66.03         63.42         1.25 o                         
   5  -2   9          4.34          3.55         0.80 o                         
   6  -2   9         26.35         27.52         0.78 o                         
  -5  -1   9        293.09        296.51         5.19 o                         
  -4  -1   9         23.89         22.43         1.10 o                         
  -3  -1   9        560.42        545.47         7.22 o                         
  -2  -1   9        775.99        722.76        15.76 o                         
  -1  -1   9        321.58        287.34        10.87 o                         
   0  -1   9       1834.81       1727.63        44.76 o                         
   1  -1   9          9.92          8.58         1.26 o                         
   2  -1   9        966.91        957.77        11.30 o                         
   3  -1   9        100.54         93.96         2.62 o                         
   4  -1   9         89.81         86.93         1.77 o                         
   5  -1   9        125.59        114.97         1.95 o                         
   6  -1   9          0.25          0.08         0.58 o                         
  -5   0   9          3.84          4.58         0.75 o                         
  -4   0   9          9.50         11.23         1.03 o                         
  -3   0   9         40.84         40.46         1.42 o                         
  -2   0   9          0.10         -0.05         0.98 o                         
  -1   0   9        255.88        259.76        13.10 o                         
   0   0   9         31.76         32.00         1.27 o                         
   1   0   9        504.89        479.72         4.37 o                         
   2   0   9        591.12        559.49        14.39 o                         
   3   0   9        254.33        248.83         3.41 o                         
   4   0   9        889.07        813.80        28.56 o                         
   5   0   9         13.64         16.32         1.01 o                         
   6   0   9        254.71        270.54         2.78 o                         
   7   0   9         12.30         12.24         0.73 o                         
  -5   1   9        502.10        490.18        13.09 o                         
  -4   1   9         26.19         30.17         1.00 o                         
  -3   1   9        535.34        500.73         2.72 o                         
  -2   1   9        191.34        176.64         2.55 o                         
  -1   1   9         56.60         55.63         2.06 o                         
   0   1   9        262.24        261.45         2.67 o                         
   1   1   9         34.71         37.79         1.09 o                         
   2   1   9         54.38         62.11         1.75 o                         
   3   1   9         12.77         14.77         1.28 o                         
   4   1   9          3.42          4.16         1.92 o                         
   5   1   9         12.74         12.44         2.05 o                         
   6   1   9         16.90         20.21         1.43 o                         
   7   1   9         36.73         36.80         1.88 o                         
  -4   2   9         45.84         46.77         1.67 o                         
  -3   2   9        834.43        843.65        10.62 o                         
  -2   2   9         42.08         45.50         1.38 o                         
  -1   2   9       2329.44       2205.09        15.55 o                         
   0   2   9          0.09         -0.11         1.54 o                         
   1   2   9       1549.05       1618.41        13.96 o                         
   2   2   9        127.93        129.12         2.05 o                         
   3   2   9         85.17        100.00         2.66 o                         
   4   2   9        202.50        201.07         3.23 o                         
   5   2   9         78.24         65.69         2.02 o                         
   6   2   9         24.01         22.30         1.85 o                         
  -3   3   9         53.95         55.94         1.20 o                         
  -2   3   9          1.84          3.27         1.10 o                         
  -1   3   9        165.59        161.41         3.30 o                         
   0   3   9          9.80         11.86         0.87 o                         
   1   3   9        879.28        884.11        19.62 o                         
   2   3   9         98.15         99.55         1.96 o                         
   3   3   9       1771.09       1761.58        35.62 o                         
   4   3   9         86.43         93.57         2.18 o                         
   5   3   9        922.11        805.72        17.95 o                         
   6   3   9          2.66          2.49         1.55 o                         
  -3   4   9         45.13         49.32         1.87 o                         
  -2   4   9          0.23          0.77         1.08 o                         
  -1   4   9        173.34        175.27         3.06 o                         
   0   4   9        130.79        115.90         1.50 o                         
   1   4   9        102.32        101.32         1.42 o                         
   2   4   9        188.34        176.74         7.52 o                         
   3   4   9         40.11         43.29         4.10 o                         
   4   4   9         23.73         24.78         1.02 o                         
   5   4   9        137.56        120.41         1.56 o                         
   6   4   9         26.54         26.12         1.61 o                         
   7   4   9        257.65        221.77         2.45 o                         
  -2   5   9        253.38        253.15         2.14 o                         
  -1   5   9          4.25          4.52         0.78 o                         
   0   5   9        310.09        303.69         2.24 o                         
   1   5   9         26.74         28.85         1.03 o                         
   2   5   9         13.29         13.09         0.93 o                         
   3   5   9        132.84        125.99         1.60 o                         
   4   5   9        115.85        109.78         1.73 o                         
   5   5   9         58.34         56.01         1.37 o                         
   6   5   9        161.60        152.81         1.64 o                         
   7   5   9          0.10         -0.57         1.13 o                         
   8   5   9         33.01         30.33         1.44 o                         
   0   6   9         28.19         30.93         1.07 o                         
   1   6   9         19.24         18.38         0.84 o                         
   2   6   9        191.79        182.97         1.75 o                         
   3   6   9         40.68         38.62         1.03 o                         
   4   6   9        216.96        199.67         1.77 o                         
   5   6   9          3.05          4.18         0.64 o                         
   6   6   9         24.20         23.28         0.69 o                         
   7   6   9          9.50         11.91         0.89 o                         
   1   7   9         36.06         43.12         1.30 o                         
   2   7   9          1.68          3.07         0.79 o                         
   3   7   9         23.78         27.73         0.89 o                         
   4   7   9          6.91          6.27         0.71 o                         
   5   7   9          3.10          2.91         0.60 o                         
   6   7   9          3.31          4.49         0.79 o                         
   7   7   9         44.59         42.94         0.83 o                         
   3   8   9          2.46          1.68         1.05 o                         
   4   8   9         46.61         52.27         0.75 o                         
   5   8   9         24.16         26.91         0.69 o                         
   6   8   9          1.35          1.23         0.82 o                         
  -3  -6  10         12.94         15.52         0.73 o                         
  -2  -6  10         15.49         15.25         0.87 o                         
  -1  -6  10          1.72          1.60         0.65 o                         
   0  -6  10         15.54         13.57         1.19 o                         
  -4  -5  10         16.65         17.50         0.82 o                         
  -3  -5  10          1.64          3.34         1.11 o                         
  -2  -5  10         14.07         13.91         0.80 o                         
  -1  -5  10         12.14         12.63         0.77 o                         
   0  -5  10          0.24         -0.20         0.63 o                         
   1  -5  10          0.04          1.03         0.57 o                         
   2  -5  10         22.68         18.21         1.29 o                         
  -5  -4  10         15.21         15.69         0.79 o                         
  -4  -4  10         30.12         31.24         1.13 o                         
  -3  -4  10         11.73          9.57         1.26 o                         
  -2  -4  10         23.15         21.26         0.90 o                         
  -1  -4  10         82.57         82.98         1.48 o                         
   0  -4  10          2.20          2.93         0.92 o                         
   1  -4  10         40.22         44.62         1.24 o                         
   2  -4  10          0.24          0.78         0.64 o                         
   3  -4  10          9.96         10.66         0.48 o                         
   4  -4  10          0.64          0.21         0.47 o                         
  -5  -3  10          0.07          0.16         0.68 o                         
  -4  -3  10         28.05         29.73         1.17 o                         
  -3  -3  10         71.89         74.30         1.37 o                         
  -2  -3  10         66.10         67.60         1.69 o                         
  -1  -3  10        117.20        114.23         1.93 o                         
   0  -3  10        264.76        260.15         2.72 o                         
   1  -3  10          0.93          1.79         0.92 o                         
   2  -3  10        176.45        169.05         2.64 o                         
   3  -3  10        118.89        119.99         1.55 o                         
   4  -3  10         29.44         31.86         0.76 o                         
   5  -3  10        109.33        100.41         2.07 o                         
  -5  -2  10         67.52         70.82         1.57 o                         
  -4  -2  10         11.42         11.96         1.01 o                         
  -3  -2  10        129.17        125.45         2.49 o                         
  -2  -2  10         61.31         66.59         1.39 o                         
  -1  -2  10         62.74         65.02         1.50 o                         
   0  -2  10          1.06          2.35         1.07 o                         
   1  -2  10         11.97          7.54         1.13 o                         
   2  -2  10        122.82        116.90         2.18 o                         
   3  -2  10         48.26         43.94         1.32 o                         
   4  -2  10        171.57        166.35         4.58 o                         
   5  -2  10          1.98          2.16         1.01 o                         
  -5  -1  10         38.47         35.14         3.18 o                         
  -4  -1  10         59.10         59.67         1.17 o                         
  -3  -1  10         36.98         37.91         1.30 o                         
  -2  -1  10        283.23        269.19         2.50 o                         
  -1  -1  10         12.86         11.83         0.95 o                         
   0  -1  10        203.85        214.82        10.00 o                         
   1  -1  10        243.67        225.86         3.31 o                         
   2  -1  10         32.03         37.91         2.17 o                         
   3  -1  10        255.28        244.47         4.74 o                         
   4  -1  10         11.51         11.82         0.92 o                         
   5  -1  10         58.24         59.00         1.03 o                         
   6  -1  10         15.41         14.56         0.67 o                         
  -5   0  10         48.52         45.64         1.87 o                         
  -4   0  10          4.34          5.40         0.80 o                         
  -3   0  10         42.68         44.67         1.32 o                         
  -2   0  10         16.15         17.47         1.12 o                         
  -1   0  10        383.24        387.05         4.12 o                         
   0   0  10        273.43        233.89         3.55 o                         
   1   0  10        314.55        317.49         3.97 o                         
   2   0  10        793.80        772.36        17.24 o                         
   3   0  10          5.11          5.02         2.03 o                         
   4   0  10        614.50        616.96        11.45 o                         
   5   0  10        131.66        128.04         1.79 o                         
   6   0  10        120.75        127.28         2.42 o                         
  -4   1  10         38.75         42.89         1.25 o                         
  -3   1  10        250.05        255.86         3.91 o                         
  -2   1  10        188.70        178.67         2.18 o                         
  -1   1  10        171.25        165.49         2.03 o                         
   0   1  10        164.11        163.09         2.25 o                         
   1   1  10          2.55          3.74         1.11 o                         
   2   1  10         69.99         69.97         3.40 o                         
   3   1  10        162.88        169.11         3.24 o                         
   4   1  10        193.25        154.37         8.16 o                         
   5   1  10         90.25         85.97         5.12 o                         
   6   1  10        362.34        376.40         3.91 o                         
   7   1  10          2.16          2.36         1.01 o                         
  -3   2  10         15.25         14.98         0.87 o                         
  -2   2  10          3.19          4.37         0.97 o                         
  -1   2  10          2.82          3.36         1.16 o                         
   0   2  10        164.78        145.34         2.10 o                         
   1   2  10        128.11        130.91         2.03 o                         
   2   2  10        603.32        568.99         6.96 o                         
   3   2  10        247.14        242.77         9.87 o                         
   4   2  10        365.22        286.82         4.76 o                         
   5   2  10         87.86         80.53         3.77 o                         
   6   2  10         64.79         63.95         1.67 o                         
   7   2  10          8.29          6.51         1.25 o                         
  -3   3  10          0.57          2.08         0.61 o                         
  -2   3  10         56.13         57.37         1.13 o                         
  -1   3  10         26.51         26.43         1.69 o                         
   0   3  10        123.19        131.66         1.81 o                         
   1   3  10        208.90        179.57         1.48 o                         
   2   3  10         13.95         20.10         0.92 o                         
   3   3  10        153.51        147.50         9.83 o                         
   4   3  10        126.60        100.73         2.32 o                         
   5   3  10          1.68          2.01         1.12 o                         
   6   3  10        326.06        283.41        10.06 o                         
   7   3  10         68.36         64.43         1.95 o                         
  -2   4  10         11.65          9.18         1.83 o                         
  -1   4  10        164.55        174.59         2.30 o                         
   0   4  10          0.59          1.26         0.93 o                         
   1   4  10         65.20         61.50         1.12 o                         
   2   4  10         10.14         12.06         0.80 o                         
   3   4  10         52.78         48.87         1.15 o                         
   4   4  10         22.34         26.61         1.20 o                         
   5   4  10        163.69        159.05         1.91 o                         
   6   4  10          2.55          3.80         0.99 o                         
   7   4  10        125.73        121.51         1.95 o                         
  -1   5  10         66.68         74.75         1.65 o                         
   0   5  10         79.44         78.13         1.48 o                         
   1   5  10        437.94        440.74         5.80 o                         
   2   5  10          3.33          3.13         0.78 o                         
   3   5  10        455.94        453.33         3.91 o                         
   4   5  10          9.04          9.69         0.78 o                         
   5   5  10        107.32        107.84         1.41 o                         
   6   5  10         14.08         15.10         0.99 o                         
   7   5  10         17.58         15.86         0.99 o                         
   0   6  10         86.18         85.05         1.50 o                         
   1   6  10          0.30         -0.16         0.81 o                         
   2   6  10        310.52        314.49         2.93 o                         
   3   6  10        100.05        105.58         3.04 o                         
   4   6  10        206.89        202.51         3.14 o                         
   5   6  10        361.08        371.61        10.39 o                         
   6   6  10         23.09         23.95         0.84 o                         
   7   6  10        254.72        239.26         2.40 o                         
   2   7  10          1.73          0.99         0.67 o                         
   3   7  10         38.79         36.97         0.68 o                         
   4   7  10         26.05         26.70         0.73 o                         
   5   7  10         25.11         24.58         0.90 o                         
   6   7  10         95.31         99.33         1.56 o                         
  -3  -5  11        276.94        285.25         5.29 o                         
  -2  -5  11         46.04         48.00         0.97 o                         
  -1  -5  11        457.83        473.25         4.19 o                         
   0  -5  11          1.15          1.51         0.60 o                         
   1  -5  11        290.24        306.57         5.38 o                         
  -4  -4  11        114.00        104.41         4.18 o                         
  -3  -4  11          0.95          0.84         0.81 o                         
  -2  -4  11        144.32        137.54         2.57 o                         
  -1  -4  11         19.74         20.66         0.82 o                         
   0  -4  11        103.96        100.11         2.32 o                         
   1  -4  11        216.76        231.05         2.14 o                         
   2  -4  11         26.64         29.92         0.82 o                         
   3  -4  11        255.94        243.76         1.07 o                         
  -4  -3  11        117.37        111.77         3.00 o                         
  -3  -3  11        196.43        191.92         2.23 o                         
  -2  -3  11         70.49         70.88         1.55 o                         
  -1  -3  11         78.05         93.73         1.63 o                         
   0  -3  11         24.52         24.30         2.13 o                         
   1  -3  11          0.18          1.17         0.87 o                         
   2  -3  11          3.36          1.83         0.69 o                         
   3  -3  11          0.33          0.31         0.47 o                         
   4  -3  11          0.49          0.70         0.55 o                         
  -4  -2  11        337.73        317.50         5.89 o                         
  -3  -2  11          5.70          6.16         0.93 o                         
  -2  -2  11        467.37        479.69         3.94 o                         
  -1  -2  11        184.43        187.85         2.57 o                         
   0  -2  11        204.51        200.15         2.68 o                         
   1  -2  11        350.01        367.75         2.44 o                         
   2  -2  11         11.04         12.18         1.28 o                         
   3  -2  11        117.62        122.19         1.89 o                         
   4  -2  11         12.53         13.09         0.71 o                         
   5  -2  11          0.56          0.85         0.49 o                         
  -4  -1  11         86.89         88.02         1.24 o                         
  -3  -1  11          0.08          1.24         0.79 o                         
  -2  -1  11        179.44        184.04         2.24 o                         
  -1  -1  11          1.47          2.07         1.02 o                         
   0  -1  11        383.48        373.86         2.65 o                         
   1  -1  11         11.95         11.24         1.32 o                         
   2  -1  11        365.25        362.06         2.58 o                         
   3  -1  11         72.28         68.85         1.33 o                         
   4  -1  11         75.33         82.25         1.22 o                         
   5  -1  11         93.54        101.72         1.24 o                         
   6  -1  11          0.07          0.18         0.76 o                         
  -4   0  11         77.09         76.62         2.61 o                         
  -3   0  11          8.89          9.81         0.87 o                         
  -2   0  11        148.77        154.11         1.73 o                         
  -1   0  11         52.98         45.21         1.37 o                         
   0   0  11         25.92         28.51         1.34 o                         
   1   0  11         66.39         52.48         1.50 o                         
   2   0  11         10.04          6.53         1.00 o                         
   3   0  11         12.71         10.58         0.95 o                         
   4   0  11         60.84         52.11         1.09 o                         
   5   0  11          2.04          3.00         0.61 o                         
  -4   1  11         24.57         23.12         1.46 o                         
  -3   1  11         58.75         51.73         1.08 o                         
  -2   1  11          0.74          1.55         0.94 o                         
  -1   1  11          7.98          7.93         1.03 o                         
   0   1  11         45.88         49.22         1.61 o                         
   1   1  11         27.34         24.61         1.04 o                         
   2   1  11         22.85         28.67         1.58 o                         
   3   1  11         94.21         85.14         2.33 o                         
   4   1  11         10.02         12.17         1.55 o                         
   5   1  11         64.67         64.96         1.82 o                         
   6   1  11         26.00         29.79         1.13 o                         
  -3   2  11          8.60          8.70         0.82 o                         
  -2   2  11          4.51          4.60         0.89 o                         
  -1   2  11         42.39         42.79         1.35 o                         
   0   2  11          9.50         10.19         1.45 o                         
   1   2  11         78.02         76.83         1.52 o                         
   2   2  11         11.74         12.44         1.08 o                         
   3   2  11         22.52         22.34         1.07 o                         
   4   2  11          1.64          1.95         1.13 o                         
   5   2  11          4.47          5.29         1.67 o                         
   6   2  11          0.40          0.22         0.95 o                         
   7   2  11         17.22         15.75         1.19 o                         
  -2   3  11          8.93         11.13         0.76 o                         
  -1   3  11         31.42         34.28         1.90 o                         
   0   3  11        113.02        116.71         1.72 o                         
   1   3  11          2.17          2.07         0.77 o                         
   2   3  11         85.29         80.30         1.32 o                         
   3   3  11          1.07          1.42         1.00 o                         
   4   3  11          0.33          1.47         0.87 o                         
   5   3  11         20.68         20.85         1.52 o                         
   6   3  11         23.29         23.79         1.30 o                         
   7   3  11         10.89         13.14         1.25 o                         
  -1   4  11        101.68        111.39         2.37 o                         
   0   4  11         70.20         64.22         1.38 o                         
   1   4  11        134.17        141.12         1.42 o                         
   2   4  11          1.17          2.38         0.72 o                         
   3   4  11          2.73          2.62         0.79 o                         
   4   4  11         76.26         81.55         2.22 o                         
   5   4  11         33.73         34.80         1.14 o                         
   6   4  11         40.39         39.79         1.14 o                         
   7   4  11         11.79         11.63         1.45 o                         
   0   5  11         56.07         58.84         1.58 o                         
   1   5  11          5.04          6.32         0.91 o                         
   2   5  11        139.97        139.63         1.61 o                         
   3   5  11          3.65          5.89         0.85 o                         
   4   5  11        120.65        117.58         1.27 o                         
   5   5  11         14.16         14.63         0.84 o                         
   6   5  11         26.33         23.10         0.91 o                         
   7   5  11          1.35          1.72         0.60 o                         
   1   6  11         41.04         37.17         1.15 o                         
   2   6  11         58.93         64.76         1.14 o                         
   3   6  11          7.29         10.78         0.72 o                         
   4   6  11          1.19          1.49         0.60 o                         
   5   6  11         78.53         89.40         1.19 o                         
   6   6  11         33.51         36.86         0.78 o                         
   7   6  11         36.21         34.41         1.23 o                         
   3   7  11         27.28         32.38         1.48 o                         
   4   7  11         40.64         46.19         1.15 o                         
   5   7  11         10.04          8.86         0.57 o                         
  -2  -5  12          0.17          0.36         0.67 o                         
  -1  -5  12         47.51         51.54         0.91 o                         
   0  -5  12         38.22         41.34         1.17 o                         
  -3  -4  12         28.27         25.45         1.09 o                         
  -2  -4  12         53.67         57.16         1.10 o                         
  -1  -4  12        219.50        215.79         2.83 o                         
   0  -4  12         75.28         81.64         1.06 o                         
   1  -4  12        319.99        351.62         4.88 o                         
   2  -4  12          3.45          4.11         0.43 o                         
  -4  -3  12          0.35          1.33         1.25 o                         
  -3  -3  12        102.90        109.83         2.04 o                         
  -2  -3  12          0.82          1.64         0.67 o                         
  -1  -3  12        106.35        104.65         1.32 o                         
   0  -3  12          9.21          8.80         0.79 o                         
   1  -3  12        125.66        127.12         1.43 o                         
   2  -3  12         29.50         30.23         0.93 o                         
   3  -3  12        203.88        208.77         2.32 o                         
  -4  -2  12         40.49         36.77         1.62 o                         
  -3  -2  12          1.24          1.09         0.76 o                         
  -2  -2  12         70.07         73.93         1.77 o                         
  -1  -2  12        160.21        169.19         2.64 o                         
   0  -2  12         27.19         29.03         1.15 o                         
   1  -2  12        379.04        397.46         4.25 o                         
   2  -2  12          3.78          4.14         0.89 o                         
   3  -2  12        214.70        217.88         2.90 o                         
   4  -2  12          0.10          0.61         0.47 o                         
  -4  -1  12         16.51         16.77         1.50 o                         
  -3  -1  12          7.81          8.03         0.96 o                         
  -2  -1  12         99.34         98.01         1.82 o                         
  -1  -1  12         38.84         34.26         1.21 o                         
   0  -1  12        182.78        194.13         3.53 o                         
   1  -1  12          1.26          3.14         1.07 o                         
   2  -1  12        101.22        111.62         1.78 o                         
   3  -1  12        184.62        205.10         1.70 o                         
   4  -1  12         24.50         26.24         0.83 o                         
   5  -1  12        246.89        235.86         2.23 o                         
  -3   0  12         16.76         18.09         0.86 o                         
  -2   0  12        312.89        325.49         5.16 o                         
  -1   0  12         50.26         52.55         1.22 o                         
   0   0  12        241.59        238.56         2.32 o                         
   1   0  12         27.62         31.16         1.13 o                         
   2   0  12        159.17        160.43         1.60 o                         
   3   0  12          1.15          4.18         0.87 o                         
   4   0  12         85.40         95.30         3.64 o                         
   5   0  12          9.30         11.24         0.78 o                         
   6   0  12         21.47         20.57         0.82 o                         
  -3   1  12         59.55         66.23         1.57 o                         
  -2   1  12        114.38        122.17         1.48 o                         
  -1   1  12         31.20         30.95         1.11 o                         
   0   1  12        644.47        644.05         5.93 o                         
   1   1  12          6.17          5.58         0.85 o                         
   2   1  12        603.92        591.88        17.11 o                         
   3   1  12         73.65         73.39         1.92 o                         
   4   1  12        219.23        206.00         2.48 o                         
   5   1  12         58.82         58.84         1.56 o                         
   6   1  12         60.76         67.16         1.60 o                         
  -2   2  12         29.75         29.30         0.90 o                         
  -1   2  12        134.49        129.75         2.23 o                         
   0   2  12         21.22         21.07         1.16 o                         
   1   2  12        157.01        152.99         2.14 o                         
   2   2  12         76.25         75.22         1.49 o                         
   3   2  12         62.94         61.53         1.38 o                         
   4   2  12        362.84        349.94         3.68 o                         
   5   2  12          4.15          2.92         0.82 o                         
   6   2  12        237.62        221.02         8.46 o                         
  -2   3  12        141.55        157.83         2.05 o                         
  -1   3  12         44.29         48.80         1.16 o                         
   0   3  12        157.93        166.85         2.04 o                         
   1   3  12         46.21         52.53         1.10 o                         
   2   3  12         18.19         18.46         0.97 o                         
   3   3  12         57.37         62.55         1.25 o                         
   4   3  12          0.41          0.01         0.88 o                         
   5   3  12         40.34         42.70         1.57 o                         
   6   3  12         18.63         19.65         1.00 o                         
   7   3  12         14.96         10.64         0.88 o                         
  -1   4  12        332.51        342.08         2.02 o                         
   0   4  12         45.30         53.74         1.19 o                         
   1   4  12        378.28        381.44         4.59 o                         
   2   4  12        328.50        339.92         4.73 o                         
   3   4  12        104.46        109.11         2.50 o                         
   4   4  12        389.22        408.53         9.74 o                         
   5   4  12          8.67          8.34         0.79 o                         
   6   4  12        107.51        104.02         5.66 o                         
   7   4  12          0.07          0.00         0.80 o                         
   0   5  12         32.99         28.36         1.42 o                         
   1   5  12        162.49        182.32         2.32 o                         
   2   5  12         10.02          6.61         0.58 o                         
   3   5  12        467.90        503.51         5.46 o                         
   4   5  12         17.65         22.90         0.75 o                         
   5   5  12        309.23        312.09         2.35 o                         
   6   5  12        125.12        131.74         4.46 o                         
   2   6  12         16.08         19.89         0.97 o                         
   3   6  12         23.76         32.17         0.87 o                         
   4   6  12          2.35          3.29         0.54 o                         
   5   6  12         56.08         70.12         1.36 o                         
   6   6  12          0.51          0.70         0.69 o                         
  -1  -4  13         41.99         35.96         2.21 o                         
   0  -4  13          4.43          5.59         0.55 o                         
   1  -4  13          4.84          4.01         0.35 o                         
  -2  -3  13         78.02         74.76         1.02 o                         
  -1  -3  13        309.49        321.67         1.85 o                         
   0  -3  13         21.74         21.99         0.74 o                         
   1  -3  13        133.94        132.62         1.79 o                         
   2  -3  13          0.40          0.68         0.46 o                         
  -3  -2  13         12.68         12.40         1.29 o                         
  -2  -2  13          8.57          9.01         0.68 o                         
  -1  -2  13         13.09         11.54         0.80 o                         
   0  -2  13         27.80         27.77         1.02 o                         
   1  -2  13         15.11         20.52         0.99 o                         
   2  -2  13         76.89         83.03         1.81 o                         
   3  -2  13         69.10         72.66         0.91 o                         
   4  -2  13         64.89         69.38         1.31 o                         
  -3  -1  13         38.15         37.92         1.60 o                         
  -2  -1  13         30.52         31.34         1.20 o                         
  -1  -1  13         47.38         49.27         1.13 o                         
   0  -1  13         10.23         12.08         0.87 o                         
   1  -1  13          2.67          2.07         0.78 o                         
   2  -1  13         26.41         27.42         1.05 o                         
   3  -1  13         45.10         42.75         0.95 o                         
   4  -1  13          0.54          0.61         0.39 o                         
   5  -1  13         13.85          8.83         0.66 o                         
  -2   0  13        222.63        225.93         4.13 o                         
  -1   0  13         31.94         32.20         0.95 o                         
   0   0  13        223.13        223.11         2.67 o                         
   1   0  13         10.02         10.72         0.82 o                         
   2   0  13         25.28         22.24         0.84 o                         
   3   0  13         33.91         32.48         0.86 o                         
   4   0  13          9.61         11.34         1.10 o                         
   5   0  13          0.28          0.74         0.66 o                         
  -2   1  13         33.25         36.33         0.84 o                         
  -1   1  13         46.26         44.94         0.89 o                         
   0   1  13          2.39          3.94         0.89 o                         
   1   1  13        153.65        153.94         1.50 o                         
   2   1  13         47.67         42.17         1.23 o                         
   3   1  13        159.33        164.59         2.30 o                         
   4   1  13         63.44         58.96         1.32 o                         
   5   1  13         28.57         28.20         1.96 o                         
  -2   2  13        104.98        104.84         1.99 o                         
  -1   2  13         15.41         16.63         0.66 o                         
   0   2  13         11.45         11.61         1.08 o                         
   1   2  13         65.26         64.16         1.03 o                         
   2   2  13         75.21         76.24         1.42 o                         
   3   2  13          6.74          7.02         0.93 o                         
   4   2  13         99.56        104.32         2.49 o                         
   5   2  13         47.41         47.54         2.49 o                         
  -1   3  13         81.42         78.83         1.19 o                         
   0   3  13         10.34         10.39         0.97 o                         
   1   3  13          0.19          0.65         0.67 o                         
   2   3  13         71.27         75.75         1.34 o                         
   3   3  13         71.56         72.36         1.89 o                         
   4   3  13          4.08          4.65         0.69 o                         
   5   3  13         97.73        104.64         1.43 o                         
   6   3  13         53.43         57.04         1.50 o                         
   0   4  13         51.22         52.25         1.18 o                         
   1   4  13          5.71          6.57         0.61 o                         
   2   4  13        182.87        185.69         2.43 o                         
   3   4  13         13.92         13.85         0.79 o                         
   4   4  13         91.14        101.86         1.77 o                         
   5   4  13          0.33          0.39         0.64 o                         
   6   4  13          4.32          4.12         0.51 o                         
   2   5  13         36.15         38.79         2.34 o                         
   3   5  13        104.43        111.62         2.52 o                         
   4   5  13         50.15         56.30         0.92 o                         
   5   5  13         26.74         28.72         0.75 o                         
   6   5  13        241.55        225.30        17.20 o                         
   0  -3  14        186.73        191.11         5.74 o                         
   1  -3  14         24.64         20.61         0.44 o                         
  -1  -2  14         96.08         95.92         1.28 o                         
   0  -2  14         42.72         46.03         1.26 o                         
   1  -2  14        244.19        251.11         2.72 o                         
   2  -2  14          0.46          0.29         0.37 o                         
   3  -2  14        163.88        152.14         1.99 o                         
  -2  -1  14          9.26          7.97         1.09 o                         
  -1  -1  14         95.53         95.21         1.22 o                         
   0  -1  14         15.79         16.12         1.07 o                         
   1  -1  14         25.71         27.73         0.66 o                         
   2  -1  14         23.03         27.73         0.85 o                         
   3  -1  14         39.57         39.71         1.46 o                         
   4  -1  14         21.37         21.68         0.88 o                         
  -1   0  14        149.29        139.88         1.41 o                         
   0   0  14        127.53        130.01         2.12 o                         
   1   0  14        405.37        408.43         3.85 o                         
   2   0  14         26.74         29.58         0.83 o                         
   3   0  14        203.37        204.28         2.31 o                         
   4   0  14          1.25          1.65         0.47 o                         
  -1   1  14         45.26         45.19         1.12 o                         
   0   1  14        231.60        234.34         2.51 o                         
   1   1  14          1.74          2.59         0.62 o                         
   2   1  14        375.20        389.79         2.76 o                         
   3   1  14        103.17        105.54         1.35 o                         
   4   1  14        199.91        208.68         6.24 o                         
   5   1  14        235.48        229.38         7.64 o                         
   0   2  14         66.99         66.68         1.09 o                         
   1   2  14          2.36          2.61         0.58 o                         
   2   2  14         34.51         35.00         0.78 o                         
   3   2  14          6.92          6.94         0.70 o                         
   4   2  14         93.70         98.22         1.33 o                         
   5   2  14          2.18          2.54         0.60 o                         
   0   3  14        595.84        638.51         4.41 o                         
   1   3  14         14.16         15.59         0.71 o                         
   2   3  14        605.63        635.38         8.49 o                         
   3   3  14          7.59          7.41         0.77 o                         
   4   3  14        121.00        127.61         1.06 o                         
   5   3  14         23.90         24.39         0.76 o                         
   2   4  14         98.82        103.27         1.27 o                         
   3   4  14        113.03        131.05         2.93 o                         
   4   4  14        408.99        433.54        10.52 o                         
   5   4  14         23.86         29.61         0.70 o                         
   0  -1  15         53.43         57.20         0.79 o                         
   1  -1  15          4.37          2.22         0.49 o                         
   2  -1  15          6.15          5.15         0.99 o                         
   0   0  15         11.24         13.80         0.78 o                         
   1   0  15         25.36         29.73         1.01 o                         
   2   0  15         45.09         49.15         0.75 o                         
   3   0  15          4.22          6.58         0.66 o                         
   0   1  15         63.61         60.24         1.03 o                         
   1   1  15          1.70          3.49         0.54 o                         
   2   1  15         76.08         82.66         0.83 o                         
   3   1  15         82.71         89.57         4.09 o                         
   4   1  15         10.71         11.76         0.82 o                         
   1   2  15         15.34         20.17         0.87 o                         
   2   2  15          7.47          8.16         0.65 o                         
   3   2  15          1.15          2.24         0.73 o                         
   4   2  15         99.15        113.34         1.83 o                         
   2   3  15          2.93          3.59         0.90 o                         
   3   3  15        218.22        246.70         2.71 o                         
   4   3  15          2.10          2.69         0.58 o                         
                                                                                
